# Supplementary material for: Zinc Supplementation Induced Transcriptional Changes in Primary Human Retinal Pigment Epithelium: A Single-Cell RNA Sequencing Study to Understand Age-Related Macular Degeneration
Source: Cells. 2023 Feb 28;12(5):773. doi: 10.3390/cells12050773 (PMC10000409; doi:10.3390/cells12050773)
Supplement: Supplementary file 1 [file cells-12-00773-s001.zip]

Archive with 17 entries (17 files):
- Supplementary Figure 1 BF v3.tif
- Supplementary Figure 2 TOP3 less and more diff over time.tif
- Supplementary Figure 3 COL1A1 labelled.tif
- Supplementary Figure 4 in vivo comparison labelled.tif
- Supplementary Figure legends.pdf
- Supplementary table 1 Unsupervised clusters marker genes.xlsx
- Supplementary table 10 acute zinc pseudot overlap GA.xlsx
- Supplementary table 11 Genelists.xlsx
- Supplementary table 12 IPA TGFB1 and ID1_ID3.xls
- Supplementary table 2 unsupervised clusters Gene analytics.xlsx
- supplementary table 3 RPE specific genes.xlsx
- Supplementary table 4 more and less diff cells marker genes.xlsx
- Supplementary table 5 pseudotime main trajectory_genes.xlsx
- Supplementary table 6 pseudot main trajectory Gene Anaytics.xlsx
- Supplementary table 7 acute zinc diff expr geneslist.xlsx
- Supplementary table 8 acute zinc diff expr Gene Analytics.xlsx
- Supplementary table 9 acute zinc pseudot overlap GA.xlsx
