# Supplementary material for: Zinc Supplementation Induced Transcriptional Changes in Primary Human Retinal Pigment Epithelium: A Single-Cell RNA Sequencing Study to Understand Age-Related Macular Degeneration
Source: Cells. 2023 Feb 28;12(5):773. doi: 10.3390/cells12050773 (PMC10000409; doi:10.3390/cells12050773)
Supplement: Supplementary file 1 [file cells-12-00773-s001.zip › Supplementary table 1 Unsupervised clusters marker genes.xlsx]

## Sheet: unsupervised clusters_res1
cluster	gene	avg_logFC	pct.1	pct.2	p_val	p_val_adj
0	FRZB	1.16957	0.968	0.522	0	0
0	PTGDS	1.1597	0.986	0.773	0	0
0	CST3	1.1396	1	0.997	0	0
0	TRPM1	0.987264	0.99	0.484	0	0
0	FHIT	0.972711	0.837	0.519	0	0
0	SERPINF1	0.893154	0.999	0.858	0	0
0	SOSTDC1	0.864032	0.903	0.301	0	0
0	CRISPLD1	0.826416	0.992	0.739	0	0
0	TYRP1	0.804643	1	0.864	0	0
0	STRIP2	0.787339	0.964	0.465	0	0
0	DUSP4	0.776774	0.875	0.474	0	0
0	SERPINE3	0.759417	0.924	0.551	0	0
0	RDH5	0.73551	0.878	0.342	0	0
0	TMEM98	0.728905	1	0.989	0	0
0	BEST1	0.726514	0.924	0.531	0	0
0	TRPM3	0.725203	0.998	0.867	0	0
0	TTR	0.718373	0.946	0.74	0	0
0	NPC2	0.71588	1	1	0	0
0	DCT	0.689808	0.672	0.339	0	0
0	TTLL4	0.6712	0.905	0.401	0	0
0	LHFPL6	0.671135	0.991	0.759	0	0
0	SLC5A3	0.661297	0.973	0.757	0	0
0	LRAT	0.658903	0.747	0.246	0	0
0	PRSS33	0.640652	0.856	0.336	0	0
0	CHRNA3	0.635718	0.962	0.645	0	0
0	PMEL	0.625818	0.854	0.534	0	0
0	STK24	0.599241	0.961	0.728	0	0
0	BMP7	0.598427	0.838	0.333	0	0
0	ARL6IP1	0.59382	0.971	0.848	0	0
0	PCP4	0.586425	0.99	0.816	0	0
0	TSPAN13	0.560228	0.905	0.644	0	0
0	GEM	0.557111	0.891	0.501	0	0
0	SGK1	0.552049	0.915	0.5	0	0
0	PLAC9	0.551255	0.991	0.822	0	0
0	ELN	0.549784	0.951	0.72	0	0
0	LINC00982	0.549191	0.953	0.618	0	0
0	GOT2	0.544678	0.956	0.722	0	0
0	SOD1	0.543808	0.998	0.956	0	0
0	SFRP5	0.543619	0.978	0.601	0	0
0	ITGB8	0.543116	0.848	0.426	0	0
0	RGR	0.542368	0.738	0.248	0	0
0	IGFBP5	0.534524	0.863	0.546	0	0
0	MRPS6	0.534367	0.991	0.893	0	0
0	TMEM14A	0.531666	0.946	0.75	0	0
0	GPX4	0.53165	0.999	0.994	0	0
0	WFIKKN2	0.531543	0.635	0.213	0	0
0	GLUL	0.529944	0.953	0.728	0	0
0	SLC6A13	0.529531	0.686	0.224	0	0
0	PLD5	0.526131	0.91	0.454	0	0
0	STMP1	0.522955	0.994	0.956	0	0
0	SLC6A20	0.519172	0.873	0.478	0	0
0	CLU	0.511685	0.999	0.961	0	0
0	C11orf74	0.507392	0.943	0.724	0	0
0	SOX9	0.50695	0.932	0.679	0	0
0	COX8A	0.505454	0.998	0.979	0	0
0	GSTP1	0.505303	1	0.999	0	0
0	SMOC2	0.504871	0.729	0.3	0	0
0	ATP1B1	0.503162	0.995	0.923	0	0
0	HIST3H2A	0.497467	0.898	0.571	0	0
0	COX7C	0.49675	1	0.999	0	0
0	CYP27A1	0.494401	0.877	0.411	0	0
0	SGK3	0.493305	0.868	0.442	0	0
0	NANOS1	0.489996	0.735	0.281	0	0
0	NDUFB5	0.489534	0.979	0.884	0	0
0	CHCHD10	0.48913	0.902	0.701	0	0
0	RAMP1	0.48688	0.774	0.375	0	0
0	REEP5	0.483836	0.992	0.935	0	0
0	ENPP2	0.481902	0.963	0.649	0	0
0	GULP1	0.481287	0.962	0.77	0	0
0	VEGFA	0.474879	0.859	0.593	0	0
0	UQCRB	0.474877	1	0.99	0	0
0	MAN2A1	0.464629	0.903	0.616	0	0
0	DBI	0.464323	0.996	0.952	0	0
0	COX7B	0.463275	0.995	0.963	0	0
0	TMEM91	0.458475	0.701	0.344	0	0
0	TACC1	0.457607	0.927	0.671	0	0
0	TMBIM4	0.456529	0.947	0.811	0	0
0	CTNNAL1	0.454986	0.894	0.603	0	0
0	GNB3	0.452791	0.781	0.313	0	0
0	NDUFB1	0.450513	0.997	0.984	0	0
0	SLC16A8	0.448724	0.817	0.342	0	0
0	CSTB	0.446764	0.999	0.989	0	0
0	ATP5MPL	0.446207	1	0.994	0	0
0	TBCA	0.445635	0.996	0.969	0	0
0	KIF22	0.437299	0.825	0.528	0	0
0	EPAS1	0.435423	0.922	0.719	0	0
0	IDH2	0.434003	0.926	0.71	0	0
0	TPD52L1	0.431704	0.998	0.985	0	0
0	ST3GAL5	0.430826	0.799	0.487	0	0
0	COX7A2	0.430568	0.998	0.993	0	0
0	CALM1	0.426002	0.999	0.977	0	0
0	PTK2B	0.423158	0.796	0.402	0	0
0	SLC2A12	0.42264	0.912	0.553	0	0
0	CISD1	0.422112	0.926	0.726	0	0
0	LEPROTL1	0.421413	0.882	0.707	0	0
0	RPE65	0.421331	0.559	0.2	0	0
0	HMOX1	0.420842	0.753	0.358	0	0
0	RBM47	0.419109	0.854	0.531	0	0
0	ATP5MC3	0.418856	0.994	0.968	0	0
0	POLR2L	0.417927	1	0.996	0	0
0	CSPG5	0.415635	0.692	0.235	0	0
0	COX4I1	0.414814	0.999	0.995	0	0
0	RHOB	0.41454	0.91	0.703	0	0
0	ATP5MG	0.41331	0.999	0.995	0	0
0	PLTP	0.411866	0.942	0.741	0	0
0	COX5B	0.411815	0.998	0.988	0	0
0	CLIC6	0.410602	0.988	0.887	0	0
0	ATP5MC2	0.409367	0.998	0.989	0	0
0	HSPB8	0.407582	0.867	0.558	0	0
0	FAM13A	0.406442	0.854	0.518	0	0
0	VAMP2	0.40626	0.952	0.828	0	0
0	ERMN	0.406222	0.663	0.187	0	0
0	SMDT1	0.406173	0.988	0.937	0	0
0	TOMM7	0.402595	1	0.996	0	0
0	RLBP1	0.402	0.739	0.307	0	0
0	TPRN	0.400212	0.932	0.69	0	0
0	AHCYL2	0.399379	0.69	0.295	0	0
0	STARD7	0.398269	0.92	0.742	0	0
0	INPP5K	0.395698	0.897	0.598	0	0
0	FEZ1	0.393694	0.77	0.374	0	0
0	SLC9A3R1	0.393539	0.988	0.893	0	0
0	NAA38	0.392944	0.997	0.962	0	0
0	COX6C	0.391082	0.999	0.993	0	0
0	AL390115.1	0.388448	0.455	0.115	0	0
0	PITPNA	0.38722	0.903	0.697	0	0
0	CALM2	0.386856	0.998	0.99	0	0
0	SLC16A1	0.385248	0.925	0.742	0	0
0	LYPLAL1	0.382596	0.829	0.583	0	0
0	TMA7	0.382314	1	0.996	0	0
0	RABGGTB	0.382301	0.874	0.67	0	0
0	PLA2G5	0.380744	0.691	0.259	0	0
0	SLC4A2	0.378644	0.98	0.863	0	0
0	ASAH1	0.378288	0.994	0.956	0	0
0	SSNA1	0.377578	0.975	0.872	0	0
0	SDCBP	0.375156	0.976	0.892	0	0
0	ABCC5	0.374761	0.938	0.743	0	0
0	NDUFB2	0.374339	0.998	0.986	0	0
0	SELENOW	0.372266	0.999	0.99	0	0
0	SDC2	0.372213	0.957	0.81	0	0
0	CLDN19	0.369453	0.696	0.251	0	0
0	B2M	0.368058	1	0.993	0	0
0	SELENOK	0.364022	0.982	0.929	0	0
0	DHRS3	0.360837	0.871	0.57	0	0
0	SLC39A12	0.359433	0.648	0.216	0	0
0	MITF	0.359179	0.945	0.792	0	0
0	PLA2G16	0.358962	0.988	0.879	0	0
0	NDUFA3	0.358926	0.995	0.98	0	0
0	ATP5ME	0.35655	0.999	0.994	0	0
0	PKP4	0.35571	0.849	0.589	0	0
0	DAPL1	0.354812	0.731	0.41	0	0
0	TMEM132A	0.352671	0.986	0.902	0	0
0	SLC29A4	0.35144	0.73	0.37	0	0
0	ATP5PO	0.351297	0.984	0.951	0	0
0	NCCRP1	0.351172	0.574	0.189	0	0
0	NOG	0.350716	0.508	0.16	0	0
0	ATP5MC1	0.350657	0.985	0.943	0	0
0	TMEM191B	0.349557	0.718	0.365	0	0
0	NDUFA1	0.349264	0.996	0.985	0	0
0	RAB27A	0.348937	0.812	0.445	0	0
0	UQCR10	0.34656	0.999	0.993	0	0
0	NDUFS7	0.345407	0.943	0.815	0	0
0	PIP4P2	0.345035	0.779	0.425	0	0
0	COLEC12	0.344342	0.86	0.518	0	0
0	SLC7A5	0.342077	0.949	0.782	0	0
0	OTX2	0.339369	0.922	0.728	0	0
0	HINT1	0.338308	0.999	0.994	0	0
0	PNKD	0.338182	0.962	0.875	0	0
0	BLVRB	0.33785	0.845	0.583	0	0
0	MYRIP	0.33699	0.692	0.261	0	0
0	NDUFB8	0.336245	0.959	0.856	0	0
0	FAM161A	0.33566	0.703	0.311	0	0
0	CRYZ	0.335624	0.718	0.39	0	0
0	STIM2	0.333678	0.843	0.56	0	0
0	H2AFZ	0.33291	0.991	0.956	0	0
0	LAMTOR5	0.332783	0.988	0.944	0	0
0	CDO1	0.329064	0.799	0.5	0	0
0	PARM1	0.327247	0.703	0.367	0	0
0	TMEM256	0.327072	0.973	0.907	0	0
0	COX6A1	0.326802	0.998	0.985	0	0
0	HDDC2	0.326598	0.974	0.92	0	0
0	PLEKHB1	0.323837	0.783	0.49	0	0
0	COX6B1	0.323138	0.999	0.993	0	0
0	FYB2	0.323091	0.776	0.412	0	0
0	MPC1	0.322781	0.809	0.533	0	0
0	COX5A	0.322779	0.979	0.933	0	0
0	COX14	0.319014	0.99	0.961	0	0
0	RABGAP1L	0.318361	0.828	0.567	0	0
0	PTN	0.317832	0.547	0.179	0	0
0	UQCR11	0.315419	0.999	0.995	0	0
0	BLOC1S1	0.312182	0.967	0.881	0	0
0	ATP5PF	0.310493	0.996	0.988	0	0
0	ADD3	0.308871	0.791	0.524	0	0
0	GDF11	0.307425	0.76	0.44	0	0
0	EGFR	0.30633	0.815	0.52	0	0
0	NSFL1C	0.305404	0.92	0.747	0	0
0	ABCA2	0.304187	0.791	0.502	0	0
0	VAT1L	0.302988	0.656	0.312	0	0
0	APOLD1	0.302032	0.569	0.184	0	0
0	SLC4A5	0.301958	0.568	0.18	0	0
0	TMEM51	0.301736	0.559	0.187	0	0
0	AL451062.1	0.300891	0.497	0.115	0	0
0	SMIM1	0.300734	0.732	0.436	0	0
0	PTPN13	0.300331	0.794	0.493	0	0
0	HOMER2	0.299539	0.7	0.366	0	0
0	OSBPL1A	0.297484	0.939	0.764	0	0
0	SLC12A2	0.294865	0.708	0.422	0	0
0	SCAI	0.294806	0.685	0.344	0	0
0	PEBP1	0.293954	0.999	0.992	0	0
0	HSPE1	0.289644	0.992	0.966	0	0
0	SRP14	0.288451	0.999	0.999	0	0
0	ITPKB	0.286085	0.695	0.369	0	0
0	CYB5R2	0.283693	0.603	0.3	0	0
0	SLC16A14	0.280941	0.587	0.196	0	0
0	NCKAP5	0.263692	0.614	0.249	0	0
0	CYP4V2	0.260561	0.529	0.198	0	0
0	PRAP1	0.257222	0.478	0.16	0	0
0	OPCML	0.254092	0.473	0.127	0	0
0	TMEM255A	0.251329	0.487	0.19	0	0
0	SESN3	0.339609	0.943	0.826	5.79696e-304	1.27672e-299
0	SLC25A6	0.252616	0.998	0.995	1.5693e-303	3.45623e-299
0	MINOS1	0.319887	0.979	0.921	5.98032e-301	1.31711e-296
0	ATP5PD	0.298383	0.982	0.926	1.19733e-298	2.63701e-294
0	UNC13D	0.324039	0.715	0.44	1.29672e-296	2.85591e-292
0	UQCRH	0.256735	0.998	0.991	8.62786e-295	1.9002e-290
0	CCNO	0.274923	0.637	0.325	1.18478e-292	2.60936e-288
0	COX17	0.35321	0.987	0.932	1.19409e-290	2.62985e-286
0	SMCO4	0.281474	0.641	0.361	1.30292e-290	2.86956e-286
0	MFAP3L	0.274685	0.777	0.495	2.63949e-289	5.81322e-285
0	ALDH9A1	0.287675	0.872	0.674	2.76382e-289	6.08703e-285
0	SLC4A4	0.257662	0.685	0.391	6.72106e-289	1.48025e-284
0	ABHD14A	0.326003	0.922	0.783	1.8276e-287	4.0251e-283
0	PRNP	0.301621	0.943	0.825	3.94719e-287	8.69329e-283
0	HNRNPA1	0.276378	0.997	0.989	6.98748e-287	1.53892e-282
0	TMEM205	0.306155	0.94	0.833	7.84496e-287	1.72777e-282
0	FOS	0.450956	0.927	0.759	1.34843e-285	2.96979e-281
0	NDUFB4	0.281771	0.991	0.957	5.91673e-285	1.3031e-280
0	MAN1C1	0.263879	0.728	0.441	4.74003e-283	1.04395e-278
0	DAAM1	0.316126	0.939	0.796	7.41802e-277	1.63374e-272
0	FAM45A	0.27592	0.879	0.712	3.41911e-275	7.53024e-271
0	ITGAV	0.36132	0.998	0.991	6.53951e-275	1.44026e-270
0	DNAJC3	0.338911	0.909	0.756	2.01804e-274	4.44454e-270
0	SLC16A3	0.325375	0.994	0.911	3.34298e-273	7.36259e-269
0	HIGD2A	0.259625	0.98	0.95	6.45976e-273	1.4227e-268
0	GCSH	0.284743	0.923	0.791	1.18604e-272	2.61213e-268
0	RAB1A	0.264156	0.983	0.946	5.28795e-271	1.16462e-266
0	RDH11	0.375553	0.918	0.776	7.24763e-271	1.59622e-266
0	HSBP1	0.250064	0.995	0.976	7.38419e-270	1.62629e-265
0	HMGN3	0.289694	0.954	0.879	1.69319e-267	3.72909e-263
0	NDUFB9	0.275188	0.962	0.895	5.09129e-267	1.12131e-262
0	TMEM50B	0.307012	0.834	0.657	1.17748e-266	2.59328e-262
0	SNCA	0.272442	0.897	0.718	2.12751e-265	4.68562e-261
0	SLK	0.269441	0.802	0.568	3.43221e-265	7.5591e-261
0	ZBED5-AS1	0.294615	0.692	0.431	5.13025e-263	1.12989e-258
0	SULF1	0.274037	0.981	0.896	1.69586e-262	3.73497e-258
0	MALSU1	0.315864	0.865	0.691	6.98521e-261	1.53842e-256
0	MRPS18A	0.269387	0.701	0.45	3.05491e-258	6.72814e-254
0	MYRF	0.29645	0.931	0.763	2.27968e-256	5.02078e-252
0	CTSD	0.318503	1	1	8.00518e-254	1.76306e-249
0	PIGP	0.285514	0.819	0.633	1.38049e-253	3.04038e-249
0	SMIM26	0.270758	0.96	0.884	4.484e-253	9.87557e-249
0	MT-CO2	0.271187	1	1	5.04578e-252	1.11128e-247
0	HIBADH	0.268096	0.755	0.527	8.4072e-252	1.8516e-247
0	UQCRFS1	0.262602	0.948	0.875	1.1565e-251	2.54707e-247
0	CFHR1	0.295907	0.588	0.32	3.53305e-251	7.7812e-247
0	SNHG25	0.60272	0.747	0.534	2.86544e-250	6.31086e-246
0	DNPH1	0.273133	0.929	0.814	1.74798e-245	3.84974e-241
0	CCDC28B	0.263337	0.728	0.502	3.3561e-245	7.39148e-241
0	CYB5A	0.263684	0.828	0.665	2.77977e-242	6.12217e-238
0	SDHAF3	0.250802	0.668	0.423	1.96489e-241	4.32747e-237
0	CDKN1C	0.320752	0.89	0.696	1.5014e-239	3.30668e-235
0	CPEB4	0.284578	0.932	0.796	3.1285e-237	6.89022e-233
0	TMEM59	0.343653	0.999	0.989	2.76095e-236	6.08072e-232
0	SMIM30	0.287478	0.885	0.742	1.29422e-234	2.85038e-230
0	SLC23A2	0.302477	0.608	0.338	3.72258e-234	8.19861e-230
0	NDUFA6	0.264511	0.95	0.868	3.76734e-231	8.29719e-227
0	KLHDC10	0.255259	0.807	0.614	9.32491e-230	2.05372e-225
0	ABL2	0.297125	0.982	0.933	5.65749e-228	1.24601e-223
0	ARL9	0.259664	0.614	0.348	3.23209e-224	7.11835e-220
0	ATP5MD	0.253075	0.996	0.98	1.56874e-222	3.45499e-218
0	SOD2	0.257493	0.79	0.555	4.42413e-220	9.7437e-216
0	ARRDC3	0.312053	0.621	0.391	2.84763e-218	6.27162e-214
0	NDUFV3	0.250586	0.929	0.812	6.57396e-218	1.44785e-213
0	ZBTB20	0.263953	0.949	0.883	1.09938e-216	2.42128e-212
0	TRAPPC2L	0.262398	0.955	0.869	3.94903e-215	8.69735e-211
0	SFT2D1	0.266852	0.835	0.68	2.75145e-208	6.0598e-204
0	RDH10	0.329629	0.814	0.62	1.77246e-206	3.90367e-202
0	NDUFA13	0.2653	0.987	0.954	4.71759e-203	1.039e-198
0	MPHOSPH6	0.251187	0.724	0.52	6.61562e-203	1.45702e-198
0	MEST	0.365115	0.949	0.892	3.6131e-200	7.9575e-196
0	NEDD4L	0.250099	0.747	0.538	1.50421e-199	3.31287e-195
0	HACD1	0.250384	0.927	0.83	1.21869e-197	2.68404e-193
0	UQCRQ	0.255017	0.999	0.997	1.82251e-197	4.0139e-193
0	TYR	0.334753	0.882	0.702	1.88434e-197	4.15007e-193
0	CHN1	0.282174	0.886	0.704	4.04252e-195	8.90324e-191
0	GPX3	0.402973	0.817	0.643	5.95908e-195	1.31243e-190
0	SSFA2	0.265435	0.912	0.803	4.11717e-193	9.06764e-189
0	MANF	0.2811	0.96	0.879	5.31482e-193	1.17054e-188
0	MT1E	0.29711	0.629	0.395	6.9796e-191	1.53719e-186
0	ST3GAL4	0.250676	0.849	0.687	9.12379e-191	2.00942e-186
0	AQP1	0.36035	0.815	0.62	5.03747e-186	1.10945e-181
0	SARAF	0.267857	0.991	0.979	2.60905e-178	5.74618e-174
0	TSPAN10	0.291184	0.949	0.801	1.25438e-172	2.76265e-168
0	MIR4458HG	0.293839	0.68	0.477	1.96211e-171	4.32134e-167
0	ZFAND5	0.252592	0.929	0.881	1.19154e-166	2.62424e-162
0	MT1X	0.323445	0.688	0.486	2.94973e-163	6.49649e-159
0	DNAJB9	0.262166	0.815	0.683	1.08067e-146	2.38006e-142
0	SDF2L1	0.275943	0.956	0.926	1.25887e-142	2.77253e-138
0	HES1	0.309373	0.931	0.831	3.22861e-130	7.1107e-126
0	INSIG1	0.257993	0.696	0.529	3.74797e-124	8.25452e-120
0	MGST1	0.306248	0.873	0.734	9.99174e-117	2.20058e-112
0	SCG5	0.293251	0.728	0.594	1.71584e-113	3.77896e-109
0	NENF	0.253109	0.859	0.811	4.24007e-79	9.33832e-75
1	KIF5C	0.975892	0.855	0.273	0	0
1	ALDH1A1	0.892204	0.77	0.306	0	0
1	ITGA11	0.882091	0.961	0.52	0	0
1	MXRA5	0.807356	0.937	0.502	0	0
1	MMP2	0.802675	0.916	0.515	0	0
1	TENT5A	0.781344	0.874	0.446	0	0
1	COL1A1	0.748436	0.819	0.442	0	0
1	MFAP2	0.738103	0.952	0.675	0	0
1	FBN1	0.70621	0.996	0.883	0	0
1	VCAN	0.686543	0.975	0.544	0	0
1	MFGE8	0.677117	0.994	0.765	0	0
1	TMSB4X	0.668079	1	0.995	0	0
1	CDKN2A	0.644237	0.995	0.912	0	0
1	TGFBI	0.638619	0.659	0.292	0	0
1	LUM	0.624379	0.725	0.274	0	0
1	PLK2	0.62133	0.954	0.601	0	0
1	POSTN	0.607979	0.611	0.196	0	0
1	COL12A1	0.60009	0.746	0.358	0	0
1	ITGB5	0.595491	0.974	0.807	0	0
1	MEG3	0.572651	0.719	0.3	0	0
1	CDH2	0.567883	0.974	0.803	0	0
1	COL5A1	0.561426	0.908	0.529	0	0
1	ZFP36L1	0.559537	0.978	0.902	0	0
1	CDKN1A	0.559097	0.968	0.723	0	0
1	THY1	0.554584	0.778	0.391	0	0
1	CKAP4	0.55299	0.979	0.847	0	0
1	PAX6	0.538075	0.795	0.415	0	0
1	LAMP1	0.537116	0.976	0.787	0	0
1	CDKN2B	0.526901	0.916	0.624	0	0
1	LOXL1	0.525847	0.98	0.9	0	0
1	TMED3	0.521776	0.989	0.927	0	0
1	CGNL1	0.518633	0.932	0.726	0	0
1	TMSB10	0.507143	1	0.999	0	0
1	PTK7	0.497249	0.908	0.648	0	0
1	SPINT2	0.486889	0.966	0.88	0	0
1	PPIC	0.475918	0.939	0.796	0	0
1	CLSTN2	0.470022	0.969	0.798	0	0
1	CD151	0.467609	0.997	0.952	0	0
1	SUCO	0.46586	0.743	0.441	0	0
1	SERPINH1	0.464739	0.955	0.853	0	0
1	CTSZ	0.463264	0.944	0.832	0	0
1	DCBLD2	0.462475	0.949	0.854	0	0
1	IVNS1ABP	0.459378	0.959	0.841	0	0
1	ZMAT3	0.458972	0.949	0.762	0	0
1	NEAT1	0.454095	1	0.998	0	0
1	RPS19	0.449722	1	1	0	0
1	VKORC1	0.447652	0.993	0.957	0	0
1	COL4A2	0.427332	0.933	0.613	0	0
1	CALR	0.418139	1	0.998	0	0
1	CALU	0.403672	0.992	0.962	0	0
1	LRP1	0.393428	0.982	0.85	0	0
1	HMGN1	0.384029	0.984	0.935	0	0
1	NKAIN4	0.382167	0.548	0.188	0	0
1	SPARC	0.381033	1	0.999	0	0
1	LRRC32	0.377706	0.497	0.166	0	0
1	NCAM1	0.369673	0.463	0.1	0	0
1	GPC6	0.36841	0.7	0.351	0	0
1	FHL2	0.363562	0.651	0.298	0	0
1	P4HB	0.357662	0.999	0.975	0	0
1	MAMDC2	0.324467	0.543	0.196	0	0
1	TP53INP1	0.393837	0.748	0.442	3.56363e-303	7.84853e-299
1	SLC38A2	0.34783	0.733	0.4	2.43557e-300	5.36411e-296
1	DPYSL3	0.379021	0.582	0.237	5.31687e-300	1.17099e-295
1	GREM1	0.490367	0.6	0.25	1.96033e-299	4.31743e-295
1	NELL2	0.528368	0.953	0.879	1.53265e-290	3.3755e-286
1	MYDGF	0.435487	0.978	0.93	2.50984e-287	5.52766e-283
1	PDIA6	0.398129	0.989	0.963	1.3895e-283	3.06024e-279
1	TSLP	0.272979	0.271	0.058	5.116e-283	1.12675e-278
1	ITGB1	0.357951	0.996	0.944	5.2933e-283	1.1658e-278
1	VIM	0.420803	1	0.999	1.04544e-281	2.30248e-277
1	PCSK1N	0.481353	0.975	0.905	4.31273e-278	9.49836e-274
1	TMED9	0.387831	0.988	0.956	2.12511e-271	4.68034e-267
1	FKBP10	0.350831	0.894	0.669	2.379e-269	5.2395e-265
1	CNPY2	0.38571	0.985	0.952	5.77258e-266	1.27135e-261
1	FN1	0.271279	0.9	0.621	1.59127e-265	3.50461e-261
1	FRMD6	0.286936	0.477	0.178	4.63392e-265	1.02057e-260
1	MDK	0.652312	0.977	0.919	8.08027e-265	1.7796e-260
1	NAP1L1	0.339855	0.996	0.988	2.35436e-261	5.18523e-257
1	CRTAP	0.359197	0.973	0.921	3.20875e-261	7.06696e-257
1	ID3	0.557433	0.806	0.513	9.17067e-259	2.01975e-254
1	TFPI2	0.335769	0.396	0.135	2.7508e-257	6.05837e-253
1	FOXP1	0.382182	0.765	0.524	6.3779e-257	1.40467e-252
1	ID1	0.462135	0.832	0.488	4.10917e-256	9.05003e-252
1	PKM	0.317718	0.999	0.999	2.51827e-251	5.54624e-247
1	ATP1B3	0.438683	0.861	0.69	1.76344e-249	3.8838e-245
1	PLOD1	0.357961	0.895	0.704	1.97215e-249	4.34346e-245
1	SC5D	0.444592	0.85	0.692	1.18008e-247	2.599e-243
1	ENAH	0.34823	0.822	0.539	1.7284e-247	3.80663e-243
1	ARL4C	0.393569	0.824	0.587	4.64606e-247	1.02325e-242
1	BAX	0.349887	0.898	0.746	3.32832e-246	7.3303e-242
1	LOXL2	0.291928	0.719	0.413	6.26753e-241	1.38036e-236
1	GANAB	0.326702	0.9	0.75	6.46159e-241	1.4231e-236
1	DIO2	0.631966	0.747	0.433	7.27135e-241	1.60144e-236
1	HSPG2	0.336297	0.848	0.625	3.48616e-237	7.67792e-233
1	MARCKSL1	0.344302	0.967	0.85	4.32512e-237	9.52564e-233
1	TSC22D1	0.44198	0.947	0.89	8.81262e-237	1.94089e-232
1	IRS2	0.375667	0.841	0.639	1.88421e-236	4.14979e-232
1	SSR2	0.341041	0.983	0.963	1.70408e-235	3.75306e-231
1	IGFBP7	0.512591	1	0.982	2.15213e-235	4.73984e-231
1	GAS6	0.42793	0.758	0.506	2.5798e-234	5.68175e-230
1	COL4A1	0.318453	0.851	0.53	6.39563e-234	1.40857e-229
1	PDIA4	0.342213	0.972	0.913	1.16791e-232	2.57221e-228
1	SLC38A1	0.304558	0.714	0.427	5.58164e-232	1.2293e-227
1	TCF4	0.328551	0.753	0.503	8.26604e-232	1.82051e-227
1	NBL1	0.280818	0.518	0.234	4.64761e-227	1.02359e-222
1	ENC1	0.323978	0.67	0.388	4.53164e-226	9.98048e-222
1	ITGA3	0.329709	0.926	0.685	1.0898e-225	2.40017e-221
1	FSTL1	0.352124	0.977	0.887	1.34207e-225	2.95577e-221
1	ALCAM	0.387905	0.88	0.764	7.50653e-222	1.65324e-217
1	SOX4	0.364466	0.995	0.95	1.28558e-219	2.83137e-215
1	LIMK2	0.329187	0.782	0.574	4.08404e-219	8.99468e-215
1	PRSS23	0.428451	0.948	0.842	2.20239e-218	4.85055e-214
1	TAGLN	0.290076	0.977	0.704	8.22359e-215	1.81116e-210
1	CYP1B1	0.569477	0.484	0.214	1.29407e-212	2.85005e-208
1	EFEMP1	0.431189	0.968	0.93	1.51352e-212	3.33338e-208
1	FLNA	0.312215	0.982	0.92	3.02612e-212	6.66474e-208
1	SYT1	0.325516	0.575	0.287	4.21573e-212	9.28472e-208
1	LRRN1	0.353952	0.907	0.782	3.17117e-210	6.98419e-206
1	RCN1	0.329137	0.88	0.734	2.48445e-209	5.47176e-205
1	GALNT10	0.310065	0.964	0.899	2.85101e-209	6.27906e-205
1	NRP2	0.354711	0.846	0.649	3.04754e-209	6.71189e-205
1	OCIAD2	0.320376	0.962	0.89	7.26441e-209	1.59991e-204
1	ELP4	0.342311	0.583	0.331	1.08297e-207	2.38514e-203
1	P3H4	0.306552	0.814	0.615	5.93067e-207	1.30617e-202
1	PMEPA1	0.376031	0.863	0.666	5.93379e-207	1.30686e-202
1	COL11A1	0.351405	0.922	0.661	5.73664e-204	1.26344e-199
1	RTN4	0.289362	0.996	0.992	2.68681e-203	5.91743e-199
1	MDM2	0.355701	0.772	0.561	8.32062e-203	1.83253e-198
1	S100A11	0.342133	0.99	0.962	5.65383e-200	1.2452e-195
1	LY6E	0.31228	0.814	0.589	2.46585e-198	5.4308e-194
1	NREP	0.38809	0.856	0.677	5.33391e-198	1.17474e-193
1	ARL4A	0.424333	0.728	0.517	1.33736e-197	2.94541e-193
1	CMTM3	0.262844	0.575	0.313	1.11197e-194	2.449e-190
1	P4HA2	0.342127	0.781	0.592	3.75916e-188	8.27916e-184
1	PLPP4	0.313571	0.713	0.479	7.15163e-188	1.57508e-183
1	GNG11	0.384986	0.689	0.456	4.96144e-185	1.09271e-180
1	PLXDC2	0.296621	0.816	0.642	1.65094e-184	3.63603e-180
1	GNAI2	0.283152	0.873	0.732	2.99514e-184	6.5965e-180
1	S100A16	0.306385	0.907	0.778	1.55996e-182	3.43565e-178
1	COL4A4	0.37083	0.743	0.553	1.45174e-181	3.19731e-177
1	PDLIM7	0.301461	0.901	0.702	1.59384e-181	3.51028e-177
1	STK17A	0.270134	0.615	0.361	1.26018e-176	2.77542e-172
1	SPOCK1	0.527592	0.81	0.656	1.81884e-176	4.00582e-172
1	MMP14	0.317144	0.925	0.794	8.10371e-176	1.78476e-171
1	KDELR2	0.269057	0.965	0.928	4.6212e-174	1.01777e-169
1	GNAS	0.374328	0.991	0.971	8.29527e-174	1.82695e-169
1	MARCKS	0.305542	0.959	0.868	8.95556e-174	1.97237e-169
1	GLIPR1	0.251286	0.557	0.285	1.9821e-173	4.36537e-169
1	GALNT2	0.277904	0.804	0.621	2.56722e-171	5.65405e-167
1	AIG1	0.300092	0.858	0.724	2.81345e-171	6.19634e-167
1	MGP	0.392061	0.373	0.154	7.42485e-171	1.63525e-166
1	TP53TG1	0.321983	0.8	0.644	2.76417e-167	6.08782e-163
1	CNN3	0.274523	0.987	0.969	4.14197e-167	9.12227e-163
1	PBXIP1	0.266769	0.86	0.736	4.74588e-166	1.04523e-161
1	NCOA7	0.257134	0.676	0.432	1.07014e-165	2.35688e-161
1	MYL6	0.279275	1	0.999	4.35797e-165	9.598e-161
1	CD99	0.292992	0.964	0.906	2.20733e-163	4.86143e-159
1	PDGFC	0.274938	0.848	0.722	2.62213e-163	5.77498e-159
1	ACTA2	0.310753	0.823	0.532	5.07001e-163	1.11662e-158
1	PPIB	0.345209	0.997	0.993	1.83981e-162	4.052e-158
1	NPDC1	0.279265	0.832	0.681	6.51861e-160	1.43566e-155
1	TPM4	0.277123	0.922	0.696	2.08696e-159	4.59632e-155
1	MBOAT7	0.271285	0.797	0.635	4.56205e-159	1.00475e-154
1	HIF1A	0.351646	0.903	0.8	3.27285e-154	7.20812e-150
1	DCN	0.270305	0.429	0.194	9.84552e-153	2.16838e-148
1	CTSH	0.326241	0.974	0.907	1.10245e-149	2.42804e-145
1	AMTN	0.494422	0.111	0.017	3.68373e-149	8.11304e-145
1	RPS27L	0.252117	1	0.997	6.85598e-149	1.50996e-144
1	P3H1	0.281645	0.785	0.635	1.0129e-148	2.23081e-144
1	RRM2B	0.256875	0.722	0.528	6.65787e-146	1.46633e-141
1	AP1S2	0.448579	0.967	0.929	5.16154e-145	1.13678e-140
1	STMN1	0.267815	0.746	0.533	7.87756e-145	1.73495e-140
1	GPC1	0.25732	0.865	0.681	9.777e-144	2.15329e-139
1	DDOST	0.270989	0.85	0.736	2.42224e-142	5.33475e-138
1	ABLIM1	0.266774	0.853	0.694	8.35939e-141	1.84107e-136
1	C5orf46	0.26733	0.681	0.416	6.49002e-138	1.42936e-133
1	TMEM258	0.281848	0.994	0.99	8.48347e-138	1.8684e-133
1	PALLD	0.270619	0.902	0.797	3.35379e-136	7.38638e-132
1	FTH1	0.262207	1	1	1.5714e-134	3.46084e-130
1	ISCU	0.28031	0.926	0.879	4.76529e-134	1.04951e-129
1	PTMS	0.269908	0.862	0.685	1.85864e-133	4.09347e-129
1	OPN3	0.252911	0.561	0.354	5.08239e-133	1.11935e-128
1	IGFL2-AS1	0.424321	0.411	0.201	3.1095e-132	6.84837e-128
1	SOX11	0.278827	0.63	0.426	2.16901e-129	4.77702e-125
1	TKT	0.356812	0.967	0.948	2.60307e-129	5.73301e-125
1	TNFRSF12A	0.259113	0.937	0.717	1.12762e-128	2.48347e-124
1	LGALS1	0.405044	0.978	0.97	4.05436e-127	8.92933e-123
1	CPA4	0.386759	0.548	0.32	4.32475e-127	9.52484e-123
1	MYL9	0.253296	0.984	0.93	8.51983e-126	1.87641e-121
1	PHLDA1	0.281649	0.416	0.226	1.58777e-122	3.49691e-118
1	GJA1	0.372671	0.944	0.896	1.71845e-120	3.78471e-116
1	COL1A2	0.280086	0.394	0.198	1.17667e-119	2.5915e-115
1	FBXO32	0.266222	0.898	0.781	6.19968e-118	1.36542e-113
1	CD81	0.254165	0.972	0.935	2.47701e-112	5.45536e-108
1	CD24	0.298712	0.712	0.545	2.78221e-112	6.12753e-108
1	HSD17B2	0.270089	0.973	0.93	9.76573e-109	2.1508e-104
1	NUDT4	0.263332	0.723	0.593	1.02123e-101	2.24915e-97
1	ANXA1	0.334564	0.879	0.804	5.7408e-101	1.26435e-96
1	RPS6KA2	0.261854	0.704	0.566	6.17179e-100	1.35928e-95
1	LRPAP1	0.264306	0.958	0.937	1.10007e-99	2.4228e-95
1	CTHRC1	0.492007	0.847	0.778	5.76537e-94	1.26976e-89
1	F2RL2	0.279934	0.669	0.532	1.14395e-93	2.51944e-89
1	CTGF	0.252468	0.896	0.828	3.67852e-89	8.10157e-85
1	HTRA1	0.319454	0.812	0.76	7.47911e-73	1.6472e-68
1	GPNMB	0.254598	0.991	0.977	2.2867e-63	5.03622e-59
2	SERPINE3	1.5307	0.901	0.599	0	0
2	MT-ND3	1.42978	0.999	0.999	0	0
2	SMOC2	1.22184	0.855	0.338	0	0
2	SERPINF1	1.19179	0.991	0.876	0	0
2	RGR	1.03194	0.831	0.297	0	0
2	FRZB	1.01042	0.919	0.581	0	0
2	BEST1	0.986026	0.901	0.581	0	0
2	TTR	0.969915	0.926	0.767	0	0
2	RLBP1	0.935432	0.826	0.35	0	0
2	ITGB8	0.922629	0.884	0.473	0	0
2	CST3	0.904415	1	0.997	0	0
2	CLU	0.902496	0.996	0.966	0	0
2	MT-ND4L	0.902094	0.972	0.913	0	0
2	TYRP1	0.881743	0.984	0.882	0	0
2	FHIT	0.87552	0.865	0.555	0	0
2	CP	0.831691	0.723	0.232	0	0
2	SLC39A12	0.815039	0.789	0.253	0	0
2	CHRNA3	0.809321	0.92	0.688	0	0
2	SFRP5	0.785387	0.956	0.649	0	0
2	SLC6A13	0.775745	0.8	0.267	0	0
2	BMP7	0.760274	0.873	0.39	0	0
2	RPE65	0.751782	0.74	0.224	0	0
2	LRAT	0.751052	0.812	0.3	0	0
2	SLC5A3	0.703505	0.961	0.784	0	0
2	TRPM1	0.70309	0.932	0.551	0	0
2	ENPP2	0.677551	0.923	0.692	0	0
2	DUSP4	0.64149	0.904	0.519	0	0
2	CTSD	0.629819	1	1	0	0
2	SLC16A8	0.628607	0.815	0.399	0	0
2	MT-ND4	0.613737	1	0.999	0	0
2	WFIKKN2	0.61369	0.664	0.261	0	0
2	STRIP2	0.612071	0.926	0.53	0	0
2	PLD5	0.610637	0.882	0.512	0	0
2	SLC29A4	0.609098	0.826	0.404	0	0
2	ERMN	0.601638	0.719	0.238	0	0
2	SLC2A12	0.601144	0.894	0.598	0	0
2	PRSS33	0.594143	0.835	0.401	0	0
2	TACC1	0.592349	0.928	0.701	0	0
2	MT-CO3	0.588244	0.999	1	0	0
2	ADSSL1	0.580147	0.797	0.452	0	0
2	TTLL4	0.575286	0.885	0.464	0	0
2	SOSTDC1	0.565856	0.842	0.38	0	0
2	SLC4A5	0.564078	0.721	0.211	0	0
2	MT-CO1	0.557838	0.999	1	0	0
2	CSPG5	0.551062	0.781	0.281	0	0
2	AHCYL2	0.550009	0.773	0.334	0	0
2	RDH5	0.545075	0.846	0.41	0	0
2	SLC23A2	0.544708	0.768	0.353	0	0
2	MT-ND5	0.542263	0.999	0.997	0	0
2	CDH19	0.538197	0.723	0.288	0	0
2	MT-ND1	0.535518	0.999	0.999	0	0
2	TF	0.531355	0.528	0.128	0	0
2	GEM	0.521727	0.898	0.548	0	0
2	HMOX1	0.521377	0.815	0.399	0	0
2	SLC22A8	0.519638	0.666	0.173	0	0
2	MT-ATP6	0.51664	0.999	0.999	0	0
2	SGK3	0.505144	0.863	0.494	0	0
2	MYRIP	0.481356	0.754	0.307	0	0
2	MT-CO2	0.480882	1	1	0	0
2	CLDN19	0.45967	0.714	0.303	0	0
2	SOD3	0.445586	0.681	0.28	0	0
2	RNASE1	0.399559	0.392	0.083	0	0
2	EFR3B	0.390711	0.677	0.277	0	0
2	CYP4V2	0.359543	0.647	0.226	0	0
2	CHADL	0.338077	0.511	0.155	0	0
2	SLC16A12	0.321228	0.561	0.143	0	0
2	CRYBG1	0.316017	0.613	0.189	0	0
2	BCO1	0.289784	0.598	0.18	0	0
2	PTGDS	0.753058	0.972	0.8	2.60814e-306	5.74416e-302
2	SLC6A20	0.541015	0.878	0.525	7.52688e-306	1.65772e-301
2	PEBP1	0.403314	0.997	0.993	5.27053e-305	1.16078e-300
2	INPP5K	0.511827	0.892	0.635	3.36727e-298	7.41607e-294
2	GOT2	0.505318	0.942	0.752	4.06643e-294	8.9559e-290
2	FAM13A	0.497783	0.864	0.558	3.19643e-293	7.03982e-289
2	NTNG1	0.296075	0.588	0.205	1.2861e-292	2.83251e-288
2	RDH11	0.505511	0.938	0.791	4.24442e-288	9.34791e-284
2	SLC16A1	0.475227	0.94	0.763	3.56684e-285	7.85561e-281
2	ST3GAL5	0.52378	0.838	0.521	3.85929e-283	8.49971e-279
2	MTRNR2L8	0.836258	0.745	0.495	2.37197e-282	5.22402e-278
2	ABCC5	0.482658	0.951	0.765	2.60652e-282	5.74059e-278
2	PRDX1	0.458968	0.995	0.983	1.64813e-281	3.62985e-277
2	PTK2B	0.45862	0.822	0.447	3.82834e-281	8.43155e-277
2	CHCHD10	0.4974	0.932	0.722	6.10117e-280	1.34372e-275
2	UQCRB	0.404051	0.998	0.991	2.68478e-279	5.91296e-275
2	VAT1L	0.364071	0.732	0.345	7.22605e-279	1.59146e-274
2	GPX4	0.392653	1	0.995	8.78323e-277	1.93442e-272
2	LINC00982	0.463493	0.931	0.661	2.1252e-276	4.68053e-272
2	ATP1B2	0.275007	0.588	0.202	3.23658e-276	7.12825e-272
2	PLTP	0.546282	0.938	0.765	1.35124e-275	2.97597e-271
2	LINC00276	0.250992	0.528	0.165	2.69898e-275	5.94423e-271
2	PITPNA	0.484742	0.917	0.72	1.6849e-274	3.71083e-270
2	CDKN1C	0.618065	0.924	0.715	1.20493e-273	2.65374e-269
2	SLC7A2	0.36677	0.661	0.285	1.85593e-272	4.08749e-268
2	HSDL2	0.428501	0.822	0.539	3.65606e-271	8.0521e-267
2	TMEM59	0.430975	0.999	0.99	3.47752e-269	7.65889e-265
2	ASAH1	0.390236	0.991	0.961	1.07165e-266	2.36021e-262
2	TMEM91	0.422849	0.762	0.381	3.56549e-265	7.85263e-261
2	EGFR	0.492563	0.842	0.553	5.89243e-265	1.29775e-260
2	NDUFB1	0.428222	0.995	0.986	2.19953e-262	4.84425e-258
2	NOG	0.32258	0.559	0.196	1.38936e-261	3.05993e-257
2	MT-ND6	0.545136	0.91	0.753	7.11348e-261	1.56667e-256
2	AFF1	0.35906	0.711	0.365	1.61562e-259	3.55825e-255
2	IGFALS	0.305916	0.591	0.243	4.60138e-258	1.01341e-253
2	TOMM7	0.39084	0.999	0.997	5.18384e-257	1.14169e-252
2	GSN	0.504738	0.954	0.863	9.21813e-257	2.0302e-252
2	PTPN13	0.412413	0.828	0.525	1.60662e-255	3.53843e-251
2	PTPRZ1	0.41613	0.83	0.505	1.16381e-254	2.56317e-250
2	DNAJC3	0.457164	0.925	0.773	1.29223e-252	2.846e-248
2	CALM1	0.413116	0.994	0.98	1.38657e-252	3.05379e-248
2	NAA38	0.383127	0.991	0.967	3.1288e-252	6.89087e-248
2	GNB3	0.350083	0.764	0.371	2.93656e-250	6.46747e-246
2	STK24	0.495301	0.944	0.758	1.63979e-246	3.61147e-242
2	REEP5	0.451836	0.988	0.942	3.65798e-246	8.05634e-242
2	APC	0.492856	0.96	0.823	2.19799e-244	4.84086e-240
2	PMEL	0.904204	0.869	0.571	5.30458e-243	1.16828e-238
2	OSBPL1A	0.418057	0.931	0.786	6.54486e-243	1.44144e-238
2	DHRS3	0.450087	0.858	0.608	5.26445e-242	1.15944e-237
2	PLEKHB1	0.38173	0.83	0.52	1.53399e-241	3.37846e-237
2	SFRP1	0.588007	0.965	0.891	1.18007e-240	2.59898e-236
2	CYP27A1	0.392532	0.827	0.473	1.37464e-240	3.0275e-236
2	KIF22	0.4496	0.849	0.561	1.68391e-240	3.70864e-236
2	CPXM2	0.357642	0.61	0.258	2.33401e-238	5.14043e-234
2	GACAT2	0.25404	0.419	0.121	2.76228e-237	6.08365e-233
2	CPVL	0.391998	0.7	0.39	1.18875e-235	2.61809e-231
2	IDH2	0.434639	0.919	0.737	4.32119e-234	9.51699e-230
2	ARMH4	0.306526	0.627	0.3	4.84046e-231	1.06606e-226
2	CRISPLD1	0.533065	0.96	0.773	2.23665e-230	4.92599e-226
2	TMEM56	0.318737	0.705	0.358	3.51937e-230	7.75106e-226
2	SLC16A14	0.27055	0.602	0.242	4.21748e-230	9.28858e-226
2	CLIC6	0.462475	0.976	0.901	5.89725e-229	1.29881e-224
2	C1R	0.501709	0.851	0.63	4.70121e-228	1.03539e-223
2	TSPAN13	0.51091	0.885	0.677	6.64842e-228	1.46425e-223
2	METRN	0.422036	0.873	0.689	1.59999e-227	3.52382e-223
2	PLAC9	0.444418	0.982	0.844	3.23637e-227	7.12778e-223
2	C1S	0.429231	0.934	0.78	1.06389e-225	2.34311e-221
2	TMEM176B	0.25591	0.509	0.184	1.34304e-225	2.95792e-221
2	TMEM132A	0.476417	0.97	0.914	1.86164e-225	4.10007e-221
2	SGK1	0.400951	0.888	0.554	4.20236e-224	9.25527e-220
2	VEGFA	0.420126	0.879	0.623	1.2711e-222	2.79947e-218
2	CLGN	0.531429	0.777	0.51	2.52823e-221	5.56817e-217
2	WFDC1	0.454556	0.448	0.148	1.44119e-220	3.17409e-216
2	CTNNAL1	0.399832	0.875	0.64	3.35768e-219	7.39496e-215
2	NDUFC1	0.399611	0.97	0.94	2.65674e-218	5.85121e-214
2	SELENOW	0.33015	0.996	0.991	1.36549e-216	3.00736e-212
2	PLA2G5	0.27532	0.684	0.312	5.81932e-216	1.28165e-211
2	SLC16A3	0.392933	0.987	0.922	2.3885e-215	5.26044e-211
2	CSTB	0.31984	0.998	0.991	5.70268e-215	1.25596e-210
2	PLA2G16	0.372206	0.971	0.894	1.81686e-212	4.00146e-208
2	SARAF	0.336248	0.992	0.98	1.29853e-209	2.85989e-205
2	SLC4A2	0.384081	0.962	0.879	1.85168e-209	4.07814e-205
2	NDUFA3	0.346736	0.996	0.982	8.66319e-209	1.90798e-204
2	RAB27A	0.345	0.799	0.491	4.71997e-208	1.03953e-203
2	GDF11	0.358085	0.773	0.478	6.51241e-208	1.43429e-203
2	MRPS6	0.413651	0.978	0.906	1.15871e-207	2.55194e-203
2	TXNDC11	0.34811	0.709	0.411	1.54828e-206	3.40994e-202
2	PARM1	0.306017	0.761	0.401	1.9863e-205	4.37464e-201
2	SCAI	0.299487	0.711	0.382	1.27607e-204	2.81042e-200
2	COX17	0.382937	0.979	0.94	1.37548e-204	3.02936e-200
2	SHANK2	0.257134	0.609	0.271	5.25948e-204	1.15835e-199
2	ACAT1	0.334279	0.818	0.563	1.74546e-203	3.8442e-199
2	ITM2C	0.41406	0.913	0.762	8.33267e-202	1.83519e-197
2	SPRY1	0.281089	0.633	0.304	1.13292e-201	2.49515e-197
2	TMEM38A	0.27391	0.679	0.343	1.85803e-201	4.09213e-197
2	RBM47	0.365613	0.861	0.569	3.1491e-200	6.93557e-196
2	GLUL	0.417811	0.958	0.755	3.64998e-200	8.03871e-196
2	BRI3	0.368797	0.959	0.884	1.44148e-199	3.17471e-195
2	FBLN2	0.507622	0.874	0.658	2.756e-199	6.06982e-195
2	NDUFA1	0.347488	0.998	0.986	1.4302e-198	3.14988e-194
2	CALCOCO2	0.339917	0.863	0.655	2.21506e-197	4.87845e-193
2	COX7B	0.342403	0.987	0.968	7.13567e-197	1.57156e-192
2	MAN2A1	0.385573	0.884	0.653	9.70159e-197	2.13668e-192
2	RAMP1	0.35088	0.773	0.423	5.53531e-196	1.2191e-191
2	PKP4	0.348351	0.851	0.621	2.0483e-195	4.51118e-191
2	COX7C	0.276997	0.999	0.999	2.06148e-194	4.5402e-190
2	IGFBP5	0.412851	0.875	0.583	5.99489e-194	1.32032e-189
2	OTX2	0.383049	0.916	0.752	1.16755e-193	2.57141e-189
2	PIP4P2	0.297701	0.781	0.468	4.54847e-193	1.00176e-188
2	ATP1B1	0.356806	0.989	0.932	7.38234e-193	1.62589e-188
2	NPC2	0.382023	1	1	2.12355e-191	4.6769e-187
2	RDH10	0.389737	0.873	0.637	9.07082e-191	1.99776e-186
2	LAYN	0.477256	0.867	0.698	3.30035e-190	7.2687e-186
2	DAAM1	0.389302	0.939	0.814	8.41894e-190	1.85419e-185
2	SLC45A2	0.360276	0.762	0.508	1.32415e-189	2.9163e-185
2	C1QBP	0.345576	0.914	0.797	3.54925e-189	7.81686e-185
2	LEPROTL1	0.342123	0.906	0.725	5.45998e-189	1.20251e-184
2	SLC25A4	0.359703	0.92	0.78	3.30406e-188	7.27685e-184
2	AL451165.2	0.280722	0.696	0.392	9.85788e-187	2.1711e-182
2	SOD2	0.346288	0.83	0.579	1.06777e-186	2.35166e-182
2	ITPKB	0.283762	0.726	0.405	4.69652e-186	1.03436e-181
2	USP53	0.302749	0.715	0.411	6.92681e-186	1.52556e-181
2	TMEM98	0.387051	0.999	0.99	4.34737e-185	9.57466e-181
2	SLC7A5	0.404599	0.944	0.803	2.49362e-180	5.49194e-176
2	SLC9A3R1	0.318419	0.982	0.905	8.41923e-180	1.85425e-175
2	NEDD4L	0.346316	0.801	0.557	1.36103e-179	2.99754e-175
2	MAN1C1	0.298669	0.766	0.471	6.81939e-179	1.5019e-174
2	SELENOP	0.280783	0.688	0.374	1.37117e-178	3.01987e-174
2	GSTP1	0.290045	1	0.999	1.50719e-175	3.31943e-171
2	DAPL1	0.409009	0.744	0.447	1.2583e-174	2.77129e-170
2	MT1E	0.382918	0.705	0.415	2.78559e-174	6.13497e-170
2	C4orf48	0.367525	0.993	0.977	1.02929e-173	2.26691e-169
2	COX6C	0.281146	0.999	0.994	2.27992e-173	5.02129e-169
2	STIM2	0.307646	0.835	0.595	6.83391e-173	1.5051e-168
2	RNF130	0.288124	0.718	0.453	8.06966e-173	1.77726e-168
2	NANOS1	0.258606	0.682	0.342	7.08393e-172	1.56016e-167
2	COLEC12	0.311159	0.871	0.558	4.79833e-171	1.05679e-166
2	AQP1	0.457712	0.88	0.637	5.34905e-168	1.17807e-163
2	CTBS	0.260421	0.68	0.399	5.00726e-167	1.1028e-162
2	ITM2B	0.26441	0.999	0.996	4.58834e-164	1.01054e-159
2	TCP1	0.325307	0.909	0.804	9.27978e-163	2.04378e-158
2	GPX3	0.331283	0.881	0.657	9.30275e-162	2.04884e-157
2	SEC62	0.284985	0.987	0.964	1.85899e-161	4.09425e-157
2	NDUFV3	0.291982	0.931	0.826	2.05077e-161	4.51662e-157
2	ITGAV	0.313521	0.998	0.992	1.99996e-160	4.40472e-156
2	ARL9	0.280451	0.673	0.374	6.4632e-160	1.42346e-155
2	ABCA2	0.301351	0.792	0.537	4.32464e-159	9.52459e-155
2	FYB2	0.275368	0.754	0.458	5.65419e-159	1.24528e-154
2	ECI1	0.263336	0.714	0.459	7.11847e-159	1.56777e-154
2	TSPAN10	0.35678	0.956	0.818	3.17149e-158	6.98489e-154
2	ADTRP	0.298892	0.79	0.542	1.84244e-157	4.05779e-153
2	NDUFB4	0.282297	0.981	0.962	7.20009e-156	1.58575e-151
2	NDUFA13	0.300163	0.983	0.958	1.39169e-155	3.06506e-151
2	RHOBTB3	0.355666	0.926	0.836	5.14117e-154	1.13229e-149
2	ALDH9A1	0.278488	0.889	0.696	1.06094e-153	2.33661e-149
2	ZFYVE21	0.333737	0.813	0.639	3.41181e-153	7.51417e-149
2	CCNO	0.290094	0.651	0.362	9.38572e-152	2.06711e-147
2	SYNE2	0.334386	0.789	0.555	8.84429e-148	1.94787e-143
2	LSR	0.281079	0.81	0.597	5.08459e-147	1.11983e-142
2	HSPB8	0.278177	0.836	0.599	1.66366e-144	3.66404e-140
2	SLK	0.270294	0.812	0.595	2.20019e-144	4.84569e-140
2	TRPM3	0.339731	0.992	0.883	2.88562e-144	6.3553e-140
2	MGST1	0.343816	0.91	0.746	2.56541e-142	5.65005e-138
2	SOX9	0.36011	0.903	0.712	3.13347e-142	6.90116e-138
2	ARL6IP1	0.372704	0.954	0.865	3.74513e-141	8.24828e-137
2	LAMP2	0.27079	0.935	0.863	4.2962e-141	9.46194e-137
2	NSFL1C	0.27751	0.912	0.769	1.21053e-140	2.66607e-136
2	NFIX	0.324215	0.95	0.882	4.89146e-138	1.07729e-133
2	TAX1BP1	0.272392	0.955	0.909	8.10777e-138	1.78566e-133
2	CPEB4	0.306218	0.939	0.812	2.79558e-137	6.15699e-133
2	DBI	0.284345	0.98	0.959	1.22619e-135	2.70056e-131
2	ZBTB20	0.303378	0.95	0.891	2.62914e-135	5.79042e-131
2	MPC1	0.252909	0.791	0.569	9.41639e-133	2.07387e-128
2	CDO1	0.2515	0.787	0.537	1.04795e-132	2.30801e-128
2	CBX5	0.257695	0.924	0.826	1.09966e-132	2.42189e-128
2	MT-ND2	0.259221	0.999	0.999	1.11135e-132	2.44764e-128
2	ZSCAN16-AS1	0.276995	0.908	0.81	1.96902e-132	4.33656e-128
2	BLVRB	0.264275	0.816	0.617	4.59657e-132	1.01235e-127
2	LHFPL6	0.297993	0.962	0.79	4.87476e-132	1.07362e-127
2	HERPUD1	0.313225	0.945	0.839	1.41262e-129	3.11117e-125
2	EZR	0.256383	0.99	0.943	5.64422e-125	1.24308e-120
2	PCDH7	0.276289	0.939	0.858	5.01192e-121	1.10382e-116
2	SDCBP	0.276797	0.965	0.903	3.88819e-120	8.56335e-116
2	TGFB1	0.305401	0.777	0.573	4.77444e-120	1.05152e-115
2	PCP4	0.301784	0.968	0.839	1.29018e-119	2.8415e-115
2	ATP1A1	0.275445	0.901	0.777	4.28634e-119	9.44024e-115
2	NME2	0.279166	0.569	0.356	1.05118e-118	2.31512e-114
2	SSFA2	0.267223	0.923	0.815	2.2839e-118	5.03006e-114
2	RABGAP1L	0.258122	0.816	0.6	4.77501e-117	1.05165e-112
2	WBP2	0.257044	0.913	0.808	3.34412e-114	7.3651e-110
2	SCD	0.306717	0.935	0.867	9.52398e-113	2.09756e-108
2	VEGFB	0.250116	0.855	0.731	3.15827e-109	6.95578e-105
2	DHCR7	0.251703	0.764	0.582	2.74454e-108	6.04457e-104
2	SCG5	0.56936	0.745	0.608	3.30137e-108	7.27093e-104
2	SLC3A2	0.313584	0.894	0.796	4.72242e-108	1.04007e-103
2	PLIN2	0.254926	0.745	0.548	9.42436e-107	2.07562e-102
2	MT1X	0.304995	0.715	0.508	4.28863e-106	9.44529e-102
2	MIF	0.317674	0.995	0.992	2.82427e-105	6.22018e-101
2	UNC13D	0.287927	0.705	0.474	4.15514e-101	9.15128e-97
2	DSP	0.269512	0.877	0.774	4.73187e-87	1.04215e-82
2	HIST1H4C	0.322403	0.944	0.941	4.57709e-65	1.00806e-60
2	CTSV	0.323633	0.986	0.969	6.32604e-45	1.39325e-40
3	KRT19	1.29031	0.992	0.736	0	0
3	KRT7	1.15056	0.997	0.747	0	0
3	IL18	1.12848	0.874	0.302	0	0
3	KRT18	0.985554	0.96	0.856	0	0
3	CDH1	0.873426	0.872	0.487	0	0
3	KRT8	0.826822	0.982	0.879	0	0
3	LMO4	0.786612	0.916	0.671	0	0
3	EDN2	0.760424	0.801	0.318	0	0
3	S100A10	0.758227	0.992	0.757	0	0
3	WNT2B	0.734715	0.729	0.236	0	0
3	CCND2	0.714592	0.993	0.888	0	0
3	TMSB4X	0.68777	1	0.995	0	0
3	GPRC5A	0.674547	0.748	0.247	0	0
3	CALD1	0.668136	1	0.997	0	0
3	PRSS12	0.649905	0.864	0.464	0	0
3	SFTA1P	0.626223	0.593	0.182	0	0
3	ADAMTS5	0.621915	0.783	0.457	0	0
3	ID1	0.615886	0.867	0.488	0	0
3	ARID5B	0.608065	0.916	0.673	0	0
3	CCND1	0.604933	0.999	0.981	0	0
3	TPM1	0.604886	1	0.984	0	0
3	FSTL3	0.601709	0.968	0.631	0	0
3	MYLK	0.599259	0.976	0.818	0	0
3	PPP1R14B	0.552535	0.942	0.71	0	0
3	TMSB10	0.549506	1	0.999	0	0
3	GLS	0.542114	0.953	0.772	0	0
3	F3	0.535245	0.929	0.762	0	0
3	TNFRSF12A	0.532859	0.986	0.713	0	0
3	ITGA3	0.525753	0.968	0.682	0	0
3	ITGB4	0.516641	0.938	0.728	0	0
3	ANXA3	0.499133	0.791	0.411	0	0
3	MYH9	0.494887	0.988	0.835	0	0
3	PTTG1IP	0.490123	0.995	0.942	0	0
3	ABLIM1	0.483768	0.933	0.684	0	0
3	PABPC1	0.473326	0.998	0.985	0	0
3	KRT80	0.467528	0.732	0.299	0	0
3	CAVIN1	0.464804	0.981	0.767	0	0
3	COL4A2	0.459044	0.956	0.614	0	0
3	KDR	0.451222	0.512	0.146	0	0
3	AC245041.2	0.45047	0.666	0.201	0	0
3	CRIM1	0.450446	0.988	0.918	0	0
3	ARSI	0.443188	0.716	0.284	0	0
3	FSTL1	0.436616	0.989	0.886	0	0
3	CXADR	0.417061	0.97	0.857	0	0
3	EXT1	0.412397	0.956	0.717	0	0
3	GLCCI1	0.399542	0.739	0.392	0	0
3	ACTN4	0.395297	0.987	0.924	0	0
3	DKK1	0.378198	0.507	0.172	0	0
3	LAMA4	0.348661	0.654	0.278	0	0
3	FLNC	0.348421	0.807	0.46	0	0
3	PPL	0.343553	0.671	0.272	0	0
3	BNC1	0.325844	0.69	0.306	0	0
3	C6orf99	0.307181	0.472	0.119	0	0
3	CAPN6	0.305274	0.426	0.111	0	0
3	AP1S3	0.263851	0.592	0.219	0	0
3	NCOA7	0.384236	0.77	0.421	1.66559e-307	3.66829e-303
3	SPTAN1	0.508173	0.923	0.765	2.48777e-306	5.47907e-302
3	ACTG1	0.366663	1	1	4.69269e-304	1.03352e-299
3	TPM4	0.471556	0.958	0.694	3.51545e-296	7.74244e-292
3	IGFBP3	0.68554	0.785	0.435	1.92234e-292	4.23376e-288
3	UACA	0.597135	0.952	0.819	5.09655e-292	1.12246e-287
3	SOX4	0.454304	0.999	0.95	2.32903e-290	5.12947e-286
3	NEAT1	0.3848	1	0.998	5.26437e-283	1.15943e-278
3	TAGLN	0.532435	0.986	0.706	5.46609e-280	1.20385e-275
3	LAMC1	0.355163	0.896	0.671	5.346e-279	1.1774e-274
3	TPM2	0.509512	0.999	0.977	3.84485e-276	8.46791e-272
3	UPK3B	0.500862	0.95	0.696	1.66217e-274	3.66076e-270
3	YWHAZ	0.319364	0.99	0.962	9.38158e-274	2.0662e-269
3	TAGLN2	0.392073	0.937	0.758	4.1861e-273	9.21946e-269
3	CTXN1	0.306895	0.813	0.483	4.76245e-272	1.04888e-267
3	MAP1B	0.442398	0.961	0.788	7.82233e-272	1.72279e-267
3	PALM	0.319066	0.825	0.496	5.61661e-270	1.237e-265
3	ITGB1	0.344206	0.997	0.944	3.75471e-267	8.26937e-263
3	COL4A1	0.407026	0.871	0.532	8.93848e-266	1.96861e-261
3	SPTBN1	0.388529	0.953	0.86	6.88807e-262	1.51703e-257
3	MYO1C	0.345277	0.871	0.616	2.79677e-261	6.1596e-257
3	PAWR	0.398076	0.95	0.821	4.34115e-260	9.56094e-256
3	YPEL2	0.267351	0.543	0.233	8.62124e-259	1.89874e-254
3	IVNS1ABP	0.408796	0.978	0.84	9.10129e-258	2.00447e-253
3	AHNAK2	0.411708	0.964	0.776	2.1366e-256	4.70564e-252
3	PEA15	0.329177	0.892	0.648	1.20332e-255	2.6502e-251
3	LRRFIP1	0.381445	0.915	0.768	6.88558e-255	1.51648e-250
3	OXTR	0.474299	0.783	0.436	1.05455e-254	2.32254e-250
3	NPR3	0.451543	0.66	0.343	1.91531e-254	4.21829e-250
3	MARCKS	0.405253	0.98	0.867	5.7988e-253	1.27713e-248
3	MYL12A	0.45784	0.986	0.953	2.13512e-250	4.70239e-246
3	CRIP1	0.325527	0.404	0.133	1.18085e-249	2.6007e-245
3	SLIT3	0.261623	0.568	0.252	3.12791e-249	6.8889e-245
3	PODXL	0.429192	0.642	0.334	5.74345e-246	1.26494e-241
3	MFGE8	0.414494	0.989	0.769	3.18701e-245	7.01906e-241
3	FAM107B	0.320582	0.649	0.349	4.26161e-244	9.38577e-240
3	PTGES	0.251567	0.539	0.226	4.9805e-244	1.0969e-239
3	MFF	0.374831	0.951	0.9	5.82891e-242	1.28376e-237
3	C5orf46	0.44829	0.765	0.407	3.14826e-240	6.93373e-236
3	PHLDB2	0.309759	0.524	0.216	4.65374e-240	1.02494e-235
3	TES	0.397412	0.911	0.747	5.19465e-240	1.14407e-235
3	PTGIS	0.296295	0.516	0.227	8.8033e-235	1.93884e-230
3	COL11A1	0.572256	0.929	0.664	5.55731e-234	1.22394e-229
3	BEX1	0.412267	0.762	0.457	1.61664e-231	3.56049e-227
3	CDKN2A	0.353156	0.993	0.914	4.28621e-229	9.43995e-225
3	CDK6	0.342028	0.914	0.741	2.78809e-228	6.14049e-224
3	TM4SF1	0.442193	0.895	0.672	3.77902e-228	8.32292e-224
3	COL18A1	0.326098	0.993	0.955	9.4053e-228	2.07142e-223
3	FLNA	0.333982	0.994	0.919	4.10939e-227	9.05053e-223
3	IER5L	0.34573	0.669	0.363	1.61078e-226	3.54759e-222
3	CRIP2	0.25085	0.678	0.34	3.11268e-226	6.85536e-222
3	PLK2	0.433991	0.908	0.613	3.96525e-226	8.73306e-222
3	DDR1	0.302142	0.766	0.462	5.59078e-226	1.23131e-221
3	MACF1	0.401315	0.946	0.83	6.17797e-224	1.36064e-219
3	CDV3	0.528951	0.889	0.758	5.51597e-223	1.21484e-218
3	ERICH5	0.317384	0.667	0.364	2.14421e-220	4.72241e-216
3	RND3	0.406196	0.877	0.642	1.50294e-219	3.31008e-215
3	CDH11	0.281212	0.585	0.263	1.92059e-218	4.2299e-214
3	KLHL5	0.337405	0.773	0.486	3.42169e-217	7.53593e-213
3	SYT1	0.325391	0.598	0.287	1.93159e-215	4.25414e-211
3	PLEC	0.307524	0.943	0.785	8.52822e-213	1.87826e-208
3	LAMA5	0.322534	0.799	0.58	1.04374e-212	2.29874e-208
3	JPT1	0.337639	0.856	0.671	2.76093e-212	6.08067e-208
3	C1orf198	0.271997	0.659	0.373	7.65563e-211	1.68608e-206
3	MYL12B	0.461994	0.981	0.956	2.65344e-206	5.84393e-202
3	STMN1	0.329261	0.788	0.53	1.25004e-205	2.7531e-201
3	STK38L	0.335125	0.843	0.569	1.52033e-203	3.34837e-199
3	CDKN2B	0.383841	0.885	0.633	2.68999e-202	5.92443e-198
3	PTPRF	0.283301	0.889	0.67	5.44385e-201	1.19895e-196
3	ENAH	0.300821	0.829	0.542	6.37287e-201	1.40356e-196
3	MATN2	0.283268	0.765	0.503	2.83548e-198	6.24486e-194
3	CFL1	0.282789	0.997	0.988	3.10229e-197	6.83249e-193
3	TLN1	0.317369	0.867	0.69	1.08484e-194	2.38925e-190
3	PRSS23	0.315031	0.963	0.841	3.41962e-194	7.53137e-190
3	ODC1	0.330369	0.912	0.772	8.58583e-193	1.89094e-188
3	ADAM10	0.284597	0.864	0.65	2.23546e-192	4.92337e-188
3	DAB2	0.317581	0.959	0.872	5.75435e-192	1.26734e-187
3	ARPC5	0.314272	0.958	0.892	6.43453e-192	1.41714e-187
3	DNAJB6	0.264762	0.958	0.868	4.08649e-190	9.00009e-186
3	MALAT1	0.285923	1	1	5.81677e-190	1.28108e-185
3	TUBB6	0.308745	0.868	0.616	6.47259e-190	1.42552e-185
3	ANXA2	0.348622	0.998	0.995	6.75256e-190	1.48718e-185
3	FSCN1	0.279939	0.858	0.64	6.26418e-188	1.37962e-183
3	ID4	0.271028	0.479	0.213	1.33203e-186	2.93367e-182
3	MYL9	0.384014	0.993	0.93	3.79892e-184	8.36675e-180
3	REC8	0.281785	0.829	0.612	1.40776e-183	3.10045e-179
3	LY6E	0.25558	0.868	0.585	3.06167e-183	6.74303e-179
3	PHLDB1	0.258351	0.803	0.533	7.10388e-181	1.56456e-176
3	PDLIM1	0.367241	0.766	0.546	1.14459e-180	2.52084e-176
3	PTMS	0.328839	0.893	0.683	1.12136e-179	2.46968e-175
3	PFN1	0.300512	0.999	0.989	1.52251e-179	3.35318e-175
3	ITGA11	0.31497	0.883	0.538	7.62771e-178	1.67993e-173
3	HIF1A	0.476321	0.92	0.799	4.53405e-175	9.98579e-171
3	ACTB	0.28785	1	1	1.183e-174	2.60544e-170
3	CDC42EP1	0.262835	0.774	0.525	5.89682e-174	1.29872e-169
3	CPA4	0.529282	0.601	0.315	6.09639e-173	1.34267e-168
3	CTGF	0.489057	0.942	0.822	1.79192e-172	3.94654e-168
3	ETHE1	0.298061	0.763	0.524	3.64141e-171	8.01985e-167
3	RHOC	0.271346	0.928	0.813	5.93775e-171	1.30773e-166
3	QSOX1	0.259943	0.945	0.807	1.94969e-170	4.294e-166
3	MARCKSL1	0.299548	0.966	0.852	1.4575e-169	3.20999e-165
3	MT-CYB	0.261689	1	0.999	3.07838e-166	6.77982e-162
3	RAB32	0.333442	0.816	0.659	3.11508e-165	6.86064e-161
3	TIMP2	0.281031	0.998	0.991	2.17854e-164	4.79801e-160
3	GNG12	0.263467	0.899	0.762	1.07756e-163	2.37322e-159
3	CA9	0.453375	0.632	0.406	2.6183e-159	5.76655e-155
3	FBXO2	0.33097	0.93	0.813	6.25092e-158	1.3767e-153
3	CAPN2	0.28957	0.966	0.822	6.69809e-155	1.47519e-150
3	DUSP1	0.356084	0.9	0.756	2.48535e-154	5.47374e-150
3	KLF10	0.255097	0.638	0.387	7.66569e-152	1.68829e-147
3	ID2	0.347365	0.65	0.387	1.03656e-150	2.28292e-146
3	CAV1	0.258746	0.552	0.293	1.01293e-148	2.23087e-144
3	WWC2	0.296618	0.902	0.777	2.50579e-148	5.51876e-144
3	AGRN	0.262006	0.946	0.811	7.00558e-148	1.54291e-143
3	SCX	0.252477	0.539	0.295	1.71384e-147	3.77455e-143
3	LMNA	0.277975	0.94	0.842	9.63875e-147	2.12284e-142
3	ARHGEF3	0.335142	0.866	0.695	4.36214e-145	9.60719e-141
3	PHACTR2	0.315453	0.89	0.794	4.58377e-145	1.00953e-140
3	WSB1	0.250892	0.952	0.867	7.07638e-144	1.5585e-139
3	RGS4	0.388714	0.52	0.278	7.27851e-144	1.60302e-139
3	FGFR1	0.251114	0.864	0.68	7.60554e-144	1.67504e-139
3	FILIP1L	0.347044	0.609	0.376	1.58907e-143	3.49978e-139
3	ITIH5	0.301505	0.666	0.455	6.83169e-143	1.50461e-138
3	EEF1A2	0.269672	0.47	0.23	1.69174e-142	3.72589e-138
3	CCDC80	0.475752	0.948	0.883	2.6915e-139	5.92777e-135
3	C19orf33	0.264982	0.585	0.328	1.90741e-138	4.20087e-134
3	IGFL2-AS1	0.34383	0.43	0.201	1.24292e-136	2.7374e-132
3	RAB11FIP1	0.28256	0.809	0.664	1.32944e-131	2.92795e-127
3	DSTN	0.279906	0.998	0.992	1.85464e-130	4.08467e-126
3	GADD45A	0.257547	0.81	0.623	4.23964e-130	9.33739e-126
3	AFF3	0.264037	0.701	0.496	4.28997e-130	9.44824e-126
3	ANXA4	0.271238	0.819	0.667	3.33234e-129	7.33914e-125
3	MYH10	0.311175	0.795	0.657	1.79401e-121	3.95112e-117
3	SKIL	0.250581	0.746	0.547	2.67293e-121	5.88686e-117
3	FBLN5	0.250224	0.831	0.625	1.50599e-119	3.31679e-115
3	IER3	0.330702	0.962	0.903	1.29863e-118	2.8601e-114
3	DST	0.366322	0.8	0.692	1.62552e-115	3.58005e-111
3	IRS2	0.250692	0.837	0.643	1.91588e-114	4.21953e-110
3	CTSH	0.254197	0.975	0.908	2.0557e-109	4.52748e-105
3	ENO1	0.277171	0.988	0.975	1.52096e-106	3.34975e-102
3	HTRA1	0.400644	0.854	0.754	4.31387e-106	9.50087e-102
3	CD81	0.270438	0.976	0.935	1.91938e-103	4.22723e-99
3	FGF2	0.267369	0.826	0.705	1.39382e-101	3.06975e-97
3	EZR	0.311312	0.975	0.944	5.4745e-100	1.2057e-95
3	JUND	0.265058	0.934	0.876	4.57951e-97	1.00859e-92
3	ACTC1	0.329424	0.495	0.293	1.53971e-94	3.39106e-90
3	FBXO32	0.376733	0.881	0.785	8.01129e-94	1.76441e-89
3	GADD45B	0.29304	0.759	0.624	7.35722e-88	1.62035e-83
3	HSD17B2	0.251268	0.975	0.93	1.0673e-87	2.35062e-83
3	LDHA	0.277661	0.977	0.972	9.64238e-82	2.12364e-77
3	TUBA1A	0.271454	0.953	0.898	1.93755e-78	4.26726e-74
3	APLP2	0.280257	0.994	0.988	3.31461e-68	7.3001e-64
3	ALDH1A3	0.372262	0.859	0.733	2.76302e-62	6.08528e-58
3	S100A6	0.310432	1	0.999	1.23475e-55	2.71942e-51
3	CRYAB	0.281127	0.91	0.941	4.15272e-09	9.14595e-05
4	MYL12A	0.739667	0.991	0.953	0	0
4	UPK3B	0.701019	0.983	0.698	0	0
4	OXTR	0.694612	0.875	0.433	0	0
4	UACA	0.667333	0.972	0.82	0	0
4	CALD1	0.653307	1	0.997	0	0
4	PRSS12	0.650912	0.886	0.471	0	0
4	CTSV	0.61858	1	0.967	0	0
4	HSPB3	0.570121	0.848	0.415	0	0
4	CAPN2	0.5256	0.985	0.823	0	0
4	FBLN5	0.509153	0.92	0.619	0	0
4	AHNAK2	0.489055	0.981	0.779	1.04119e-306	2.29313e-302
4	FSTL3	0.449975	0.952	0.642	2.79774e-284	6.16175e-280
4	DSTN	0.465786	0.999	0.992	3.43442e-273	7.56396e-269
4	IGFBP3	0.558805	0.814	0.44	6.06964e-259	1.33678e-254
4	KL	0.30754	0.505	0.185	2.57907e-247	5.68014e-243
4	SCX	0.348949	0.635	0.29	3.7687e-243	8.30018e-239
4	MYLK	0.420339	0.974	0.822	6.04216e-240	1.33073e-235
4	EDN2	0.395584	0.722	0.339	2.78366e-239	6.13073e-235
4	CRYAB	0.747012	0.981	0.931	7.12897e-234	1.57008e-229
4	WWC2	0.394692	0.948	0.775	1.42438e-232	3.13705e-228
4	KRT19	0.552245	0.96	0.746	1.72064e-219	3.78955e-215
4	BNC1	0.265412	0.661	0.319	3.5255e-218	7.76456e-214
4	TIMP2	0.332364	0.999	0.991	7.25535e-218	1.59792e-213
4	SFTA1P	0.321417	0.52	0.201	9.91959e-218	2.18469e-213
4	GALNT13	0.270904	0.752	0.401	2.51036e-217	5.52881e-213
4	PTTG1IP	0.379812	0.995	0.943	6.00818e-217	1.32324e-212
4	GPNMB	0.379466	0.999	0.976	1.93046e-209	4.25165e-205
4	CRIM1	0.384457	0.99	0.919	2.46187e-207	5.42201e-203
4	COL18A1	0.337521	0.996	0.956	1.08879e-206	2.39795e-202
4	MYL9	0.451024	0.995	0.931	2.21756e-206	4.88395e-202
4	KRT7	0.565716	0.97	0.756	2.83121e-203	6.23546e-199
4	EMP2	0.43375	0.946	0.772	7.22209e-199	1.59059e-194
4	CTSH	0.363625	0.988	0.908	2.45438e-197	5.40552e-193
4	MYL6	0.339658	1	0.999	5.66731e-195	1.24817e-190
4	CAVIN1	0.340538	0.98	0.773	1.55054e-193	3.4149e-189
4	FBN2	0.33234	0.944	0.749	2.60793e-191	5.7437e-187
4	ZNF106	0.30157	0.998	0.976	8.89104e-189	1.95816e-184
4	STK38L	0.383606	0.843	0.576	2.67957e-188	5.90149e-184
4	TPM1	0.363442	0.999	0.985	2.43705e-185	5.36736e-181
4	TNFRSF12A	0.362263	0.978	0.721	3.95872e-178	8.71868e-174
4	PODXL	0.347017	0.626	0.344	7.00204e-176	1.54213e-171
4	ACTG1	0.287885	1	1	2.24815e-175	4.95134e-171
4	SGIP1	0.272757	0.848	0.569	5.40922e-175	1.19133e-170
4	PEA15	0.278527	0.889	0.654	2.78225e-171	6.12764e-167
4	MYL12B	0.388516	0.989	0.955	1.80692e-170	3.97957e-166
4	FBXO32	0.396075	0.953	0.779	6.06885e-170	1.3366e-165
4	OGFRL1	0.313534	0.722	0.429	1.51861e-168	3.3446e-164
4	RND3	0.328153	0.897	0.645	1.66586e-167	3.6689e-163
4	CXADR	0.276744	0.971	0.859	4.50642e-167	9.92493e-163
4	DKK1	0.308768	0.454	0.186	2.34177e-165	5.1575e-161
4	MYO1C	0.288315	0.859	0.624	1.15181e-162	2.53674e-158
4	TPM2	0.386108	0.999	0.977	9.12744e-161	2.01023e-156
4	TAGLN	0.364214	0.97	0.715	5.02144e-158	1.10592e-153
4	TNNC1	0.410928	0.96	0.818	1.61505e-157	3.55698e-153
4	MYH9	0.306791	0.976	0.84	4.17218e-155	9.18881e-151
4	GLS	0.308739	0.941	0.777	8.39612e-151	1.84916e-146
4	RGS5	0.253825	0.544	0.278	1.57105e-143	3.46007e-139
4	ETHE1	0.276122	0.776	0.528	1.48768e-137	3.27646e-133
4	ABL2	0.303165	0.995	0.937	9.16647e-137	2.01882e-132
4	NEXN	0.258021	0.739	0.47	5.11624e-136	1.1268e-131
4	PABPC1	0.280518	0.997	0.985	1.74317e-135	3.83915e-131
4	SPECC1	0.257163	0.853	0.634	2.01712e-134	4.44251e-130
4	IVNS1ABP	0.288235	0.979	0.844	4.03875e-128	8.89493e-124
4	ADAM28	0.257352	0.638	0.358	4.62819e-127	1.01931e-122
4	ARPC5	0.258583	0.969	0.893	6.42773e-127	1.41564e-122
4	MAP1B	0.295893	0.941	0.794	1.18237e-125	2.60404e-121
4	PDLIM5	0.309969	0.99	0.951	5.1127e-122	1.12602e-117
4	TUBB6	0.26178	0.849	0.624	3.60553e-119	7.94082e-115
4	SLC7A8	0.282326	0.938	0.833	3.71261e-114	8.17666e-110
4	ACTA2	0.360501	0.809	0.545	7.43658e-114	1.63783e-109
4	ODC1	0.255708	0.904	0.777	5.37702e-113	1.18423e-108
4	TPM4	0.258981	0.931	0.704	6.416e-112	1.41306e-107
4	TM4SF1	0.288598	0.893	0.678	4.03783e-110	8.89291e-106
4	COL9A2	0.283041	0.914	0.76	3.06326e-109	6.74652e-105
4	PFN1	0.256683	0.998	0.989	4.32571e-105	9.52695e-101
4	SCN3B	0.26871	0.481	0.254	7.56613e-105	1.66636e-100
4	PPP1R14B	0.264383	0.903	0.721	5.63473e-103	1.24099e-98
4	CDH1	0.264826	0.746	0.512	6.38436e-100	1.40609e-95
4	ID2	0.300997	0.624	0.397	7.9878e-100	1.75923e-95
4	DIO2	0.305831	0.705	0.45	2.59496e-98	5.71515e-94
4	SORBS2	0.255708	0.981	0.901	9.65019e-94	2.12536e-89
4	GADD45B	0.260622	0.819	0.62	2.16523e-91	4.7687e-87
4	CA9	0.295667	0.613	0.413	3.1657e-84	6.97214e-80
4	PENK	0.308716	0.225	0.098	4.08809e-66	9.00361e-62
4	SPON2	0.328381	0.506	0.344	7.6535e-58	1.68561e-53
4	APOE	0.289889	0.903	0.853	1.39658e-46	3.07583e-42
4	DCT	0.352983	0.534	0.393	8.13546e-39	1.79175e-34
5	CFHR1	0.469919	0.733	0.338	9.50012e-271	2.09231e-266
5	CTSV	0.512472	0.998	0.968	4.78786e-229	1.05448e-224
5	EMP2	0.504656	0.961	0.773	2.56763e-220	5.65494e-216
5	UPK3B	0.521464	0.964	0.704	2.84149e-205	6.2581e-201
5	LHFPL6	0.365426	0.976	0.789	3.87105e-162	8.52559e-158
5	PLAC9	0.380579	0.991	0.843	2.42983e-151	5.35145e-147
5	ZNF106	0.295472	0.996	0.976	1.86253e-144	4.10204e-140
5	ABL2	0.325578	0.989	0.939	1.48169e-143	3.26328e-139
5	TSPAN10	0.357572	0.957	0.818	1.54103e-137	3.39397e-133
5	TPD52L1	0.314546	0.999	0.987	3.96123e-136	8.72421e-132
5	CRISPLD1	0.386879	0.964	0.773	1.64364e-131	3.61996e-127
5	TNNC1	0.369257	0.962	0.82	2.65222e-130	5.84124e-126
5	PCDH17	0.343099	0.694	0.433	6.53312e-124	1.43885e-119
5	COL9A2	0.35237	0.913	0.762	7.82231e-124	1.72279e-119
5	TRPM3	0.284843	0.996	0.883	3.11396e-115	6.85819e-111
5	GULP1	0.254721	0.958	0.794	6.03962e-114	1.33017e-109
5	TYR	0.306196	0.905	0.722	4.50388e-112	9.91935e-108
5	ELN	0.356767	0.937	0.75	7.99043e-111	1.75981e-106
5	MRPS6	0.262804	0.988	0.905	1.75779e-109	3.87135e-105
5	HSPB3	0.254358	0.693	0.437	2.1731e-106	4.78604e-102
5	SORBS2	0.281615	0.974	0.903	1.52563e-105	3.36005e-101
5	TYRP1	0.334642	0.994	0.881	6.35691e-105	1.40005e-100
5	APC	0.272499	0.955	0.824	1.65769e-92	3.6509e-88
5	FBLN2	0.359387	0.831	0.663	1.65736e-90	3.65016e-86
5	TMEM88	0.257614	0.742	0.543	2.16533e-89	4.76892e-85
5	H2AFZ	0.252411	0.988	0.961	4.96681e-86	1.09389e-81
5	DCT	0.521095	0.596	0.388	1.18938e-80	2.6195e-76
5	CLGN	0.336641	0.717	0.518	7.19201e-78	1.58397e-73
5	CRYAB	0.329326	0.986	0.931	1.31779e-73	2.90229e-69
5	APOE	0.335585	0.906	0.854	1.31592e-40	2.89819e-36
5	AQP1	0.310672	0.737	0.652	2.0526e-25	4.52065e-21
6	COL1A1	1.71042	0.92	0.468	0	0
6	LGALS1	1.08822	0.999	0.969	0	0
6	NUPR1	0.985802	0.98	0.822	0	0
6	ARF4	0.952401	0.989	0.907	0	0
6	MTHFD2	0.721795	0.784	0.277	0	0
6	P4HB	0.70881	0.997	0.977	0	0
6	KDELR2	0.59841	0.994	0.929	0	0
6	CALU	0.59191	0.998	0.965	0	0
6	ASNS	0.419454	0.575	0.131	0	0
6	SLC1A5	0.386569	0.538	0.104	0	0
6	EIF1	0.495715	1	0.997	3.89757e-299	8.58402e-295
6	FTL	0.684148	1	0.999	9.50238e-299	2.0928e-294
6	RCN1	0.627318	0.97	0.741	1.50275e-295	3.30966e-291
6	EIF4EBP1	0.678378	0.835	0.459	2.60485e-293	5.73691e-289
6	TRIB3	0.350782	0.425	0.087	2.26658e-292	4.99193e-288
6	LUM	0.739622	0.802	0.308	8.37937e-291	1.84547e-286
6	TGFBI	0.826534	0.789	0.315	4.24222e-289	9.34306e-285
6	KDELR3	0.589851	0.824	0.412	9.0454e-287	1.99216e-282
6	SPARC	0.558564	1	0.999	2.14485e-271	4.72381e-267
6	GARS	0.642837	0.823	0.485	1.73768e-263	3.82708e-259
6	S100A11	0.722194	0.996	0.964	8.20477e-260	1.80702e-255
6	MMP2	0.65607	0.941	0.548	5.16333e-252	1.13717e-247
6	IGFBP6	0.47437	0.683	0.266	2.96747e-251	6.53556e-247
6	PSAT1	0.633192	0.721	0.343	1.37149e-245	3.02057e-241
6	ATF4	0.540768	0.942	0.744	7.42568e-243	1.63543e-238
6	THBS1	0.822963	0.881	0.511	5.59708e-241	1.2327e-236
6	VKORC1	0.608769	0.996	0.96	6.70276e-239	1.47622e-234
6	COL5A1	0.643787	0.926	0.561	2.56696e-237	5.65348e-233
6	FHL2	0.511761	0.746	0.322	2.78591e-237	6.13569e-233
6	GLIPR1	0.477639	0.737	0.297	4.58932e-232	1.01075e-227
6	FAP	0.287109	0.447	0.116	8.52021e-223	1.87649e-218
6	COL1A2	1.75427	0.561	0.204	1.86932e-221	4.11699e-217
6	FTH1	0.554936	1	1	8.76771e-221	1.931e-216
6	PPIC	0.580427	0.955	0.808	4.1812e-220	9.20868e-216
6	TMED3	0.549584	0.986	0.932	9.78523e-219	2.1551e-214
6	FKBP10	0.539413	0.941	0.685	5.55185e-213	1.22274e-208
6	RTN4	0.475954	0.999	0.992	6.50514e-212	1.43269e-207
6	RPS19	0.38783	1	1	1.73536e-210	3.82195e-206
6	POSTN	0.707923	0.638	0.23	4.62733e-210	1.01912e-205
6	DPYSL3	0.475117	0.669	0.261	9.21697e-210	2.02995e-205
6	GPX8	0.475543	0.928	0.751	8.9001e-205	1.96016e-200
6	RABAC1	0.493917	0.994	0.967	4.14645e-204	9.13214e-200
6	NRG1	0.425879	0.467	0.139	7.74736e-202	1.70628e-197
6	VCAN	0.661648	0.968	0.581	1.72696e-200	3.80346e-196
6	EIF2S2	0.452409	0.988	0.946	4.47866e-200	9.86379e-196
6	THY1	0.527261	0.829	0.421	6.69863e-199	1.47531e-194
6	AMIGO2	0.397061	0.575	0.196	4.12135e-198	9.07687e-194
6	PYCR1	0.374937	0.747	0.388	1.04208e-197	2.29508e-193
6	GDF15	0.465479	0.592	0.219	1.18145e-196	2.60204e-192
6	SSR4	0.509846	1	0.996	1.6197e-196	3.56722e-192
6	OSTC	0.447696	0.989	0.945	1.6525e-194	3.63946e-190
6	EEF1D	0.438674	0.999	0.994	6.8737e-190	1.51386e-185
6	TMSB10	0.488577	1	0.999	1.31088e-188	2.88708e-184
6	OCIAD2	0.484918	0.978	0.895	1.91149e-187	4.20987e-183
6	SLC7A11	0.550292	0.586	0.239	4.21868e-186	9.29122e-182
6	CDKN1A	0.540355	0.981	0.744	4.37367e-186	9.63257e-182
6	CD151	0.464316	0.995	0.956	2.8781e-184	6.33874e-180
6	ARPC2	0.420745	0.996	0.968	8.05083e-184	1.77312e-179
6	FN1	1.26385	0.905	0.645	4.97813e-182	1.09638e-177
6	FRMD6	0.273175	0.568	0.198	1.65142e-178	3.63709e-174
6	ITGA11	0.496622	0.966	0.558	5.6673e-178	1.24817e-173
6	TMEM233	0.269626	0.477	0.15	4.20052e-177	9.25123e-173
6	SNHG8	0.541663	0.969	0.873	9.57482e-175	2.10876e-170
6	SEC61G	0.409319	0.998	0.992	3.66223e-174	8.06569e-170
6	MLLT11	0.35918	0.655	0.298	4.68406e-174	1.03162e-169
6	MYDGF	0.55074	0.982	0.934	1.57588e-173	3.47071e-169
6	PCSK1N	0.598272	0.979	0.911	1.61253e-172	3.55145e-168
6	LOXL2	0.5402	0.778	0.435	2.41322e-171	5.31487e-167
6	C5orf46	0.598105	0.816	0.43	2.69634e-169	5.93843e-165
6	HMGN1	0.355769	0.993	0.939	9.53497e-167	2.09998e-162
6	IARS	0.400563	0.818	0.554	2.56039e-166	5.639e-162
6	UBA52	0.277591	0.998	0.999	3.19547e-165	7.03771e-161
6	DDIT4	0.517612	0.847	0.562	6.95431e-165	1.53162e-160
6	CDKN2A	0.459036	0.993	0.92	1.42447e-164	3.13726e-160
6	FKBP7	0.284268	0.583	0.245	8.68797e-164	1.91344e-159
6	KRT10	0.429303	0.994	0.965	1.32299e-162	2.91374e-158
6	PAPPA	0.614499	0.551	0.221	1.98374e-157	4.36899e-153
6	TXN	0.52188	0.981	0.953	5.64424e-156	1.24309e-151
6	VIM	0.471724	1	0.999	1.48974e-155	3.281e-151
6	ITGB1	0.489497	0.996	0.948	2.53926e-155	5.59246e-151
6	GAPDH	0.336584	1	1	2.1382e-152	4.70918e-148
6	MEG3	0.430783	0.713	0.337	3.79402e-150	8.35594e-146
6	SEC24D	0.292002	0.642	0.31	2.48892e-147	5.48159e-143
6	CREB3L1	0.321858	0.552	0.242	1.41719e-146	3.12121e-142
6	PDLIM7	0.417534	0.941	0.717	4.11449e-146	9.06176e-142
6	EIF5	0.399931	0.91	0.759	6.90246e-146	1.5202e-141
6	CAPG	0.282243	0.537	0.228	6.92549e-146	1.52527e-141
6	YIPF2	0.427531	0.861	0.678	1.30281e-145	2.86931e-141
6	IKBIP	0.336783	0.739	0.424	3.64935e-145	8.03733e-141
6	REXO2	0.418685	0.905	0.746	4.69659e-145	1.03438e-140
6	RPL3	0.302645	1	1	1.10246e-144	2.42806e-140
6	TMED9	0.433469	0.993	0.958	1.13205e-144	2.49322e-140
6	TAGLN	0.628637	0.975	0.728	2.06031e-144	4.53762e-140
6	SPINT2	0.450593	0.977	0.887	1.07197e-143	2.3609e-139
6	TKT	0.465092	0.989	0.948	2.47612e-143	5.4534e-139
6	CDH2	0.454743	0.97	0.818	5.76233e-142	1.2691e-137
6	NNMT	0.699384	0.463	0.168	1.35819e-141	2.99128e-137
6	SLC38A1	0.336277	0.775	0.448	2.00777e-141	4.42191e-137
6	TMEM45A	0.275856	0.659	0.334	1.99262e-139	4.38856e-135
6	PFN1	0.374833	0.998	0.989	9.65659e-139	2.12677e-134
6	SPOCK1	0.406057	0.896	0.664	7.86323e-138	1.7318e-133
6	SERP1	0.365556	0.971	0.92	1.36509e-137	3.00648e-133
6	SARS	0.386935	0.858	0.682	4.1537e-137	9.14812e-133
6	TMEM258	0.319594	0.995	0.99	5.22185e-137	1.15006e-132
6	TGM2	0.308813	0.419	0.14	8.77448e-136	1.93249e-131
6	LRRC17	0.454738	0.397	0.134	2.01823e-135	4.44495e-131
6	TXNIP	0.289005	0.539	0.231	7.94652e-135	1.75014e-130
6	SSR3	0.332073	0.979	0.939	8.38657e-135	1.84706e-130
6	A1BG	0.390291	0.859	0.64	5.28314e-134	1.16356e-129
6	FXYD5	0.273176	0.53	0.232	6.00891e-132	1.3234e-127
6	SERPINH1	0.435839	0.965	0.861	7.81342e-132	1.72083e-127
6	MFAP2	0.439924	0.912	0.702	5.47857e-131	1.2066e-126
6	YIF1A	0.398407	0.942	0.852	1.14602e-130	2.52398e-126
6	GFRA1	0.339842	0.709	0.409	1.59306e-130	3.50857e-126
6	CTSZ	0.368772	0.962	0.84	1.71895e-130	3.78582e-126
6	RPLP0	0.275405	1	0.999	7.15969e-130	1.57685e-125
6	RTRAF	0.337336	0.98	0.917	3.76093e-129	8.28307e-125
6	GAS6	0.52277	0.795	0.525	7.04516e-129	1.55163e-124
6	FKBP11	0.388356	0.772	0.51	9.18424e-129	2.02274e-124
6	SHMT2	0.279577	0.612	0.323	2.86068e-128	6.30036e-124
6	GLRX	0.300935	0.703	0.41	2.71886e-126	5.98801e-122
6	CDKN2B	0.362749	0.921	0.649	3.20068e-126	7.04918e-122
6	ZFP36L1	0.389937	0.987	0.908	6.73352e-126	1.48299e-121
6	G6PD	0.301458	0.663	0.372	2.49119e-125	5.4866e-121
6	EMP3	0.401867	0.893	0.716	3.10264e-125	6.83325e-121
6	P3H4	0.337525	0.865	0.628	3.25146e-124	7.16101e-120
6	CKAP4	0.364244	0.968	0.859	5.52526e-124	1.21688e-119
6	ZFAS1	0.39617	0.997	0.984	5.88667e-124	1.29648e-119
6	ASS1	0.289978	0.654	0.348	3.80315e-123	8.37606e-119
6	MFAP4	0.379962	0.566	0.28	2.80661e-122	6.18129e-118
6	RPS5	0.31657	1	0.998	3.05871e-122	6.7365e-118
6	RCN3	0.348464	0.588	0.302	6.45438e-122	1.42151e-117
6	ERGIC3	0.352188	0.993	0.97	6.55104e-122	1.4428e-117
6	TMSB4X	0.436387	1	0.996	7.21269e-122	1.58852e-117
6	CD99	0.344736	0.978	0.91	8.43738e-120	1.85825e-115
6	RPS3	0.288439	1	0.999	1.36778e-119	3.01241e-115
6	MFGE8	0.36564	0.993	0.785	1.25967e-118	2.77429e-114
6	SEC61B	0.269948	0.993	0.981	4.27346e-118	9.41187e-114
6	PLOD1	0.319267	0.922	0.719	4.75713e-118	1.04771e-113
6	UCHL1	0.487608	0.988	0.957	5.67487e-116	1.24983e-111
6	ACTA2	0.500373	0.868	0.554	2.05437e-115	4.52455e-111
6	PPIB	0.433523	0.997	0.994	2.44347e-115	5.3815e-111
6	ANKRD1	0.447104	0.52	0.227	3.02044e-115	6.65222e-111
6	SLC38A2	0.274251	0.745	0.428	6.94845e-115	1.53033e-110
6	RPS18	0.307585	1	1	1.39306e-114	3.06808e-110
6	CNPY2	0.409193	0.985	0.955	2.54384e-114	5.60255e-110
6	HM13	0.322333	0.926	0.793	1.34912e-113	2.9713e-109
6	AIG1	0.329879	0.912	0.732	1.67081e-112	3.67979e-108
6	MRPL51	0.275302	0.972	0.924	8.84524e-112	1.94808e-107
6	PLP2	0.32006	0.833	0.602	2.29509e-111	5.05471e-107
6	LAMP1	0.312609	0.966	0.804	3.27302e-111	7.20849e-107
6	RPL10	0.28919	1	1	5.80768e-111	1.27908e-106
6	PHGDH	0.327999	0.605	0.342	1.88716e-110	4.15629e-106
6	NUCB2	0.414577	0.92	0.796	8.19091e-109	1.80397e-104
6	EDF1	0.266215	0.998	0.99	1.32119e-108	2.9098e-104
6	ITGB5	0.3194	0.97	0.821	1.34718e-107	2.96704e-103
6	MDK	0.560327	0.979	0.924	5.45277e-107	1.20092e-102
6	GREM1	0.304939	0.596	0.28	1.21156e-106	2.66833e-102
6	MXRA5	0.336125	0.867	0.545	2.41567e-106	5.32027e-102
6	COL5A2	0.424406	0.648	0.363	1.0475e-105	2.30701e-101
6	RSL24D1	0.307714	0.912	0.794	7.91669e-105	1.74357e-100
6	RPLP2	0.259393	0.999	0.999	1.85113e-104	4.07693e-100
6	PRSS23	0.485805	0.953	0.851	2.98341e-104	6.57067e-100
6	RPL10A	0.276826	1	0.998	1.30423e-102	2.87244e-98
6	NOP10	0.262507	0.985	0.953	1.97833e-102	4.35708e-98
6	C12orf57	0.306906	0.956	0.893	2.69545e-102	5.93646e-98
6	ARPC3	0.316736	0.973	0.934	5.03407e-102	1.1087e-97
6	RPSA	0.250187	1	0.997	6.1476e-102	1.35395e-97
6	PLK2	0.290025	0.945	0.632	4.52597e-101	9.968e-97
6	MAP1LC3B	0.364071	0.926	0.844	9.0091e-101	1.98416e-96
6	FBN1	0.355929	0.99	0.893	1.2873e-99	2.83515e-95
6	MRC2	0.277021	0.416	0.172	5.88556e-99	1.29624e-94
6	PDLIM2	0.291024	0.937	0.81	6.25598e-99	1.37782e-94
6	CREB3	0.289256	0.802	0.598	1.5016e-98	3.30711e-94
6	WARS	0.295442	0.588	0.346	2.94657e-98	6.48952e-94
6	HSPB1	0.311956	0.997	0.997	4.35903e-97	9.60032e-93
6	P4HA2	0.374977	0.823	0.606	9.02359e-97	1.98735e-92
6	FAM114A1	0.293049	0.796	0.586	4.80996e-96	1.05934e-91
6	SEPT11	0.367221	0.593	0.354	6.78425e-96	1.49416e-91
6	PRDX4	0.439907	0.919	0.837	9.17184e-96	2.02001e-91
6	TALDO1	0.350358	0.906	0.788	3.19201e-95	7.03009e-91
6	SSR2	0.317822	0.986	0.965	4.52809e-95	9.97267e-91
6	S100A10	0.391741	0.968	0.776	1.88339e-94	4.14799e-90
6	SEC11A	0.254076	0.981	0.956	2.16864e-94	4.77621e-90
6	LRP1	0.29446	0.977	0.861	3.31291e-94	7.29634e-90
6	KLF6	0.326343	0.68	0.42	4.42424e-94	9.74394e-90
6	TIMP1	1.46858	0.949	0.859	1.20357e-93	2.65074e-89
6	CCPG1	0.440273	0.837	0.679	1.51734e-93	3.34179e-89
6	DGUOK	0.27182	0.892	0.756	2.97452e-93	6.55108e-89
6	SLFN5	0.277894	0.562	0.319	4.10493e-93	9.0407e-89
6	BLOC1S2	0.270997	0.822	0.626	5.8845e-93	1.296e-88
6	RPL27A	0.288542	1	0.999	1.25715e-92	2.76874e-88
6	AP1S1	0.258411	0.757	0.503	3.81144e-92	8.39433e-88
6	LARP6	0.261623	0.714	0.489	5.44877e-92	1.20004e-87
6	IFT20	0.263317	0.869	0.721	6.70458e-90	1.47662e-85
6	CYP1B1	0.504004	0.498	0.236	1.14969e-89	2.53209e-85
6	BUD31	0.279316	0.929	0.822	1.55336e-88	3.42112e-84
6	SERPINE1	0.561491	0.547	0.288	1.65654e-88	3.64837e-84
6	NQO1	0.458683	0.615	0.383	1.99018e-88	4.38318e-84
6	PMEPA1	0.362175	0.872	0.683	2.35002e-86	5.17569e-82
6	IGFBP7	0.415108	0.999	0.983	7.84421e-86	1.72761e-81
6	CFL1	0.270168	0.997	0.989	2.77724e-85	6.11658e-81
6	CERCAM	0.264375	0.691	0.462	3.38077e-85	7.44581e-81
6	NAP1L1	0.29195	0.997	0.989	3.59188e-85	7.91076e-81
6	HERPUD1	0.3648	0.946	0.843	2.56984e-84	5.65982e-80
6	GDI2	0.257145	0.944	0.848	2.6236e-84	5.77821e-80
6	S100A16	0.289339	0.922	0.788	6.27653e-84	1.38234e-79
6	CRTAP	0.265518	0.979	0.925	7.70741e-84	1.69748e-79
6	PTK7	0.262302	0.865	0.673	7.93713e-84	1.74807e-79
6	S100A6	0.37172	0.999	0.999	1.4871e-83	3.2752e-79
6	XPOT	0.276767	0.701	0.503	1.67955e-83	3.69905e-79
6	BAX	0.259688	0.909	0.758	5.44969e-83	1.20024e-78
6	TPM2	0.341372	0.998	0.978	6.62504e-82	1.4591e-77
6	ISCU	0.284021	0.948	0.881	1.26707e-81	2.7906e-77
6	ANXA2	0.289531	1	0.995	2.75005e-81	6.0567e-77
6	SEC31A	0.265246	0.926	0.81	1.74057e-80	3.83343e-76
6	P4HA1	0.450219	0.943	0.873	4.82793e-80	1.0633e-75
6	MAP1B	0.333687	0.952	0.801	1.16176e-79	2.55866e-75
6	CRABP2	0.263788	0.415	0.19	1.9492e-79	4.29293e-75
6	PKM	0.252471	1	0.999	6.56642e-79	1.44619e-74
6	THBS2	0.347114	0.351	0.148	9.43158e-79	2.07721e-74
6	VMP1	0.260891	0.966	0.871	4.23799e-78	9.33374e-74
6	CDC42EP3	0.298351	0.564	0.34	4.79827e-78	1.05677e-73
6	KRT17	0.629014	0.413	0.191	7.96312e-78	1.7538e-73
6	CLSTN2	0.308949	0.956	0.814	1.9904e-77	4.38366e-73
6	IFI27L2	0.252721	0.941	0.867	4.39196e-77	9.67286e-73
6	STC2	0.306982	0.735	0.496	4.47698e-77	9.8601e-73
6	ANGPTL7	0.36718	0.409	0.19	6.24037e-77	1.37438e-72
6	TPM4	0.294047	0.952	0.714	5.82076e-76	1.28196e-71
6	ZMAT3	0.250798	0.935	0.779	4.34696e-75	9.57375e-71
6	FBXO32	0.270149	0.938	0.789	4.58398e-75	1.00958e-70
6	AP1S2	0.391996	0.963	0.933	7.17662e-75	1.58058e-70
6	EIF3M	0.256179	0.92	0.829	4.80778e-74	1.05887e-69
6	EFEMP1	0.40052	0.978	0.932	5.08671e-74	1.1203e-69
6	IRS2	0.262936	0.839	0.657	7.15801e-74	1.57648e-69
6	RPL13A	0.259702	1	1	2.47737e-72	5.45615e-68
6	CLIC1	0.267828	0.887	0.766	3.83701e-72	8.45063e-68
6	MYL9	0.319833	0.993	0.934	2.82824e-71	6.22892e-67
6	COPZ2	0.287485	0.745	0.576	9.13004e-71	2.0108e-66
6	EPRS	0.259776	0.774	0.579	2.93628e-70	6.46685e-66
6	INHBA	0.256792	0.268	0.1	1.80594e-69	3.97741e-65
6	ACTN1	0.265694	0.959	0.867	1.95777e-69	4.3118e-65
6	LAPTM4A	0.286597	0.978	0.954	3.60108e-69	7.93102e-65
6	BTG1	0.281626	0.823	0.676	9.20562e-67	2.02745e-62
6	ANXA1	0.294742	0.934	0.807	2.17459e-66	4.78931e-62
6	GADD45A	0.309402	0.812	0.637	6.81895e-66	1.50181e-61
6	COL4A2	0.273229	0.926	0.641	6.98441e-66	1.53825e-61
6	EDIL3	0.391464	0.787	0.665	1.14096e-65	2.51285e-61
6	TNFRSF12A	0.263691	0.965	0.734	1.39811e-64	3.07921e-60
6	C6orf48	0.288812	0.972	0.905	2.80297e-63	6.17327e-59
6	MT2A	0.839118	0.791	0.595	3.77512e-61	8.31431e-57
6	MDM2	0.251346	0.763	0.579	6.17309e-59	1.35956e-54
6	RARRES2	0.587958	0.98	0.964	2.13893e-58	4.71079e-54
6	C19orf33	0.277476	0.57	0.348	3.43827e-58	7.57244e-54
6	RBP1	0.285558	0.993	0.984	3.57761e-57	7.87932e-53
6	LMAN1	0.263602	0.904	0.833	1.6807e-55	3.70157e-51
6	SC5D	0.282602	0.845	0.706	6.73284e-55	1.48284e-50
6	AKR1B1	0.30747	0.791	0.656	1.38571e-54	3.05189e-50
6	DDIT3	0.256241	0.646	0.461	1.79623e-54	3.95602e-50
6	COL4A1	0.257583	0.816	0.56	8.66144e-54	1.90759e-49
6	DLG1	0.259537	0.908	0.816	5.69212e-53	1.25363e-48
6	SQSTM1	0.32057	0.977	0.95	1.3721e-52	3.02191e-48
6	FDPS	0.335014	0.848	0.723	6.09128e-52	1.34154e-47
6	IGFL2-AS1	0.302247	0.412	0.219	6.00093e-51	1.32164e-46
6	LOX	0.403811	0.915	0.801	5.1495e-47	1.13413e-42
6	SERPINE2	0.45259	0.339	0.181	1.88041e-42	4.14141e-38
6	CTSH	0.253965	0.943	0.915	6.49506e-32	1.43047e-27
6	DCN	0.301649	0.345	0.22	4.57645e-24	1.00792e-19
6	COL3A1	1.02181	0.277	0.184	2.89013e-18	6.36522e-14
6	IGFBP2	0.252168	0.152	0.092	8.4168e-12	1.85372e-07
6	MGP	0.780847	0.216	0.183	0.00281794	1
7	ANKRD1	1.6255	0.802	0.216	0	0
7	TAGLN	1.49267	1	0.729	0	0
7	ACTA2	1.38659	0.98	0.553	0	0
7	FN1	1.34686	0.979	0.645	0	0
7	TGM2	1.18582	0.675	0.13	0	0
7	ACTN1	0.951315	0.991	0.866	0	0
7	GLIPR1	0.9419	0.88	0.295	0	0
7	FHL2	0.800822	0.867	0.321	0	0
7	NRG1	0.775596	0.607	0.135	0	0
7	AMIGO2	0.724955	0.721	0.193	0	0
7	CNN1	0.49691	0.514	0.075	0	0
7	TRAC	0.278588	0.383	0.043	0	0
7	MYH9	0.853257	0.998	0.847	2.32934e-307	5.13013e-303
7	MYL9	0.96768	1	0.935	5.77513e-305	1.27192e-300
7	PDLIM7	0.759156	0.983	0.717	1.16036e-298	2.55558e-294
7	THBS1	1.56165	0.924	0.513	3.9509e-295	8.70145e-291
7	ADAMTS6	0.29461	0.346	0.046	7.53732e-291	1.66002e-286
7	FLNA	0.822638	0.998	0.925	1.62287e-285	3.57421e-281
7	TPM4	0.88091	0.995	0.714	8.18126e-284	1.80184e-279
7	TPM1	0.920979	1	0.985	1.93748e-281	4.2671e-277
7	ACTB	0.692053	1	1	8.28086e-279	1.82378e-274
7	CAP1	0.700607	0.99	0.848	1.25409e-275	2.76201e-271
7	GAS6	1.00977	0.924	0.522	1.95242e-275	4.30001e-271
7	TGFB1I1	0.514853	0.771	0.283	2.07014e-274	4.55927e-270
7	VCL	0.729548	0.984	0.833	1.60693e-273	3.5391e-269
7	COL1A1	1.34569	0.906	0.475	4.7021e-270	1.03559e-265
7	ACTN4	0.668468	1	0.929	2.66375e-261	5.86665e-257
7	ITGB1	0.792099	0.999	0.949	6.91852e-257	1.52374e-252
7	VCAN	0.867457	0.982	0.585	3.88079e-256	8.54705e-252
7	FRMD6	0.566613	0.65	0.199	1.05193e-248	2.31678e-244
7	TMSB10	0.694982	1	0.999	1.67603e-248	3.69128e-244
7	COL4A1	0.797088	0.954	0.556	1.00648e-247	2.21667e-243
7	PHLDB2	0.44209	0.705	0.233	2.51844e-246	5.54661e-242
7	SERPINE1	1.37483	0.725	0.282	1.02437e-245	2.25607e-241
7	ADAM19	0.298803	0.468	0.106	7.06891e-243	1.55686e-238
7	PCDH10	0.464149	0.593	0.171	8.38627e-243	1.84699e-238
7	ANKRD45	0.415958	0.309	0.044	1.66136e-240	3.65898e-236
7	INHBA	0.607775	0.44	0.094	6.48478e-240	1.42821e-235
7	LGALS1	1.13424	0.997	0.969	7.64703e-240	1.68418e-235
7	CAVIN1	0.671233	0.993	0.785	6.16906e-231	1.35867e-226
7	ZYX	0.589262	0.943	0.647	1.18075e-230	2.60048e-226
7	TPM2	0.91206	0.997	0.979	9.43675e-225	2.07835e-220
7	ENAH	0.661238	0.931	0.561	1.92949e-223	4.2495e-219
7	LIMS2	0.319394	0.57	0.171	8.77589e-223	1.9328e-218
7	DPYSL3	0.485033	0.736	0.263	1.78949e-221	3.94117e-217
7	CALU	0.586879	0.998	0.965	6.79847e-221	1.49729e-216
7	KRT17	1.41061	0.585	0.185	3.15644e-220	6.95175e-216
7	CDC42EP3	0.566153	0.756	0.333	2.62008e-217	5.77046e-213
7	FLNB	0.596437	0.847	0.499	9.22644e-213	2.03203e-208
7	TGFB2	0.725307	0.838	0.491	2.69852e-206	5.94322e-202
7	PLAU	0.459284	0.406	0.091	1.27804e-204	2.81476e-200
7	COL5A1	0.547646	0.953	0.564	6.9166e-203	1.52331e-198
7	TSPAN2	0.274741	0.502	0.139	8.18138e-203	1.80187e-198
7	FBN1	0.676102	0.999	0.894	1.1576e-200	2.5495e-196
7	PALLD	0.615733	0.979	0.803	2.75158e-199	6.06008e-195
7	TGFBI	1.02994	0.746	0.323	4.13745e-199	9.11231e-195
7	PRSS23	0.849662	0.988	0.85	9.11905e-198	2.00838e-193
7	ITGA11	0.711272	0.966	0.563	1.73147e-197	3.81339e-193
7	COL4A2	0.630184	0.965	0.643	6.63499e-197	1.46129e-192
7	ARPC2	0.532939	0.995	0.969	1.06126e-196	2.33731e-192
7	EPPK1	0.315224	0.476	0.13	9.35262e-194	2.05982e-189
7	LRRC17	0.626006	0.474	0.133	1.81625e-189	4.00011e-185
7	CSRP1	0.409723	0.568	0.194	4.95211e-189	1.09065e-184
7	LUM	0.538714	0.782	0.315	1.20188e-188	2.64702e-184
7	PFN1	0.495773	0.999	0.989	1.8369e-188	4.04558e-184
7	LIMA1	0.457484	0.716	0.326	4.5639e-188	1.00515e-183
7	SERTAD4-AS1	0.336523	0.58	0.198	2.63866e-185	5.81138e-181
7	MAP1B	0.634646	0.978	0.801	2.84131e-185	6.2577e-181
7	ACTG1	0.4431	1	1	3.06219e-185	6.74416e-181
7	LOXL2	0.602869	0.83	0.437	6.35434e-185	1.39948e-180
7	THY1	0.554856	0.838	0.425	1.03568e-184	2.28099e-180
7	GREM1	0.639682	0.712	0.278	4.02544e-183	8.86562e-179
7	PPME1	0.831615	0.792	0.428	2.55461e-182	5.62627e-178
7	WDR1	0.466174	0.972	0.829	2.36012e-180	5.19792e-176
7	CTGF	1.08266	0.961	0.831	4.12347e-180	9.08152e-176
7	S100A16	0.559119	0.957	0.788	2.46843e-178	5.43646e-174
7	SVIL	0.286554	0.488	0.143	4.63265e-176	1.02029e-171
7	VASP	0.399809	0.749	0.364	1.13815e-173	2.50667e-169
7	CPA4	0.831855	0.739	0.332	6.56327e-173	1.44549e-168
7	MFGE8	0.582675	0.999	0.787	8.3642e-173	1.84213e-168
7	TMSB4X	0.668687	1	0.996	1.323e-172	2.91378e-168
7	DCBLD2	0.704751	0.963	0.863	2.54009e-171	5.5943e-167
7	C5orf46	0.684896	0.846	0.433	6.45658e-170	1.422e-165
7	CFL1	0.456417	1	0.989	4.18587e-169	9.21897e-165
7	CDH2	0.53952	0.985	0.819	2.97611e-168	6.55459e-164
7	S100A11	0.665676	0.997	0.964	1.0562e-167	2.32618e-163
7	NEXN	0.581218	0.814	0.482	6.92439e-166	1.52503e-161
7	EDIL3	0.642097	0.905	0.66	1.10982e-164	2.44427e-160
7	FBLIM1	0.376895	0.708	0.328	7.7193e-164	1.7001e-159
7	PLAT	0.382845	0.236	0.038	2.48195e-160	5.46624e-156
7	PLK2	0.528314	0.976	0.635	2.82066e-158	6.21222e-154
7	PMEPA1	0.647751	0.914	0.683	3.46199e-157	7.62469e-153
7	EVA1A	0.349206	0.68	0.304	9.04182e-156	1.99137e-151
7	CLIC4	0.457155	0.904	0.671	1.1669e-155	2.56999e-151
7	ALDH1B1	0.469299	0.713	0.359	5.60568e-155	1.23459e-150
7	MMP2	0.542493	0.913	0.554	1.75765e-151	3.87106e-147
7	ZNF703	0.307402	0.582	0.226	2.61832e-150	5.76658e-146
7	TNFRSF12A	0.526749	0.983	0.736	5.54475e-150	1.22118e-145
7	CDK6	0.5656	0.938	0.755	1.1114e-149	2.44774e-145
7	ITGA3	0.488987	0.962	0.707	1.26533e-148	2.78677e-144
7	CDKN2A	0.502484	0.998	0.92	9.01411e-143	1.98527e-138
7	MICAL2	0.266093	0.43	0.135	1.20937e-142	2.66351e-138
7	CKAP4	0.458985	0.983	0.86	2.20528e-141	4.85692e-137
7	MYL6	0.473029	1	0.999	7.28762e-141	1.60502e-136
7	CAV1	0.426766	0.667	0.309	9.18388e-140	2.02266e-135
7	CLSTN2	0.469919	0.984	0.814	2.67997e-138	5.90236e-134
7	CALD1	0.634252	1	0.997	2.95507e-138	6.50824e-134
7	SPEG	0.335189	0.764	0.415	1.08851e-136	2.39733e-132
7	RTN4	0.386234	0.998	0.992	2.15851e-134	4.7539e-130
7	KRT7	0.62706	0.997	0.768	2.30872e-134	5.08473e-130
7	DSTN	0.413733	1	0.992	4.25817e-133	9.37819e-129
7	LIMS1	0.426262	0.82	0.557	1.52897e-132	3.3674e-128
7	CRABP2	0.422629	0.505	0.188	9.50989e-131	2.09446e-126
7	PAPPA	0.504015	0.565	0.224	1.08727e-130	2.3946e-126
7	CNN2	0.413752	0.966	0.85	1.07295e-129	2.36306e-125
7	HSPB1	0.45472	1	0.996	4.41195e-129	9.71687e-125
7	ACTR3	0.420346	0.921	0.765	2.78346e-128	6.13028e-124
7	NRP2	0.428425	0.923	0.664	3.29825e-128	7.26407e-124
7	MSN	0.380779	0.935	0.802	1.01972e-126	2.24583e-122
7	SPARC	0.370494	1	0.999	1.06362e-126	2.34252e-122
7	S100A10	0.596201	0.98	0.777	1.1014e-126	2.42572e-122
7	NKAIN4	0.286895	0.566	0.222	2.29894e-125	5.06319e-121
7	ITGA5	0.308814	0.594	0.271	3.23071e-125	7.11531e-121
7	HSPG2	0.397245	0.892	0.645	1.51142e-124	3.32876e-120
7	MSRB3	0.370514	0.773	0.489	2.50858e-124	5.5249e-120
7	SLC38A1	0.355268	0.783	0.452	1.65523e-123	3.64547e-119
7	CDKN2B	0.4588	0.919	0.653	1.72719e-123	3.80396e-119
7	VIM	0.523281	1	0.999	1.18006e-121	2.59896e-117
7	FSTL1	0.465452	0.995	0.895	2.56108e-121	5.64053e-117
7	C12orf75	0.449835	0.723	0.421	2.61259e-121	5.75396e-117
7	ADAM12	0.269479	0.397	0.128	7.62041e-120	1.67832e-115
7	TUFT1	0.274259	0.557	0.243	3.70594e-119	8.16196e-115
7	PTK7	0.381999	0.912	0.673	1.38585e-118	3.0522e-114
7	MEG3	0.438881	0.694	0.342	2.3574e-118	5.19193e-114
7	CDKN1A	0.50364	0.969	0.747	6.54559e-118	1.4416e-113
7	LTBP1	0.340171	0.631	0.306	1.27038e-117	2.79788e-113
7	RHOC	0.387973	0.96	0.821	4.13727e-116	9.11193e-112
7	KDELR2	0.358784	0.983	0.931	8.62822e-116	1.90028e-111
7	RSU1	0.339293	0.785	0.528	1.66514e-115	3.66731e-111
7	PPP1R18	0.250111	0.593	0.272	2.60212e-115	5.7309e-111
7	HMGN1	0.356387	0.987	0.94	2.92365e-115	6.43905e-111
7	GNAI2	0.378558	0.938	0.743	1.05146e-114	2.31573e-110
7	ITGB5	0.389016	0.983	0.822	1.24279e-114	2.73711e-110
7	OCIAD2	0.41416	0.972	0.896	6.69e-114	1.47341e-109
7	ENC1	0.36892	0.75	0.411	4.11028e-113	9.05249e-109
7	GFRA1	0.361729	0.725	0.412	3.84153e-112	8.46059e-108
7	CD151	0.378983	0.997	0.957	4.53262e-112	9.98265e-108
7	NBL1	0.266724	0.591	0.258	1.31254e-110	2.89075e-106
7	CREB3L1	0.261646	0.556	0.245	1.49425e-110	3.29093e-106
7	KRT80	0.328192	0.676	0.338	1.01131e-109	2.22731e-105
7	STK17A	0.314992	0.712	0.381	3.48806e-109	7.68211e-105
7	P4HB	0.368853	1	0.978	1.84383e-108	4.06084e-104
7	COL5A2	0.386117	0.686	0.364	2.97834e-108	6.55949e-104
7	DLG1	0.476398	0.945	0.815	4.77317e-108	1.05124e-103
7	LOXL1	0.38414	0.979	0.908	1.79412e-107	3.95136e-103
7	STK38L	0.44838	0.875	0.591	2.74506e-107	6.04573e-103
7	SEPT11	0.397321	0.649	0.354	7.06358e-107	1.55568e-102
7	MTHFD2	0.330842	0.6	0.293	7.60561e-107	1.67506e-102
7	OST4	0.303372	0.999	0.996	5.37794e-105	1.18444e-100
7	LMCD1	0.303455	0.491	0.207	8.61483e-105	1.89733e-100
7	SERPINH1	0.360271	0.975	0.862	8.64183e-105	1.90328e-100
7	CORO1C	0.329212	0.829	0.579	9.02253e-105	1.98712e-100
7	KLF6	0.407702	0.713	0.422	3.30792e-104	7.28537e-100
7	NTM	0.266952	0.336	0.101	2.84804e-103	6.27252e-99
7	KRT8	0.499047	0.973	0.888	5.8975e-103	1.29887e-98
7	POSTN	0.430192	0.557	0.24	4.72453e-102	1.04053e-97
7	LPP	0.361195	0.881	0.684	5.86804e-102	1.29238e-97
7	MIR4435-2HG	0.458761	0.899	0.743	9.52571e-102	2.09794e-97
7	PLP2	0.347695	0.842	0.604	4.34245e-101	9.56382e-97
7	C4orf3	0.338082	0.991	0.965	7.382e-101	1.62581e-96
7	JUP	0.276602	0.745	0.437	9.60358e-101	2.11509e-96
7	RRAS	0.325788	0.689	0.416	1.71303e-100	3.77278e-96
7	KDELR3	0.299369	0.735	0.422	2.24477e-99	4.94388e-95
7	TNS1	0.266123	0.467	0.2	1.48955e-98	3.28057e-94
7	GALNT2	0.31915	0.869	0.636	2.08772e-98	4.598e-94
7	EHD2	0.291159	0.743	0.464	2.51632e-98	5.54193e-94
7	LRP1	0.324518	0.983	0.862	3.08204e-98	6.78789e-94
7	SSR3	0.335922	0.98	0.939	1.44163e-97	3.17505e-93
7	GPC1	0.352965	0.926	0.696	3.18124e-97	7.00636e-93
7	TRIO	0.292269	0.637	0.355	8.39482e-97	1.84887e-92
7	LUZP1	0.315607	0.758	0.483	1.15193e-96	2.53701e-92
7	FILIP1L	0.398812	0.691	0.391	1.63094e-96	3.59199e-92
7	TUBB6	0.429532	0.868	0.637	2.63867e-96	5.81141e-92
7	LAMP1	0.330682	0.965	0.806	3.66706e-96	8.07634e-92
7	LBH	0.452982	0.947	0.871	1.31242e-95	2.89048e-91
7	PHLDA2	0.258037	0.415	0.16	2.60491e-95	5.73705e-91
7	RPS19	0.314376	1	1	7.53604e-95	1.65974e-90
7	ARL4C	0.364928	0.846	0.609	1.50681e-94	3.3186e-90
7	PICALM	0.326617	0.827	0.608	2.01124e-94	4.42956e-90
7	P3H4	0.302519	0.874	0.631	6.9526e-94	1.53124e-89
7	AHNAK	0.350805	0.963	0.864	2.2748e-93	5.01002e-89
7	CYTOR	0.378962	0.807	0.566	1.53115e-92	3.37221e-88
7	ANKRD13A	0.250711	0.569	0.294	2.79008e-92	6.14487e-88
7	MFAP5	0.280358	0.266	0.074	1.31949e-91	2.90605e-87
7	CAPZB	0.292234	0.94	0.819	1.07481e-90	2.36715e-86
7	SEC61G	0.339343	0.998	0.992	4.9333e-90	1.08651e-85
7	MFAP2	0.394277	0.927	0.704	5.44028e-89	1.19817e-84
7	COL12A1	0.312513	0.74	0.397	6.4379e-89	1.41788e-84
7	ARF4	0.349962	0.973	0.909	6.69701e-89	1.47495e-84
7	MARCKS	0.372493	0.975	0.876	8.4442e-89	1.85975e-84
7	DAP	0.338675	0.913	0.796	1.33311e-88	2.93603e-84
7	PLOD1	0.308111	0.916	0.721	2.69334e-88	5.9318e-84
7	TPM3	0.35314	0.866	0.707	4.09096e-87	9.00994e-83
7	C19orf33	0.438337	0.632	0.347	6.10148e-87	1.34379e-82
7	CTSZ	0.332382	0.966	0.842	2.82118e-86	6.21337e-82
7	PLPP4	0.284921	0.777	0.498	3.96431e-86	8.731e-82
7	MAP4	0.316558	0.824	0.618	4.04759e-86	8.91442e-82
7	COL11A1	0.308992	0.97	0.684	4.23415e-86	9.32528e-82
7	FOXP1	0.295579	0.808	0.546	1.19791e-84	2.63827e-80
7	RPSA	0.267893	1	0.997	4.41156e-84	9.71601e-80
7	AC245595.1	0.314231	0.868	0.648	5.53307e-84	1.2186e-79
7	FAM114A1	0.279394	0.818	0.587	9.03574e-84	1.99003e-79
7	TLN1	0.341452	0.88	0.704	4.11715e-83	9.0676e-79
7	MLLT11	0.278653	0.585	0.305	1.07058e-82	2.35785e-78
7	WNT5A	0.26466	0.488	0.231	1.11514e-82	2.45599e-78
7	CRIP2	0.269118	0.655	0.369	5.1082e-82	1.12503e-77
7	FERMT2	0.314179	0.691	0.451	7.10127e-82	1.56398e-77
7	YWHAQ	0.282973	0.975	0.915	7.15306e-82	1.57539e-77
7	MYL12A	0.383194	0.998	0.955	1.05436e-81	2.32213e-77
7	YWHAZ	0.275565	0.991	0.965	3.10075e-81	6.8291e-77
7	CCND1	0.330545	0.997	0.982	5.034e-81	1.10869e-76
7	AXL	0.268327	0.692	0.411	8.25291e-81	1.81762e-76
7	SLC38A2	0.259857	0.732	0.432	1.18052e-80	2.59997e-76
7	RCN1	0.297453	0.913	0.747	1.24328e-80	2.73819e-76
7	AC092807.3	0.28273	0.609	0.338	1.38807e-80	3.05708e-76
7	EXT1	0.29954	0.942	0.738	5.06845e-80	1.11628e-75
7	CAPN2	0.359758	0.958	0.834	2.93147e-79	6.45626e-75
7	SUGCT	0.258342	0.428	0.19	6.19788e-79	1.36502e-74
7	ST5	0.30281	0.803	0.601	6.69469e-79	1.47444e-74
7	MYDGF	0.306926	0.985	0.935	4.4489e-77	9.79825e-73
7	FNDC3B	0.29006	0.888	0.751	1.86543e-76	4.10842e-72
7	FLNC	0.301831	0.739	0.493	4.72213e-76	1.04e-71
7	TUBB	0.292046	0.998	0.98	1.0287e-75	2.26561e-71
7	RTL8C	0.265138	0.945	0.884	1.1098e-75	2.44423e-71
7	RHOA	0.265849	0.971	0.943	6.87458e-75	1.51406e-70
7	GAPDH	0.288356	1	1	6.92699e-75	1.5256e-70
7	ILK	0.28203	0.757	0.553	1.07243e-74	2.36191e-70
7	TXN	0.34479	0.977	0.954	1.46381e-74	3.2239e-70
7	PTMS	0.345067	0.916	0.7	2.8639e-74	6.30745e-70
7	TES	0.311814	0.908	0.761	4.55417e-74	1.00301e-69
7	IFI27L2	0.271116	0.958	0.867	9.74756e-74	2.1468e-69
7	NUAK1	0.294765	0.637	0.373	1.14027e-73	2.51132e-69
7	SPOCK1	0.404521	0.842	0.669	2.05571e-73	4.5275e-69
7	PXDN	0.280649	0.97	0.885	3.5633e-73	7.84782e-69
7	COL1A2	0.567458	0.455	0.214	3.76458e-73	8.29111e-69
7	ARID5B	0.356173	0.879	0.695	2.43378e-72	5.36016e-68
7	CLIC1	0.310369	0.887	0.767	1.44888e-71	3.19102e-67
7	JPT1	0.30148	0.876	0.685	1.89834e-71	4.18091e-67
7	SPINT2	0.311708	0.971	0.888	2.1395e-71	4.71205e-67
7	RND3	0.322388	0.879	0.662	6.58524e-71	1.45033e-66
7	ACLY	0.273273	0.814	0.615	2.68808e-70	5.92022e-66
7	BMP1	0.251023	0.702	0.451	3.05764e-70	6.73415e-66
7	COX20	0.296627	0.945	0.878	8.35027e-70	1.83906e-65
7	ACTR2	0.288679	0.921	0.838	1.21388e-69	2.67345e-65
7	PLS3	0.304196	0.852	0.699	2.6337e-68	5.80047e-64
7	NAP1L1	0.278186	0.998	0.989	5.21109e-68	1.14769e-63
7	CAPNS1	0.252882	0.941	0.847	2.51217e-67	5.5328e-63
7	FGFR1	0.276636	0.864	0.695	9.21909e-67	2.03041e-62
7	TAX1BP3	0.266602	0.85	0.646	3.6517e-65	8.0425e-61
7	VKORC1	0.264319	0.99	0.96	3.69494e-65	8.13773e-61
7	COTL1	0.325888	0.945	0.861	5.52423e-65	1.21666e-60
7	IRS2	0.2888	0.85	0.659	7.83043e-65	1.72457e-60
7	P4HA2	0.298483	0.817	0.609	9.66846e-65	2.12938e-60
7	IGFBP3	0.66132	0.712	0.468	1.51156e-64	3.32905e-60
7	GADD45A	0.347206	0.817	0.639	3.50597e-64	7.72155e-60
7	TAGLN2	0.340226	0.896	0.775	3.73851e-64	8.2337e-60
7	EDN1	0.262564	0.394	0.18	4.76163e-64	1.0487e-59
7	GNG12	0.264521	0.887	0.774	9.35869e-63	2.06116e-58
7	KRT18	0.465141	0.931	0.867	2.81716e-62	6.20452e-58
7	AKAP12	0.309904	0.329	0.143	3.95239e-62	8.70475e-58
7	ZFP36L1	0.32798	0.968	0.91	7.36385e-62	1.62181e-57
7	VMP1	0.276027	0.961	0.873	7.58238e-62	1.66994e-57
7	PPP1R14B	0.319051	0.919	0.731	1.76925e-61	3.89659e-57
7	REXO2	0.273327	0.88	0.749	9.32782e-61	2.05436e-56
7	PDLIM2	0.264011	0.923	0.813	1.7204e-58	3.78901e-54
7	MACF1	0.266247	0.939	0.84	5.29946e-58	1.16715e-53
7	CD99	0.254113	0.983	0.911	7.80848e-58	1.71974e-53
7	EIF5A	0.257451	0.96	0.869	7.93555e-58	1.74773e-53
7	EIF2S2	0.256855	0.975	0.947	9.20815e-58	2.028e-53
7	EIF4EBP1	0.290141	0.683	0.472	3.85987e-57	8.50099e-53
7	IQGAP1	0.250802	0.873	0.73	1.42249e-56	3.13289e-52
7	YWHAH	0.271038	0.701	0.518	1.32519e-55	2.9186e-51
7	PDLIM4	0.269146	0.854	0.741	2.19219e-55	4.82807e-51
7	PPIC	0.258286	0.933	0.811	2.50337e-55	5.51343e-51
7	NREP	0.341208	0.865	0.694	5.11368e-55	1.12624e-50
7	PLEC	0.261335	0.896	0.801	7.90114e-55	1.74015e-50
7	EMP3	0.276012	0.846	0.721	1.61771e-53	3.56285e-49
7	GARS	0.307784	0.675	0.497	6.97718e-53	1.53665e-48
7	PCSK1N	0.288404	0.985	0.911	1.82852e-52	4.02713e-48
7	BNIP3	0.285369	0.902	0.807	4.86692e-52	1.07189e-47
7	KIF5B	0.274256	0.889	0.795	2.30024e-51	5.06605e-47
7	ANXA2	0.263774	1	0.995	5.72933e-50	1.26183e-45
7	DST	0.264815	0.86	0.698	6.62724e-50	1.45958e-45
7	FSTL3	0.258312	0.896	0.663	3.28857e-49	7.24275e-45
7	LOX	0.279732	0.913	0.803	7.67945e-49	1.69132e-44
7	ACTC1	0.906235	0.51	0.309	1.07584e-48	2.36942e-44
7	PDLIM1	0.294358	0.734	0.567	1.21412e-48	2.67397e-44
7	RBP1	0.275619	0.995	0.984	5.80583e-48	1.27868e-43
7	LDHA	0.29747	0.985	0.972	1.56584e-46	3.44862e-42
7	PGK1	0.294567	0.938	0.869	2.39185e-45	5.26781e-41
7	MMP14	0.258018	0.916	0.807	8.35585e-45	1.84029e-40
7	PPP1R12B	0.259386	0.516	0.327	4.06827e-43	8.95995e-39
7	TUBA1A	0.304141	0.973	0.902	1.02714e-42	2.26217e-38
7	CRIM1	0.264811	0.968	0.925	5.79551e-40	1.2764e-35
7	RPL22L1	0.282236	0.869	0.768	5.48379e-38	1.20775e-33
7	CYR61	0.272279	0.934	0.879	9.69658e-38	2.13557e-33
7	OXTR	0.295054	0.684	0.47	6.51655e-35	1.4352e-30
7	MT2A	0.876857	0.71	0.601	1.68452e-32	3.71e-28
7	S100A6	0.339068	1	0.999	6.00532e-32	1.32261e-27
7	NUPR1	0.257091	0.898	0.828	1.50057e-26	3.30487e-22
7	F3	0.280809	0.84	0.781	6.3116e-24	1.39007e-19
7	TUBA1B	0.255158	0.895	0.842	5.75593e-23	1.26769e-18
7	IGFBP5	0.742389	0.674	0.608	1.81317e-16	3.99333e-12
8	DCN	1.67369	0.815	0.206	0	0
8	COL3A1	1.51902	0.755	0.169	0	0
8	NNMT	1.40677	0.836	0.162	0	0
8	SLPI	1.08976	0.567	0.086	0	0
8	CEMIP	0.9801	0.523	0.041	0	0
8	LIFR	0.601977	0.702	0.128	0	0
8	PITX2	0.58115	0.636	0.086	0	0
8	DHRS9	0.577847	0.256	0.015	0	0
8	FAM20A	0.550797	0.633	0.092	0	0
8	DPP4	0.430679	0.541	0.078	0	0
8	ETV7	0.381218	0.438	0.042	0	0
8	TM4SF20	0.326613	0.409	0.019	0	0
8	CHRDL1	0.323199	0.488	0.076	8.7563e-291	1.92849e-286
8	HEG1	1.13316	0.961	0.561	5.28202e-288	1.16331e-283
8	ENG	0.254344	0.312	0.029	5.64495e-285	1.24324e-280
8	GREM1	1.44548	0.834	0.28	3.87436e-282	8.53289e-278
8	KCTD12	0.491802	0.697	0.18	1.67603e-268	3.69128e-264
8	LYPD1	0.458382	0.568	0.115	1.48196e-263	3.26386e-259
8	CCDC80	1.52093	0.992	0.888	3.71972e-262	8.19232e-258
8	CDH11	0.618019	0.858	0.284	8.90686e-260	1.96165e-255
8	LY6E	0.812657	0.984	0.608	9.14506e-253	2.01411e-248
8	PAPPA	0.727006	0.771	0.222	2.46574e-250	5.43055e-246
8	AC245041.2	0.477378	0.784	0.242	2.51997e-235	5.54998e-231
8	FNDC1	0.724367	0.831	0.306	1.4677e-230	3.23246e-226
8	EFEMP1	1.03721	0.994	0.933	1.11772e-229	2.46167e-225
8	RARRES1	0.720388	0.715	0.23	3.18863e-225	7.02264e-221
8	THBS2	0.568537	0.594	0.144	1.41834e-222	3.12375e-218
8	FST	0.516013	0.552	0.125	6.8213e-218	1.50232e-213
8	KDR	0.530968	0.659	0.177	1.83602e-216	4.04364e-212
8	SAA1	0.369717	0.274	0.03	5.51783e-213	1.21525e-208
8	LUM	1.2226	0.828	0.32	8.26781e-212	1.8209e-207
8	ITPR2	0.535516	0.775	0.302	1.09418e-201	2.40981e-197
8	GUCY1A2	0.400982	0.512	0.119	5.57467e-199	1.22777e-194
8	KRT8	0.916156	0.987	0.889	6.38279e-191	1.40575e-186
8	NTM	0.476041	0.465	0.1	2.7869e-185	6.13788e-181
8	COL12A1	1.23526	0.853	0.397	1.84865e-179	4.07147e-175
8	EPB41L2	0.428698	0.723	0.273	4.50003e-179	9.91086e-175
8	FBLN1	0.747311	0.771	0.352	1.00564e-178	2.21483e-174
8	RSPO3	0.292688	0.362	0.063	1.74102e-178	3.83442e-174
8	IFITM3	0.795681	0.992	0.952	3.65621e-176	8.05244e-172
8	KRT18	0.960913	0.981	0.866	1.34135e-172	2.95418e-168
8	BCAT1	0.692903	0.99	0.942	9.74944e-171	2.14722e-166
8	KCTD20	0.81531	0.857	0.534	3.5046e-167	7.71853e-163
8	ADAM28	0.686406	0.828	0.372	1.33762e-164	2.94598e-160
8	PTGIS	0.481841	0.678	0.249	3.6031e-162	7.93547e-158
8	SLIT3	0.41057	0.721	0.277	1.80582e-161	3.97715e-157
8	CCND2	0.953484	0.995	0.898	4.33057e-161	9.53765e-157
8	PRSS23	0.892148	0.973	0.853	3.36317e-157	7.40705e-153
8	SLC2A3	0.352041	0.607	0.189	1.10643e-155	2.43681e-151
8	AP1S3	0.358647	0.692	0.252	2.1311e-152	4.69353e-148
8	BEX1	0.932983	0.857	0.483	2.11435e-151	4.65666e-147
8	LMO4	0.810182	0.928	0.694	7.87372e-150	1.73411e-145
8	MAF	0.515878	0.849	0.485	3.21426e-145	7.07909e-141
8	GFOD1	0.326224	0.568	0.185	4.31089e-145	9.49429e-141
8	MDFI	0.357254	0.667	0.251	2.1109e-144	4.64904e-140
8	COL4A4	0.6971	0.889	0.568	4.3303e-141	9.53706e-137
8	C5orf46	0.72487	0.862	0.438	3.92728e-137	8.64944e-133
8	MXRA5	0.773443	0.919	0.551	6.45552e-137	1.42176e-132
8	MARCKS	0.620557	0.986	0.877	1.00951e-135	2.22335e-131
8	ANTXR1	0.574653	0.944	0.728	4.94063e-135	1.08812e-130
8	LAMA4	0.409134	0.738	0.312	7.3304e-134	1.61445e-129
8	DPYSL3	0.452407	0.709	0.271	7.6363e-134	1.68182e-129
8	CXCL14	1.18268	0.56	0.193	1.96622e-133	4.3304e-129
8	PDLIM1	0.510389	0.887	0.563	2.68769e-133	5.91937e-129
8	DPYSL2	0.62024	0.921	0.639	6.88546e-133	1.51645e-128
8	TSC22D1	0.584723	0.982	0.895	6.75901e-132	1.4886e-127
8	MYH10	0.817691	0.889	0.667	9.75148e-132	2.14767e-127
8	VLDLR	0.505649	0.884	0.604	1.20963e-131	2.6641e-127
8	COL4A2	0.551341	0.971	0.647	4.82974e-131	1.0637e-126
8	COL11A1	0.909144	0.973	0.688	2.37819e-130	5.23773e-126
8	HTRA1	0.784975	0.916	0.762	3.17091e-129	6.98361e-125
8	GPC4	0.391331	0.618	0.241	3.17819e-129	6.99964e-125
8	PDE5A	0.346007	0.52	0.17	3.80693e-129	8.38437e-125
8	ST3GAL1	0.327715	0.626	0.241	1.10743e-128	2.439e-124
8	VCAN	0.765763	0.958	0.592	4.86836e-127	1.07221e-122
8	GPRC5A	0.406165	0.71	0.297	9.45244e-127	2.08181e-122
8	SOCS3	0.36188	0.585	0.211	3.56187e-123	7.84466e-119
8	KALRN	0.257849	0.546	0.187	2.37657e-122	5.23416e-118
8	HIF1A	0.689776	0.95	0.81	1.24307e-120	2.73774e-116
8	FXYD5	0.285096	0.626	0.236	1.21842e-119	2.68346e-115
8	PODNL1	0.494032	0.826	0.503	1.47857e-119	3.25641e-115
8	PHLDB2	0.388615	0.636	0.242	2.35056e-119	5.17688e-115
8	MUC1	0.266182	0.586	0.217	5.30876e-117	1.1692e-112
8	COL4A1	0.619866	0.908	0.564	9.50063e-116	2.09242e-111
8	COL8A1	0.565598	0.989	0.909	1.70553e-112	3.75625e-108
8	MYLK	0.513063	0.981	0.833	1.90494e-112	4.19543e-108
8	COL8A2	0.501524	0.675	0.33	5.08417e-112	1.11974e-107
8	SCG2	0.265001	0.222	0.038	2.48728e-110	5.47799e-106
8	THBS1	0.592554	0.868	0.521	1.56697e-109	3.45109e-105
8	ADAMTS5	0.573877	0.841	0.486	3.33423e-109	7.34332e-105
8	ZNF117	0.320999	0.71	0.344	2.37013e-108	5.21997e-104
8	NCOA7	0.42883	0.81	0.454	8.04412e-107	1.77164e-102
8	COL5A1	0.527493	0.908	0.571	1.04803e-105	2.30817e-101
8	SAMD11	0.270539	0.499	0.171	8.53413e-105	1.87956e-100
8	RHOBTB1	0.315997	0.607	0.262	8.19615e-104	1.80512e-99
8	ITIH5	0.449848	0.795	0.471	2.52433e-103	5.55958e-99
8	SLC12A8	0.311122	0.541	0.203	1.00404e-102	2.21129e-98
8	FSTL1	0.467408	0.994	0.896	1.26955e-102	2.79605e-98
8	ID4	0.36781	0.594	0.234	2.88117e-102	6.3455e-98
8	PLK2	0.579233	0.934	0.641	5.37152e-102	1.18302e-97
8	SPINT1	0.412172	0.77	0.429	6.50466e-102	1.43259e-97
8	SPINT2	0.45046	0.984	0.889	4.23203e-101	9.32062e-97
8	ITGB4	0.50013	0.923	0.749	1.04689e-100	2.30567e-96
8	DDR1	0.371478	0.823	0.489	2.16292e-100	4.76362e-96
8	NUAK1	0.390012	0.733	0.373	3.28676e-100	7.23875e-96
8	ARL4A	0.686633	0.8	0.538	4.43463e-100	9.76683e-96
8	LRRFIP1	0.430439	0.942	0.781	7.0248e-100	1.54714e-95
8	ADAM10	0.380606	0.907	0.669	4.12852e-99	9.09266e-95
8	ANKRD1	0.449694	0.594	0.232	1.46753e-98	3.2321e-94
8	AEBP1	0.428924	0.594	0.254	2.30344e-97	5.07309e-93
8	RUNX1	0.39861	0.815	0.51	1.06728e-96	2.35057e-92
8	S100A10	0.515378	0.982	0.78	1.48839e-96	3.27803e-92
8	ITGB1	0.383939	1	0.949	2.56884e-95	5.65761e-91
8	FAM198B	0.352213	0.731	0.367	9.72319e-95	2.14144e-90
8	ACTC1	0.93529	0.641	0.307	2.78332e-94	6.12999e-90
8	BAMBI	0.418366	0.688	0.386	1.20289e-93	2.64924e-89
8	IGFBP7	0.675763	1	0.984	5.65673e-93	1.24584e-88
8	COL5A2	0.430864	0.707	0.368	8.08243e-92	1.78008e-87
8	MPZL1	0.359506	0.86	0.604	2.22718e-91	4.90513e-87
8	CCND1	0.495613	0.997	0.982	4.00266e-91	8.81546e-87
8	CALR	0.448816	1	0.998	8.53152e-91	1.87898e-86
8	MBOAT7	0.377156	0.884	0.65	2.56862e-90	5.65714e-86
8	KRT19	0.583503	0.977	0.761	3.39788e-90	7.48348e-86
8	LINC01503	0.344297	0.705	0.368	3.55943e-90	7.83929e-86
8	ITGA11	0.563133	0.913	0.571	7.17636e-89	1.58052e-84
8	CNKSR2	0.339995	0.583	0.265	7.91881e-89	1.74404e-84
8	CYB5R3	0.383452	0.942	0.868	9.04358e-89	1.99176e-84
8	HLA-B	0.448311	0.907	0.686	7.19451e-88	1.58452e-83
8	GNAS	0.623998	0.998	0.973	1.91732e-87	4.22272e-83
8	CLSTN2	0.439851	0.977	0.817	1.60214e-85	3.52855e-81
8	ITGB5	0.400341	0.973	0.825	1.69822e-85	3.74015e-81
8	TGM2	0.27221	0.435	0.146	1.89535e-85	4.17432e-81
8	ANKH	0.352312	0.604	0.29	4.1102e-85	9.0523e-81
8	ERV3-1	0.291235	0.676	0.351	1.18747e-84	2.61529e-80
8	NRP2	0.401866	0.91	0.668	3.16419e-84	6.96881e-80
8	WSB1	0.401628	0.955	0.876	5.92903e-84	1.30581e-79
8	AKAP13	0.306792	0.723	0.411	2.02138e-83	4.45188e-79
8	ISYNA1	0.440753	0.857	0.648	3.56711e-83	7.85621e-79
8	EDN1	0.284107	0.473	0.18	8.71151e-82	1.91862e-77
8	LIMCH1	0.388158	0.966	0.859	1.75048e-81	3.85526e-77
8	GLS	0.437371	0.944	0.789	3.11807e-81	6.86724e-77
8	DIO2	0.999543	0.779	0.467	4.04198e-81	8.90206e-77
8	BEX3	0.392237	1	0.994	1.02481e-80	2.25705e-76
8	FLRT2	0.413475	0.882	0.697	2.88803e-80	6.36059e-76
8	SSBP3	0.319512	0.744	0.467	9.46673e-80	2.08495e-75
8	FILIP1L	0.451004	0.705	0.395	1.56412e-79	3.44482e-75
8	TAGLN2	0.387872	0.945	0.775	1.9517e-79	4.29843e-75
8	SEMA5A	0.335688	0.749	0.448	3.42345e-79	7.53981e-75
8	ITGA3	0.370791	0.961	0.71	7.51499e-79	1.6551e-74
8	OPN3	0.286124	0.718	0.371	9.40879e-79	2.07219e-74
8	RGS3	0.312772	0.696	0.385	4.236e-78	9.32937e-74
8	SPTAN1	0.393931	0.932	0.78	2.18702e-77	4.81669e-73
8	CRIP2	0.294866	0.697	0.372	2.77323e-77	6.10777e-73
8	CADM1	0.30802	0.659	0.348	6.20758e-77	1.36716e-72
8	FKBP10	0.355769	0.923	0.693	7.90418e-77	1.74082e-72
8	LRRN1	0.43283	0.942	0.795	2.5173e-76	5.5441e-72
8	ID1	0.529893	0.844	0.525	3.88453e-75	8.55528e-71
8	LURAP1L	0.348208	0.554	0.269	6.0823e-75	1.33957e-70
8	MACF1	0.393447	0.953	0.841	2.41353e-74	5.31556e-70
8	SUCO	0.625181	0.726	0.475	1.5447e-73	3.40204e-69
8	FSTL3	0.398775	0.926	0.665	2.01341e-73	4.43433e-69
8	THY1	0.418168	0.762	0.434	2.59305e-73	5.71093e-69
8	LTBP2	0.332006	0.787	0.484	1.27794e-72	2.81453e-68
8	RHOC	0.331542	0.945	0.824	1.89937e-72	4.18317e-68
8	ARL4C	0.365016	0.844	0.612	1.37593e-71	3.03036e-67
8	P3H4	0.321012	0.855	0.635	3.27679e-71	7.21679e-67
8	IFNGR2	0.304389	0.742	0.463	4.91358e-71	1.08217e-66
8	CDKN1A	0.446939	0.952	0.751	6.6551e-71	1.46572e-66
8	COL1A2	0.635168	0.506	0.216	6.87089e-71	1.51324e-66
8	PTPN1	0.327871	0.816	0.625	3.92976e-70	8.65491e-66
8	TM4SF1	0.474356	0.895	0.694	1.28754e-69	2.83567e-65
8	APLP2	0.425944	0.997	0.989	4.27123e-69	9.40695e-65
8	FZD1	0.307406	0.683	0.406	7.55354e-69	1.66359e-64
8	SERPINH1	0.392053	0.955	0.864	1.89753e-68	4.17912e-64
8	P4HB	0.309807	0.998	0.978	5.96772e-68	1.31433e-63
8	OGFRL1	0.406931	0.731	0.45	7.41791e-68	1.63372e-63
8	C1orf198	0.264134	0.7	0.399	1.19284e-67	2.62711e-63
8	ALCAM	0.42396	0.889	0.777	2.5624e-67	5.64344e-63
8	MXRA8	0.340208	0.795	0.545	4.99124e-67	1.09927e-62
8	NABP1	0.312644	0.631	0.336	5.02358e-67	1.10639e-62
8	KRT7	0.403864	0.995	0.771	4.15355e-65	9.14778e-61
8	EEF1A2	0.274164	0.549	0.251	7.06242e-65	1.55543e-60
8	TPM1	0.383544	0.998	0.986	2.36042e-64	5.19859e-60
8	CRIP1	0.293752	0.409	0.159	9.10036e-64	2.00426e-59
8	GPC6	0.267635	0.694	0.39	1.50272e-63	3.30959e-59
8	MYL9	0.432244	0.995	0.936	4.0833e-63	8.99307e-59
8	SNRPN	0.279743	0.981	0.942	4.68118e-63	1.03098e-58
8	WLS	0.329889	0.844	0.651	7.39925e-63	1.62961e-58
8	SELENOM	0.347935	0.995	0.976	7.43406e-62	1.63728e-57
8	PLEC	0.327587	0.94	0.8	8.0069e-62	1.76344e-57
8	MEG3	0.367593	0.655	0.349	1.51848e-61	3.3443e-57
8	CDH2	0.342182	0.952	0.823	5.18767e-61	1.14253e-56
8	CHI3L1	0.736918	0.612	0.331	8.11865e-61	1.78805e-56
8	QSOX1	0.288914	0.94	0.821	2.95907e-60	6.51707e-56
8	IFITM2	0.342337	0.844	0.672	5.87796e-60	1.29456e-55
8	CYP1B1	0.477789	0.519	0.242	1.66544e-59	3.66797e-55
8	FAM107B	0.301152	0.646	0.378	1.06933e-58	2.35509e-54
8	DAB2	0.330476	0.957	0.88	2.33324e-58	5.13874e-54
8	FN1	0.366306	0.892	0.652	5.51305e-58	1.21419e-53
8	MYDGF	0.396766	0.979	0.936	6.78106e-58	1.49346e-53
8	FKBP8	0.271671	0.961	0.886	9.90659e-58	2.18183e-53
8	CDH1	0.555047	0.728	0.53	1.90877e-57	4.20387e-53
8	COL4A3	0.282074	0.623	0.353	2.32949e-57	5.13046e-53
8	GUK1	0.251965	0.998	0.99	2.58491e-57	5.693e-53
8	STAT3	0.277391	0.847	0.665	2.79092e-57	6.14671e-53
8	CD151	0.327334	0.995	0.957	3.02396e-56	6.65997e-52
8	VMP1	0.301537	0.963	0.874	9.54402e-56	2.10197e-51
8	CKAP4	0.287715	0.973	0.862	9.75468e-56	2.14837e-51
8	NEAT1	0.296617	1	0.998	1.07308e-55	2.36335e-51
8	AIG1	0.280528	0.879	0.738	4.24314e-55	9.34509e-51
8	TNFRSF12A	0.328658	0.966	0.74	6.16876e-55	1.35861e-50
8	CCNI	0.269147	0.989	0.965	6.64159e-55	1.46274e-50
8	CUX1	0.283012	0.894	0.77	1.41657e-54	3.11985e-50
8	LAMP1	0.27331	0.952	0.809	1.72206e-54	3.79267e-50
8	CDKN2A	0.350756	0.99	0.922	1.89859e-54	4.18145e-50
8	BBX	0.280087	0.887	0.793	4.59212e-54	1.01137e-49
8	HLA-E	0.312778	0.791	0.596	7.8541e-54	1.72979e-49
8	CDC42EP1	0.264376	0.786	0.549	1.23112e-53	2.71142e-49
8	ARID5B	0.362445	0.881	0.698	1.30754e-53	2.87973e-49
8	CNN2	0.270899	0.961	0.852	1.81683e-53	4.00139e-49
8	HDLBP	0.267641	0.982	0.947	2.93947e-53	6.47388e-49
8	TMED9	0.316388	0.989	0.959	7.38296e-53	1.62602e-48
8	PGM1	0.302567	0.768	0.583	9.13404e-53	2.01168e-48
8	TNFRSF1A	0.271124	0.862	0.697	1.64206e-52	3.61647e-48
8	ELAVL2	0.343261	0.551	0.308	1.78655e-52	3.9347e-48
8	PAK2	0.271724	0.823	0.627	2.16817e-52	4.77519e-48
8	GRAMD2B	0.413745	0.707	0.491	2.72568e-52	6.00304e-48
8	MAGED1	0.296422	0.987	0.952	1.18445e-51	2.60864e-47
8	PDLIM2	0.26652	0.942	0.814	2.7854e-51	6.13457e-47
8	LRP1	0.251228	0.973	0.865	4.45502e-51	9.81174e-47
8	PGK1	0.369758	0.915	0.871	4.62912e-51	1.01952e-46
8	ID3	0.518467	0.762	0.547	7.15845e-51	1.57658e-46
8	WWTR1	0.302297	0.94	0.841	7.27653e-51	1.60258e-46
8	SHISA5	0.274058	0.96	0.904	2.47324e-50	5.44706e-46
8	CDV3	0.363505	0.886	0.771	4.8226e-50	1.06213e-45
8	MEIS2	0.250421	0.86	0.71	5.83401e-50	1.28488e-45
8	ENO1	0.362822	0.979	0.976	1.15877e-49	2.55208e-45
8	CAV1	0.266475	0.593	0.317	1.81864e-49	4.00537e-45
8	CTSZ	0.327424	0.926	0.845	4.93701e-49	1.08733e-44
8	TMSB4X	0.41623	1	0.996	5.59506e-49	1.23226e-44
8	TPM4	0.33155	0.942	0.72	5.7067e-49	1.25684e-44
8	FAM234A	0.262869	0.865	0.719	8.78163e-49	1.93407e-44
8	CHPF2	0.264921	0.762	0.539	1.41272e-48	3.11137e-44
8	TMSB10	0.305423	1	0.999	2.20634e-48	4.85925e-44
8	PLA2R1	0.278305	0.668	0.441	2.53345e-48	5.57966e-44
8	TMEM160	0.294057	0.987	0.948	3.05541e-48	6.72924e-44
8	ZMAT3	0.274673	0.936	0.783	3.14809e-48	6.93335e-44
8	IER5L	0.281061	0.654	0.394	8.95923e-48	1.97318e-43
8	GALNT2	0.261368	0.839	0.64	1.33936e-47	2.9498e-43
8	EFEMP2	0.262403	0.931	0.839	6.81466e-47	1.50086e-42
8	MLEC	0.270396	0.937	0.862	1.21684e-46	2.67998e-42
8	IGFBP4	0.331938	0.596	0.348	1.73301e-46	3.81679e-42
8	P4HA2	0.308424	0.821	0.611	1.91309e-46	4.21339e-42
8	SYNPO	0.295624	0.744	0.512	2.91108e-44	6.41137e-40
8	CAP1	0.263439	0.963	0.851	5.33929e-44	1.17593e-39
8	KDELR1	0.269683	0.944	0.911	1.44989e-43	3.19323e-39
8	SLC40A1	0.306573	0.655	0.425	3.21699e-43	7.08511e-39
8	SYT1	0.269656	0.565	0.319	4.07421e-42	8.97305e-38
8	PHF20L1	0.317783	0.726	0.548	2.45713e-41	5.41158e-37
8	CALD1	0.284842	1	0.997	2.48226e-41	5.46693e-37
8	FAM84B	0.25824	0.989	0.958	6.70442e-41	1.47658e-36
8	WNT2B	0.363188	0.519	0.291	1.19802e-40	2.63853e-36
8	CFH	0.252822	0.755	0.553	1.05751e-39	2.32907e-35
8	PPME1	0.327187	0.66	0.438	1.1196e-39	2.46581e-35
8	BNIP3	0.321976	0.878	0.809	1.78728e-39	3.9363e-35
8	HLA-C	0.252376	0.974	0.958	1.61182e-37	3.54987e-33
8	DST	0.260501	0.841	0.701	3.1318e-37	6.89747e-33
8	COPZ2	0.261748	0.738	0.581	3.29246e-37	7.2513e-33
8	FAT1	0.257171	0.873	0.75	3.86262e-37	8.50704e-33
8	DUSP23	0.251502	0.794	0.63	4.77966e-37	1.05267e-32
8	CD81	0.297224	0.979	0.939	1.03268e-36	2.27437e-32
8	IVNS1ABP	0.257757	0.963	0.854	1.10436e-36	2.43225e-32
8	SC5D	0.265223	0.842	0.71	2.70094e-36	5.94854e-32
8	ANXA2	0.270539	0.998	0.995	1.25188e-35	2.75713e-31
8	CTGF	0.326842	0.945	0.833	1.41814e-35	3.12331e-31
8	ARHGEF3	0.300525	0.852	0.713	3.54649e-35	7.8108e-31
8	TXNRD1	0.252406	0.808	0.654	4.35744e-34	9.59682e-30
8	PRDX6	0.269468	0.963	0.942	9.26943e-34	2.0415e-29
8	JUND	0.268057	0.94	0.882	3.74805e-33	8.25471e-29
8	TENT5A	0.264031	0.72	0.499	8.69925e-33	1.91592e-28
8	DUSP1	0.281859	0.911	0.769	2.02308e-32	4.45563e-28
8	PLOD2	0.251029	0.86	0.759	2.06353e-32	4.54471e-28
8	DDIT4	0.257002	0.752	0.573	2.50442e-32	5.51575e-28
8	TKT	0.350859	0.971	0.95	5.30128e-32	1.16755e-27
8	TPM2	0.264956	0.998	0.979	7.03636e-31	1.54969e-26
8	GSTM3	0.26273	0.767	0.647	3.03353e-30	6.68105e-26
8	PDIA3	0.29597	0.984	0.979	1.75035e-29	3.85497e-25
8	ACTA2	0.312004	0.794	0.565	8.86555e-29	1.95255e-24
8	IER3	0.305341	0.95	0.91	1.38542e-28	3.05125e-24
8	GADD45B	0.354892	0.762	0.637	7.8058e-28	1.71915e-23
8	CDKN2B	0.250066	0.842	0.659	2.92953e-27	6.452e-23
8	AQP1	0.527502	0.82	0.655	1.97159e-23	4.34222e-19
8	FBXO32	0.521793	0.853	0.796	1.47323e-22	3.24465e-18
8	HSPA5	0.318028	0.987	0.981	3.66186e-22	8.06489e-18
8	LOX	0.302987	0.874	0.806	1.03006e-21	2.26859e-17
8	PPIB	0.266722	0.99	0.994	1.74621e-20	3.84584e-16
8	ANGPTL7	0.517385	0.332	0.198	3.4917e-20	7.69012e-16
8	HSP90B1	0.258348	0.998	0.996	8.13636e-20	1.79195e-15
8	JUNB	0.303219	0.684	0.574	2.92678e-18	6.44593e-14
8	AKR1B1	0.338898	0.729	0.662	1.03261e-17	2.27422e-13
[truncated: 1,474 more rows]
