# Supplementary material for: Zinc Supplementation Induced Transcriptional Changes in Primary Human Retinal Pigment Epithelium: A Single-Cell RNA Sequencing Study to Understand Age-Related Macular Degeneration
Source: Cells. 2023 Feb 28;12(5):773. doi: 10.3390/cells12050773 (PMC10000409; doi:10.3390/cells12050773)
Supplement: Supplementary file 1 [file cells-12-00773-s001.zip › Supplementary table 10 acute zinc pseudot overlap GA.xlsx]

## Sheet: Gene Set
GeneAnalytics - Analysis Report			Prepared for: Imre Lengyel (i.lengyel@qub.ac.uk)
			Date: 10/23/2021
Copyright © LifeMap Sciences, Inc.
Species	Human
Identified genes (274)
Symbol	Full Name	Aliases	GeneCards URL
ACTA2	actin alpha 2, smooth muscle	ACTSA	http://www.genecards.org/cgi-bin/carddisp.pl?gene=ACTA2
ACTB	actin beta	BRWS1, PS1TP5BP1	http://www.genecards.org/cgi-bin/carddisp.pl?gene=ACTB
ACTG1	actin gamma 1	ACT, ACTG, DFNA20, DFNA26, HEL-176	http://www.genecards.org/cgi-bin/carddisp.pl?gene=ACTG1
ACTN1	actinin alpha 1	BDPLT15	http://www.genecards.org/cgi-bin/carddisp.pl?gene=ACTN1
ACTN4	actinin alpha 4	ACTININ-4, FSGS, FSGS1	http://www.genecards.org/cgi-bin/carddisp.pl?gene=ACTN4
ADAM28	ADAM metallopeptidase domain 28	ADAM 28, MDC-L, MDCL, eMDC II, eMDCII	http://www.genecards.org/cgi-bin/carddisp.pl?gene=ADAM28
ADD3	adducin 3	ADDL, CPSQ3	http://www.genecards.org/cgi-bin/carddisp.pl?gene=ADD3
AGRN	agrin	AGRIN, CMS8, CMSPPD	http://www.genecards.org/cgi-bin/carddisp.pl?gene=AGRN
AHCYL2	adenosylhomocysteinase like 2	ADOHCYASE3, IRBIT2	http://www.genecards.org/cgi-bin/carddisp.pl?gene=AHCYL2
AHNAK2	AHNAK nucleoprotein 2	C14orf78	http://www.genecards.org/cgi-bin/carddisp.pl?gene=AHNAK2
ALDH1A1	aldehyde dehydrogenase 1 family member A1	ALDC, ALDH-E1, ALDH1, ALDH11, HEL-9, HEL-S-53e, HEL12, PUMB1, RALDH1	http://www.genecards.org/cgi-bin/carddisp.pl?gene=ALDH1A1
ANGPTL7	angiopoietin like 7	AngX, CDT6, dJ647M16.1	http://www.genecards.org/cgi-bin/carddisp.pl?gene=ANGPTL7
ANXA2	annexin A2	ANX2, ANX2L4, CAL1H, HEL-S-270, LIP2, LPC2, LPC2D, P36, PAP-IV	http://www.genecards.org/cgi-bin/carddisp.pl?gene=ANXA2
ANXA3	annexin A3	ANX3	http://www.genecards.org/cgi-bin/carddisp.pl?gene=ANXA3
APC	APC regulator of WNT signaling pathway	BTPS2, DESMD, DP2, DP2.5, DP3, GS, PPP1R46	http://www.genecards.org/cgi-bin/carddisp.pl?gene=APC
APOLD1	apolipoprotein L domain containing 1	VERGE	http://www.genecards.org/cgi-bin/carddisp.pl?gene=APOLD1
ARL6IP1	ADP ribosylation factor like GTPase 6 interacting protein 1	AIP1, ARL6IP, ARMER, SPG61	http://www.genecards.org/cgi-bin/carddisp.pl?gene=ARL6IP1
ATP5MC2	ATP synthase membrane subunit c locus 2	ATP5A, ATP5G2	http://www.genecards.org/cgi-bin/carddisp.pl?gene=ATP5MC2
ATP5MG	ATP synthase membrane subunit g	ATP5JG, ATP5L	http://www.genecards.org/cgi-bin/carddisp.pl?gene=ATP5MG
BAX	BCL2 associated X, apoptosis regulator	BCL2L4	http://www.genecards.org/cgi-bin/carddisp.pl?gene=BAX
BEST1	bestrophin 1	ARB, BEST, BMD, Best1V1Delta2, RP50, TU15B, VMD2	http://www.genecards.org/cgi-bin/carddisp.pl?gene=BEST1
BMP7	bone morphogenetic protein 7	OP-1	http://www.genecards.org/cgi-bin/carddisp.pl?gene=BMP7
C19orf33	chromosome 19 open reading frame 33	H2RSP, IMUP, IMUP-1, IMUP-2	http://www.genecards.org/cgi-bin/carddisp.pl?gene=C19orf33
C5orf46	chromosome 5 open reading frame 46	AP-64, SSSP1	http://www.genecards.org/cgi-bin/carddisp.pl?gene=C5orf46
CALD1	caldesmon 1	CDM, H-CAD, HCAD, L-CAD, LCAD, NAG22	http://www.genecards.org/cgi-bin/carddisp.pl?gene=CALD1
CALM1	calmodulin 1	CALML2, CAM2, CAM3, CAMB, CAMC, CAMI, CAMIII, CPVT4, DD132, LQT14, PHKD, caM	http://www.genecards.org/cgi-bin/carddisp.pl?gene=CALM1
CALR	calreticulin	CRT, HEL-S-99n, RO, SSA, cC1qR	http://www.genecards.org/cgi-bin/carddisp.pl?gene=CALR
CALU	calumenin		http://www.genecards.org/cgi-bin/carddisp.pl?gene=CALU
CAPN2	calpain 2	CANP2, CANPL2, CANPml, mCANP	http://www.genecards.org/cgi-bin/carddisp.pl?gene=CAPN2
CAVIN1	caveolae associated protein 1	CAVIN, CGL4, FKSG13, PTRF, cavin-1	http://www.genecards.org/cgi-bin/carddisp.pl?gene=CAVIN1
CCND1	cyclin D1	BCL1, D11S287E, PRAD1, U21B31	http://www.genecards.org/cgi-bin/carddisp.pl?gene=CCND1
CCND2	cyclin D2	KIAK0002, MPPH3	http://www.genecards.org/cgi-bin/carddisp.pl?gene=CCND2
CD151	CD151 molecule (Raph blood group)	GP27, MER2, PETA-3, RAPH, SFA1, TSPAN24	http://www.genecards.org/cgi-bin/carddisp.pl?gene=CD151
CDH1	cadherin 1	Arc-1, BCDS1, CD324, CDHE, ECAD, LCAM, UVO	http://www.genecards.org/cgi-bin/carddisp.pl?gene=CDH1
CDKN1A	cyclin dependent kinase inhibitor 1A	CAP20, CDKN1, CIP1, MDA-6, P21, SDI1, WAF1, p21CIP1	http://www.genecards.org/cgi-bin/carddisp.pl?gene=CDKN1A
CDKN1C	cyclin dependent kinase inhibitor 1C	BWCR, BWS, KIP2, WBS, p57, p57Kip2	http://www.genecards.org/cgi-bin/carddisp.pl?gene=CDKN1C
CDKN2A	cyclin dependent kinase inhibitor 2A	ARF, CDK4I, CDKN2, CMM2, INK4, INK4A, MLM, MTS-1, MTS1, P14, P14ARF, P16, P16-INK4A, P16INK4, P16INK4A, P19, P19ARF, TP16	http://www.genecards.org/cgi-bin/carddisp.pl?gene=CDKN2A
CDKN2B	cyclin dependent kinase inhibitor 2B	CDK4I, INK4B, MTS2, P15, TP15, p15INK4b	http://www.genecards.org/cgi-bin/carddisp.pl?gene=CDKN2B
CFHR1	complement factor H related 1	CFHL, CFHL1, CFHL1P, CFHR1P, FHR-1, FHR1, H36, H36-1, H36-2, HFL1, HFL2	http://www.genecards.org/cgi-bin/carddisp.pl?gene=CFHR1
CHCHD10	coiled-coil-helix-coiled-coil-helix domain containing 10	C22orf16, FTDALS2, IMMD, MIX17A, N27C7-4, SMAJ	http://www.genecards.org/cgi-bin/carddisp.pl?gene=CHCHD10
CHN1	chimerin 1	ARHGAP2, CHN, DURS2, NC, RHOGAP2	http://www.genecards.org/cgi-bin/carddisp.pl?gene=CHN1
CHRNA3	cholinergic receptor nicotinic alpha 3 subunit	BAIPRCK, LNCR2, NACHRA3, PAOD2	http://www.genecards.org/cgi-bin/carddisp.pl?gene=CHRNA3
CLDN19	claudin 19	HOMG5	http://www.genecards.org/cgi-bin/carddisp.pl?gene=CLDN19
CLGN	calmegin		http://www.genecards.org/cgi-bin/carddisp.pl?gene=CLGN
CLSTN2	calsyntenin 2	ALC-GAMMA, CDHR13, CS2, CSTN2, alcagamma	http://www.genecards.org/cgi-bin/carddisp.pl?gene=CLSTN2
CLU	clusterin	AAG4, APO-J, APOJ, CLI, CLU1, CLU2, KUB1, NA1/NA2, SGP-2, SGP2, SP-40, TRPM-2, TRPM2	http://www.genecards.org/cgi-bin/carddisp.pl?gene=CLU
COL11A1	collagen type XI alpha 1 chain	CO11A1, COLL6, DFNA37, STL2	http://www.genecards.org/cgi-bin/carddisp.pl?gene=COL11A1
COL12A1	collagen type XII alpha 1 chain	BA209D8.1, BTHLM2, COL12A1L, DJ234P15.1, EDSMYP, UCMD2	http://www.genecards.org/cgi-bin/carddisp.pl?gene=COL12A1
COL1A1	collagen type I alpha 1 chain	CAFYD, EDSARTH1, EDSC, OI1, OI2, OI3, OI4	http://www.genecards.org/cgi-bin/carddisp.pl?gene=COL1A1
COL1A2	collagen type I alpha 2 chain	EDSARTH2, EDSCV, OI4	http://www.genecards.org/cgi-bin/carddisp.pl?gene=COL1A2
COL4A1	collagen type IV alpha 1 chain	BSVD, BSVD1, COL4A1s, PADMAL, RATOR	http://www.genecards.org/cgi-bin/carddisp.pl?gene=COL4A1
COL4A2	collagen type IV alpha 2 chain	BSVD2, ICH, POREN2	http://www.genecards.org/cgi-bin/carddisp.pl?gene=COL4A2
COL5A1	collagen type V alpha 1 chain	EDSC, EDSCL1, FMDMF	http://www.genecards.org/cgi-bin/carddisp.pl?gene=COL5A1
COL8A1	collagen type VIII alpha 1 chain	C3orf7	http://www.genecards.org/cgi-bin/carddisp.pl?gene=COL8A1
COLEC12	collectin subfamily member 12	CLP1, NSR2, SCARA4, SRCL	http://www.genecards.org/cgi-bin/carddisp.pl?gene=COLEC12
COX17	cytochrome c oxidase copper chaperone COX17		http://www.genecards.org/cgi-bin/carddisp.pl?gene=COX17
COX5B	cytochrome c oxidase subunit 5B	COXVB	http://www.genecards.org/cgi-bin/carddisp.pl?gene=COX5B
COX7B	cytochrome c oxidase subunit 7B	APLCC, LSDMCA2	http://www.genecards.org/cgi-bin/carddisp.pl?gene=COX7B
COX8A	cytochrome c oxidase subunit 8A	COX, COX8, COX8-2, COX8L, MC4DN15, VIII, VIII-L	http://www.genecards.org/cgi-bin/carddisp.pl?gene=COX8A
CPA4	carboxypeptidase A4	CPA3	http://www.genecards.org/cgi-bin/carddisp.pl?gene=CPA4
CPEB4	cytoplasmic polyadenylation element binding protein 4	CPE-BP4, hCPEB-4	http://www.genecards.org/cgi-bin/carddisp.pl?gene=CPEB4
CRIM1	cysteine rich transmembrane BMP regulator 1	CRIM-1, S52	http://www.genecards.org/cgi-bin/carddisp.pl?gene=CRIM1
CRISPLD1	cysteine rich secretory protein LCCL domain containing 1	CRISP-10, CRISP10, LCRISP1	http://www.genecards.org/cgi-bin/carddisp.pl?gene=CRISPLD1
CRYZ	crystallin zeta		http://www.genecards.org/cgi-bin/carddisp.pl?gene=CRYZ
CSPG5	chondroitin sulfate proteoglycan 5	NGC	http://www.genecards.org/cgi-bin/carddisp.pl?gene=CSPG5
CST3	cystatin C	ARMD11, HEL-S-2	http://www.genecards.org/cgi-bin/carddisp.pl?gene=CST3
CSTB	cystatin B	CPI-B, CST6, EPM1, EPM1A, PME, STFB, ULD	http://www.genecards.org/cgi-bin/carddisp.pl?gene=CSTB
CTNNAL1	catenin alpha like 1	ACRP, CLLP, alpha-CATU	http://www.genecards.org/cgi-bin/carddisp.pl?gene=CTNNAL1
CTSH	cathepsin H	ACC-4, ACC-5, ACC4, ACC5, CPSB	http://www.genecards.org/cgi-bin/carddisp.pl?gene=CTSH
CTSV	cathepsin V	CATL2, CTSL2, CTSU	http://www.genecards.org/cgi-bin/carddisp.pl?gene=CTSV
CYP27A1	cytochrome P450 family 27 subfamily A member 1	CP27, CTX, CYP27	http://www.genecards.org/cgi-bin/carddisp.pl?gene=CYP27A1
DAPL1	death associated protein like 1		http://www.genecards.org/cgi-bin/carddisp.pl?gene=DAPL1
DBI	diazepam binding inhibitor, acyl-CoA binding protein	ACBD1, ACBP, CCK-RP, EP	http://www.genecards.org/cgi-bin/carddisp.pl?gene=DBI
DBN1	drebrin 1	D0S117E	http://www.genecards.org/cgi-bin/carddisp.pl?gene=DBN1
DCN	decorin	CSCD, DSPG2, PG40, PGII, PGS2, SLRR1B	http://www.genecards.org/cgi-bin/carddisp.pl?gene=DCN
DHRS3	dehydrogenase/reductase 3	DD83.1, RDH17, Rsdr1, SDR1, SDR16C1, retSDR1	http://www.genecards.org/cgi-bin/carddisp.pl?gene=DHRS3
DIO2	iodothyronine deiodinase 2	5DII, D2, DIOII, SELENOY, SelY, TXDI2	http://www.genecards.org/cgi-bin/carddisp.pl?gene=DIO2
DSTN	destrin, actin depolymerizing factor	ACTDP, ADF, HEL32, bA462D18.2	http://www.genecards.org/cgi-bin/carddisp.pl?gene=DSTN
DUSP4	dual specificity phosphatase 4	HVH2, MKP-2, MKP2, TYP	http://www.genecards.org/cgi-bin/carddisp.pl?gene=DUSP4
EDN2	endothelin 2	ET-2, ET2, PPET2	http://www.genecards.org/cgi-bin/carddisp.pl?gene=EDN2
EFEMP2	EGF containing fibulin extracellular matrix protein 2	ARCL1B, FBLN4, MBP1, UPH1	http://www.genecards.org/cgi-bin/carddisp.pl?gene=EFEMP2
ELN	elastin	ADCL1, SVAS, WBS, WS	http://www.genecards.org/cgi-bin/carddisp.pl?gene=ELN
EMP2	epithelial membrane protein 2	XMP	http://www.genecards.org/cgi-bin/carddisp.pl?gene=EMP2
ENAH	ENAH actin regulator	ENA, MENA, NDPP1	http://www.genecards.org/cgi-bin/carddisp.pl?gene=ENAH
ENPP2	ectonucleotide pyrophosphatase/phosphodiesterase 2	ATX, ATX-X, AUTOTAXIN, LysoPLD, NPP2, PD-IALPHA, PDNP2	http://www.genecards.org/cgi-bin/carddisp.pl?gene=ENPP2
EPAS1	endothelial PAS domain protein 1	ECYT4, HIF2A, HLF, MOP2, PASD2, bHLHe73	http://www.genecards.org/cgi-bin/carddisp.pl?gene=EPAS1
ERMN	ermin	JN, KIAA1189	http://www.genecards.org/cgi-bin/carddisp.pl?gene=ERMN
FAM161A	FAM161 centrosomal protein A	RP28	http://www.genecards.org/cgi-bin/carddisp.pl?gene=FAM161A
FBN1	fibrillin 1	ACMICD, ECTOL1, FBN, GPHYSD2, MASS, MFLS, MFS1, OCTD, SGS, SSKS, WMS, WMS2	http://www.genecards.org/cgi-bin/carddisp.pl?gene=FBN1
FBXO32	F-box protein 32	Fbx32, MAFbx	http://www.genecards.org/cgi-bin/carddisp.pl?gene=FBXO32
FHIT	fragile histidine triad diadenosine triphosphatase	AP3Aase, FRA3B	http://www.genecards.org/cgi-bin/carddisp.pl?gene=FHIT
FKBP10	FKBP prolyl isomerase 10	BRKS1, FKBP65, OI11, OI6, PPIASE, hFKBP65	http://www.genecards.org/cgi-bin/carddisp.pl?gene=FKBP10
FLNA	filamin A	ABP-280, ABPX, CSBS, CVD1, FGS2, FLN, FLN-A, FLN1, FMD, MNS, NHBP, OPD, OPD1, OPD2, XLVD, XMVD	http://www.genecards.org/cgi-bin/carddisp.pl?gene=FLNA
FN1	fibronectin 1	CIG, ED-B, FINC, FN, FNZ, GFND, GFND2, LETS, MSF, SMDCF	http://www.genecards.org/cgi-bin/carddisp.pl?gene=FN1
FOS	Fos proto-oncogene, AP-1 transcription factor subunit	AP-1, C-FOS, p55	http://www.genecards.org/cgi-bin/carddisp.pl?gene=FOS
FRZB	frizzled related protein	FRE, FRITZ, FRP-3, FRZB-1, FRZB-PEN, FRZB1, FZRB, OS1, SFRP3, SRFP3, hFIZ	http://www.genecards.org/cgi-bin/carddisp.pl?gene=FRZB
FSTL1	follistatin like 1	FRP, FSL1, MIR198, OCC-1, OCC1, tsc36	http://www.genecards.org/cgi-bin/carddisp.pl?gene=FSTL1
FSTL3	follistatin like 3	FLRG, FSRP	http://www.genecards.org/cgi-bin/carddisp.pl?gene=FSTL3
FTH1	ferritin heavy chain 1	FHC, FTH, FTHL6, HFE5, PIG15, PLIF	http://www.genecards.org/cgi-bin/carddisp.pl?gene=FTH1
FTL	ferritin light chain	LFTD, NBIA3	http://www.genecards.org/cgi-bin/carddisp.pl?gene=FTL
GAPDH	glyceraldehyde-3-phosphate dehydrogenase	G3PD, GAPD, HEL-S-162eP	http://www.genecards.org/cgi-bin/carddisp.pl?gene=GAPDH
GDF11	growth differentiation factor 11	BMP-11, BMP11, VHO	http://www.genecards.org/cgi-bin/carddisp.pl?gene=GDF11
GEM	GTP binding protein overexpressed in skeletal muscle	KIR	http://www.genecards.org/cgi-bin/carddisp.pl?gene=GEM
GLS	glutaminase	AAD20, CASGID, DEE71, EIEE71, GAC, GAM, GDPAG, GLS1, KGA	http://www.genecards.org/cgi-bin/carddisp.pl?gene=GLS
GLUL	glutamate-ammonia ligase	GLNS, GS, PIG43, PIG59	http://www.genecards.org/cgi-bin/carddisp.pl?gene=GLUL
GNB3	G protein subunit beta 3	CSNB1H	http://www.genecards.org/cgi-bin/carddisp.pl?gene=GNB3
GOT2	glutamic-oxaloacetic transaminase 2	DEE82, KAT4, KATIV, KYAT4, mitAAT	http://www.genecards.org/cgi-bin/carddisp.pl?gene=GOT2
GPX3	glutathione peroxidase 3	GPx-P, GSHPx-3, GSHPx-P	http://www.genecards.org/cgi-bin/carddisp.pl?gene=GPX3
GPX4	glutathione peroxidase 4	GPx-4, GSHPx-4, MCSP, PHGPx, SMDS, snGPx, snPHGPx	http://www.genecards.org/cgi-bin/carddisp.pl?gene=GPX4
GREM1	gremlin 1, DAN family BMP antagonist	C15DUPq, CKTSF1B1, CRAC1, CRCS4, DAND2, DRM, DUP15q, GREMLIN, HMPS, HMPS1, IHG-2, MPSH, PIG2	http://www.genecards.org/cgi-bin/carddisp.pl?gene=GREM1
GSTP1	glutathione S-transferase pi 1	DFN7, FAEES3, GST3, GSTP, HEL-S-22, PI	http://www.genecards.org/cgi-bin/carddisp.pl?gene=GSTP1
GULP1	GULP PTB domain containing engulfment adaptor 1	CED-6, CED6, GULP	http://www.genecards.org/cgi-bin/carddisp.pl?gene=GULP1
HINT1	histidine triad nucleotide binding protein 1	HINT, NMAN, PKCI-1, PRKCNH1	http://www.genecards.org/cgi-bin/carddisp.pl?gene=HINT1
HMOX1	heme oxygenase 1	HMOX1D, HO-1, HSP32, bK286B10	http://www.genecards.org/cgi-bin/carddisp.pl?gene=HMOX1
HSPB8	heat shock protein family B (small) member 8	CMT2L, DHMN2, E2IG1, H11, HMN2, HMN2A, HSP22	http://www.genecards.org/cgi-bin/carddisp.pl?gene=HSPB8
ID1	inhibitor of DNA binding 1, HLH protein	ID, bHLHb24	http://www.genecards.org/cgi-bin/carddisp.pl?gene=ID1
ID3	inhibitor of DNA binding 3, HLH protein	HEIR-1, bHLHb25	http://www.genecards.org/cgi-bin/carddisp.pl?gene=ID3
IGFBP3	insulin like growth factor binding protein 3	BP-53, IBP3	http://www.genecards.org/cgi-bin/carddisp.pl?gene=IGFBP3
IGFBP5	insulin like growth factor binding protein 5	IBP5	http://www.genecards.org/cgi-bin/carddisp.pl?gene=IGFBP5
IGFBP7	insulin like growth factor binding protein 7	AGM, FSTL2, IBP-7, IGFBP-7, IGFBP-7v, IGFBPRP1, MAC25, PSF, RAMSVPS, TAF	http://www.genecards.org/cgi-bin/carddisp.pl?gene=IGFBP7
IGFL2-AS1	IGFL2 antisense RNA 1		http://www.genecards.org/cgi-bin/carddisp.pl?gene=IGFL2-AS1
ITGA11	integrin subunit alpha 11	HsT18964	http://www.genecards.org/cgi-bin/carddisp.pl?gene=ITGA11
ITGA3	integrin subunit alpha 3	CD49C, FRP-2, GAP-B3, GAPB3, ILNEB, MSK18, VCA-2, VL3A, VLA3a	http://www.genecards.org/cgi-bin/carddisp.pl?gene=ITGA3
ITGAV	integrin subunit alpha V	CD51, MSK8, VNRA, VTNR	http://www.genecards.org/cgi-bin/carddisp.pl?gene=ITGAV
ITGB1	integrin subunit beta 1	CD29, FNRB, GPIIA, MDF2, MSK12, VLA-BETA, VLAB	http://www.genecards.org/cgi-bin/carddisp.pl?gene=ITGB1
ITGB5	integrin subunit beta 5		http://www.genecards.org/cgi-bin/carddisp.pl?gene=ITGB5
ITGB8	integrin subunit beta 8		http://www.genecards.org/cgi-bin/carddisp.pl?gene=ITGB8
IVNS1ABP	influenza virus NS1A binding protein	ARA3, FLARA3, HSPC068, IMD70, KLHL39, ND1, NS-1, NS1-BP, NS1BP	http://www.genecards.org/cgi-bin/carddisp.pl?gene=IVNS1ABP
KIF22	kinesin family member 22	A-328A3.2, KID, KNSL4, OBP, OBP-1, OBP-2, SEMDJL2	http://www.genecards.org/cgi-bin/carddisp.pl?gene=KIF22
KIF5C	kinesin family member 5C	CDCBM2, KINN, NKHC, NKHC-2, NKHC2	http://www.genecards.org/cgi-bin/carddisp.pl?gene=KIF5C
KRT19	keratin 19	CK19, K19, K1CS	http://www.genecards.org/cgi-bin/carddisp.pl?gene=KRT19
KRT7	keratin 7	CK7, K2C7, K7, SCL	http://www.genecards.org/cgi-bin/carddisp.pl?gene=KRT7
KRT8	keratin 8	CARD2, CK-8, CK8, CYK8, K2C8, K8, KO	http://www.genecards.org/cgi-bin/carddisp.pl?gene=KRT8
LAMP1	lysosomal associated membrane protein 1	CD107a, LAMPA, LGP120	http://www.genecards.org/cgi-bin/carddisp.pl?gene=LAMP1
LGALS1	galectin 1	GAL1, GBP	http://www.genecards.org/cgi-bin/carddisp.pl?gene=LGALS1
LHFPL6	LHFPL tetraspan subfamily member 6	LHFP	http://www.genecards.org/cgi-bin/carddisp.pl?gene=LHFPL6
LOX	lysyl oxidase	AAT10	http://www.genecards.org/cgi-bin/carddisp.pl?gene=LOX
LRAT	lecithin retinol acyltransferase	LCA14	http://www.genecards.org/cgi-bin/carddisp.pl?gene=LRAT
LUM	lumican	LDC, SLRR2D	http://www.genecards.org/cgi-bin/carddisp.pl?gene=LUM
LY6E	lymphocyte antigen 6 family member E	RIG-E, RIGE, SCA-2, SCA2, TSA-1	http://www.genecards.org/cgi-bin/carddisp.pl?gene=LY6E
MAN2A1	mannosidase alpha class 2A member 1	AMan II, GOLIM7, MANA2, MANII	http://www.genecards.org/cgi-bin/carddisp.pl?gene=MAN2A1
MAP1B	microtubule associated protein 1B	FUTSCH, MAP5, PPP1R102, PVNH9	http://www.genecards.org/cgi-bin/carddisp.pl?gene=MAP1B
MARCKS	myristoylated alanine rich protein kinase C substrate	80K-L, MACS, PKCSL, PRKCSL	http://www.genecards.org/cgi-bin/carddisp.pl?gene=MARCKS
MEG3	maternally expressed 3	FP504, GTL2, LINC00023, NCRNA00023, PRO0518, PRO2160, onco-lncRNA-83, prebp1	http://www.genecards.org/cgi-bin/carddisp.pl?gene=MEG3
MFAP3L	microfibril associated protein 3 like	NYD-sp9	http://www.genecards.org/cgi-bin/carddisp.pl?gene=MFAP3L
MFGE8	milk fat globule EGF and factor V/VIII domain containing	BA46, EDIL1, HMFG, HsT19888, MFG-E8, MFGM, OAcGD3S, SED1, SPAG10, hP47	http://www.genecards.org/cgi-bin/carddisp.pl?gene=MFGE8
MMP14	matrix metallopeptidase 14	MMP-14, MMP-X1, MT-MMP, MT-MMP 1, MT1-MMP, MT1MMP, MTMMP1, WNCHRS	http://www.genecards.org/cgi-bin/carddisp.pl?gene=MMP14
MRPS6	mitochondrial ribosomal protein S6	C21orf101, MRP-S6, RPMS6, S6mt	http://www.genecards.org/cgi-bin/carddisp.pl?gene=MRPS6
MT-CO2	cytochrome c oxidase subunit II	COII, MTCO2	http://www.genecards.org/cgi-bin/carddisp.pl?gene=MT-CO2
MT-CO3	cytochrome c oxidase subunit III	COIII, MTCO3	http://www.genecards.org/cgi-bin/carddisp.pl?gene=MT-CO3
MT-CYB	cytochrome b	MTCYB	http://www.genecards.org/cgi-bin/carddisp.pl?gene=MT-CYB
MT-ND4	NADH dehydrogenase subunit 4	MTND4	http://www.genecards.org/cgi-bin/carddisp.pl?gene=MT-ND4
MT2A	metallothionein 2A	MT-2, MT-II, MT2	http://www.genecards.org/cgi-bin/carddisp.pl?gene=MT2A
MXRA5	matrix remodeling associated 5		http://www.genecards.org/cgi-bin/carddisp.pl?gene=MXRA5
MYDGF	myeloid derived growth factor	C19orf10, EUROIMAGE1875335, IL25, IL27, IL27w, R33729_1, SF20	http://www.genecards.org/cgi-bin/carddisp.pl?gene=MYDGF
MYH9	myosin heavy chain 9	BDPLT6, DFNA17, EPSTS, FTNS, MATINS, MHA, NMHC-II-A, NMMHC-IIA, NMMHCA	http://www.genecards.org/cgi-bin/carddisp.pl?gene=MYH9
MYL12A	myosin light chain 12A	HEL-S-24, MLC-2B, MLCB, MRCL3, MRLC3, MYL2B	http://www.genecards.org/cgi-bin/carddisp.pl?gene=MYL12A
MYL12B	myosin light chain 12B	MLC-B, MRLC2	http://www.genecards.org/cgi-bin/carddisp.pl?gene=MYL12B
MYL6	myosin light chain 6	ESMLC, LC17, LC17-GI, LC17-NM, LC17A, LC17B, MLC-3, MLC1SM, MLC3NM, MLC3SM	http://www.genecards.org/cgi-bin/carddisp.pl?gene=MYL6
MYL9	myosin light chain 9	LC20, MLC-2C, MLC2, MMIHS4, MRLC1, MYRL2	http://www.genecards.org/cgi-bin/carddisp.pl?gene=MYL9
MYRF	myelin regulatory factor	11orf9, C11orf9, CUGS, MMERV, MRF, Ndt80, pqn-47	http://www.genecards.org/cgi-bin/carddisp.pl?gene=MYRF
NAA38	N-alpha-acetyltransferase 38, NatC auxiliary subunit	LSMD1, MAK31, PFAAP2	http://www.genecards.org/cgi-bin/carddisp.pl?gene=NAA38
NANOS1	nanos C2HC-type zinc finger 1	EC_Rep1a, NOS-1, NOS1, SPGF12, ZC2HC12A	http://www.genecards.org/cgi-bin/carddisp.pl?gene=NANOS1
NCCRP1	NCCRP1, F-box associated domain containing	FBXO50, NCCRP-1	http://www.genecards.org/cgi-bin/carddisp.pl?gene=NCCRP1
NDUFB2	NADH:ubiquinone oxidoreductase subunit B2	AGGG, CI-AGGG	http://www.genecards.org/cgi-bin/carddisp.pl?gene=NDUFB2
NEAT1	nuclear paraspeckle assembly transcript 1	LINC00084, NCRNA00084, TncRNA, VINC	http://www.genecards.org/cgi-bin/carddisp.pl?gene=NEAT1
NNMT	nicotinamide N-methyltransferase		http://www.genecards.org/cgi-bin/carddisp.pl?gene=NNMT
NOG	noggin	SYM1, SYNS1, SYNS1A	http://www.genecards.org/cgi-bin/carddisp.pl?gene=NOG
NPC2	NPC intracellular cholesterol transporter 2	EDDM1, HE1	http://www.genecards.org/cgi-bin/carddisp.pl?gene=NPC2
OGFRL1	opioid growth factor receptor like 1	dJ331H24.1	http://www.genecards.org/cgi-bin/carddisp.pl?gene=OGFRL1
OTX2	orthodenticle homeobox 2	CPHD6, MCOPS5	http://www.genecards.org/cgi-bin/carddisp.pl?gene=OTX2
OTX2-AS1	OTX2 antisense RNA 1 (head to head)	OTX2OS1	http://www.genecards.org/cgi-bin/carddisp.pl?gene=OTX2-AS1
OXTR	oxytocin receptor	OT-R, OTR	http://www.genecards.org/cgi-bin/carddisp.pl?gene=OXTR
P4HB	prolyl 4-hydroxylase subunit beta	CLCRP1, DSI, ERBA2L, GIT, P4Hbeta, PDI, PDIA1, PHDB, PO4DB, PO4HB, PROHB	http://www.genecards.org/cgi-bin/carddisp.pl?gene=P4HB
PABPC1	poly(A) binding protein cytoplasmic 1	PAB1, PABP, PABP1, PABPC2, PABPL1	http://www.genecards.org/cgi-bin/carddisp.pl?gene=PABPC1
PCP4	Purkinje cell protein 4	PEP-19	http://www.genecards.org/cgi-bin/carddisp.pl?gene=PCP4
PDLIM7	PDZ and LIM domain 7	LMP1, LMP3	http://www.genecards.org/cgi-bin/carddisp.pl?gene=PDLIM7
PEBP1	phosphatidylethanolamine binding protein 1	HCNP, HCNPpp, HEL-210, HEL-S-34, HEL-S-96, PBP, PEBP, PEBP-1, RKIP	http://www.genecards.org/cgi-bin/carddisp.pl?gene=PEBP1
PFN1	profilin 1	ALS18	http://www.genecards.org/cgi-bin/carddisp.pl?gene=PFN1
PITPNA	phosphatidylinositol transfer protein alpha	HEL-S-36, PI-TPalpha, PITPN, VIB1A	http://www.genecards.org/cgi-bin/carddisp.pl?gene=PITPNA
PKP4	plakophilin 4	p0071	http://www.genecards.org/cgi-bin/carddisp.pl?gene=PKP4
PLD5	phospholipase D family member 5	PLDC	http://www.genecards.org/cgi-bin/carddisp.pl?gene=PLD5
PLK2	polo like kinase 2	SNK, hPlk2, hSNK	http://www.genecards.org/cgi-bin/carddisp.pl?gene=PLK2
PLTP	phospholipid transfer protein	BPIFE, HDLCQ9	http://www.genecards.org/cgi-bin/carddisp.pl?gene=PLTP
PMEPA1	prostate transmembrane protein, androgen induced 1	STAG1, TMEPAI	http://www.genecards.org/cgi-bin/carddisp.pl?gene=PMEPA1
POSTN	periostin	OSF-2, OSF2, PDLPOSTN, PN	http://www.genecards.org/cgi-bin/carddisp.pl?gene=POSTN
PPIB	peptidylprolyl isomerase B	B, CYP-S1, CYPB, HEL-S-39, OI9, SCYLP	http://www.genecards.org/cgi-bin/carddisp.pl?gene=PPIB
PPIC	peptidylprolyl isomerase C	CYPC	http://www.genecards.org/cgi-bin/carddisp.pl?gene=PPIC
PPP1R14B	protein phosphatase 1 regulatory inhibitor subunit 14B	PHI-1, PLCB3N, PNG, SOM172	http://www.genecards.org/cgi-bin/carddisp.pl?gene=PPP1R14B
PRSS12	serine protease 12	BSSP-3, BSSP3, MRT1	http://www.genecards.org/cgi-bin/carddisp.pl?gene=PRSS12
PRSS23	serine protease 23	SIG13, SPUVE, ZSIG13	http://www.genecards.org/cgi-bin/carddisp.pl?gene=PRSS23
PRSS33	serine protease 33	EOS	http://www.genecards.org/cgi-bin/carddisp.pl?gene=PRSS33
PSG4	pregnancy specific beta-1-glycoprotein 4	PSBG-4, PSBG-9, PSG9	http://www.genecards.org/cgi-bin/carddisp.pl?gene=PSG4
PTGDS	prostaglandin D2 synthase	L-PGDS, LPGDS, PDS, PGD2, PGDS, PGDS2	http://www.genecards.org/cgi-bin/carddisp.pl?gene=PTGDS
PTMS	parathymosin	ParaT	http://www.genecards.org/cgi-bin/carddisp.pl?gene=PTMS
PTN	pleiotrophin	HARP, HB-GAM, HBBM, HBGF-8, HBGF8, HBNF, HBNF-1, NEGF1, OSF-1	http://www.genecards.org/cgi-bin/carddisp.pl?gene=PTN
PTTG1IP	PTTG1 interacting protein	C21orf1, C21orf3, PBF	http://www.genecards.org/cgi-bin/carddisp.pl?gene=PTTG1IP
QSOX1	quiescin sulfhydryl oxidase 1	Q6, QSCN6	http://www.genecards.org/cgi-bin/carddisp.pl?gene=QSOX1
RAMP1	receptor activity modifying protein 1		http://www.genecards.org/cgi-bin/carddisp.pl?gene=RAMP1
RBM47	RNA binding motif protein 47	NET18	http://www.genecards.org/cgi-bin/carddisp.pl?gene=RBM47
RDH10	retinol dehydrogenase 10	SDR16C4	http://www.genecards.org/cgi-bin/carddisp.pl?gene=RDH10
RDH5	retinol dehydrogenase 5	9cRDH, HSD17B9, RDH1, SDR9C5	http://www.genecards.org/cgi-bin/carddisp.pl?gene=RDH5
REEP5	receptor accessory protein 5	C5orf18, D5S346, DP1, POB16, TB2, YOP1, Yip2e	http://www.genecards.org/cgi-bin/carddisp.pl?gene=REEP5
RGR	retinal G protein coupled receptor	RP44	http://www.genecards.org/cgi-bin/carddisp.pl?gene=RGR
RHOB	ras homolog family member B	ARH6, ARHB, MST081, MSTP081, RHOH6	http://www.genecards.org/cgi-bin/carddisp.pl?gene=RHOB
RLBP1	retinaldehyde binding protein 1	CRALBP	http://www.genecards.org/cgi-bin/carddisp.pl?gene=RLBP1
RND3	Rho family GTPase 3	ARHE, Rho8, RhoE, memB	http://www.genecards.org/cgi-bin/carddisp.pl?gene=RND3
S100A11	S100 calcium binding protein A11	HEL-S-43, MLN70, S100C	http://www.genecards.org/cgi-bin/carddisp.pl?gene=S100A11
S100A16	S100 calcium binding protein A16	AAG13, DT1P1A7, S100F	http://www.genecards.org/cgi-bin/carddisp.pl?gene=S100A16
S100A6	S100 calcium binding protein A6	2A9, 5B10, CABP, CACY, PRA, S10A6	http://www.genecards.org/cgi-bin/carddisp.pl?gene=S100A6
SERF2	small EDRK-rich factor 2	4F5REL, FAM2C, H4F5REL, HsT17089	http://www.genecards.org/cgi-bin/carddisp.pl?gene=SERF2
SERPINE1	serpin family E member 1	PAI, PAI-1, PAI1, PLANH1	http://www.genecards.org/cgi-bin/carddisp.pl?gene=SERPINE1
SERPINE3	serpin family E member 3		http://www.genecards.org/cgi-bin/carddisp.pl?gene=SERPINE3
SERPINF1	serpin family F member 1	EPC-1, OI12, OI6, PEDF, PIG35	http://www.genecards.org/cgi-bin/carddisp.pl?gene=SERPINF1
SERPINH1	serpin family H member 1	AsTP3, CBP1, CBP2, HSP47, OI10, PIG14, PPROM, RA-A47, SERPINH2, gp46	http://www.genecards.org/cgi-bin/carddisp.pl?gene=SERPINH1
SFRP1	secreted frizzled related protein 1	FRP, FRP-1, FRP1, FrzA, SARP2	http://www.genecards.org/cgi-bin/carddisp.pl?gene=SFRP1
SGK1	serum/glucocorticoid regulated kinase 1	SGK	http://www.genecards.org/cgi-bin/carddisp.pl?gene=SGK1
SGK3	serum/glucocorticoid regulated kinase family member 3	CISK, SGK2, SGKL	http://www.genecards.org/cgi-bin/carddisp.pl?gene=SGK3
SLC16A8	solute carrier family 16 member 8	MCT3, REMP	http://www.genecards.org/cgi-bin/carddisp.pl?gene=SLC16A8
SLC23A2	solute carrier family 23 member 2	NBTL1, SLC23A1, SVCT2, YSPL2	http://www.genecards.org/cgi-bin/carddisp.pl?gene=SLC23A2
SLC4A2	solute carrier family 4 member 2	AE2, BND3L, EPB3L1, HKB3, NBND3	http://www.genecards.org/cgi-bin/carddisp.pl?gene=SLC4A2
SLC5A3	solute carrier family 5 member 3	BCW2, SMIT, SMIT1, SMIT2	http://www.genecards.org/cgi-bin/carddisp.pl?gene=SLC5A3
SLC7A5	solute carrier family 7 member 5	4F2LC, CD98, D16S469E, E16, LAT1, MPE16	http://www.genecards.org/cgi-bin/carddisp.pl?gene=SLC7A5
SMOC2	SPARC related modular calcium binding 2	DTDP1, MST117, MSTP117, MSTP140, SMAP2, bA270C4A.1, bA37D8.1, dJ421D16.1	http://www.genecards.org/cgi-bin/carddisp.pl?gene=SMOC2
SOD1	superoxide dismutase 1	ALS, ALS1, HEL-S-44, IPOA, SOD, STAHP, hSod1, homodimer	http://www.genecards.org/cgi-bin/carddisp.pl?gene=SOD1
SOSTDC1	sclerostin domain containing 1	CDA019, DAND7, ECTODIN, USAG1	http://www.genecards.org/cgi-bin/carddisp.pl?gene=SOSTDC1
SOX4	SRY-box transcription factor 4	CSS10, EVI16	http://www.genecards.org/cgi-bin/carddisp.pl?gene=SOX4
SOX9	SRY-box transcription factor 9	CMD1, CMPD1, SRA1, SRXX2, SRXY10	http://www.genecards.org/cgi-bin/carddisp.pl?gene=SOX9
SPECC1	sperm antigen with calponin homology and coiled-coil domains 1	CYTSB, HCMOGT-1, HCMOGT1, NSP, NSP5	http://www.genecards.org/cgi-bin/carddisp.pl?gene=SPECC1
ST3GAL5	ST3 beta-galactoside alpha-2,3-sialyltransferase 5	SATI, SIAT9, SIATGM3S, SPDRS, ST3Gal V, ST3GalV	http://www.genecards.org/cgi-bin/carddisp.pl?gene=ST3GAL5
STARD7	StAR related lipid transfer domain containing 7	FAME2, GTT1	http://www.genecards.org/cgi-bin/carddisp.pl?gene=STARD7
STK24	serine/threonine kinase 24	HEL-S-95, MST3, MST3B, STE20, STK3	http://www.genecards.org/cgi-bin/carddisp.pl?gene=STK24
STMP1	short transmembrane mitochondrial protein 1	C7orf73, Mm47, PL-5283	http://www.genecards.org/cgi-bin/carddisp.pl?gene=STMP1
STRIP2	striatin interacting protein 2	FAM40B, FAR11B	http://www.genecards.org/cgi-bin/carddisp.pl?gene=STRIP2
SULF1	sulfatase 1	SULF-1	http://www.genecards.org/cgi-bin/carddisp.pl?gene=SULF1
TACC1	transforming acidic coiled-coil containing protein 1	Ga55	http://www.genecards.org/cgi-bin/carddisp.pl?gene=TACC1
TAGLN	transgelin	SM22, SM22-alpha, SMCC, TAGLN1, WS3-10	http://www.genecards.org/cgi-bin/carddisp.pl?gene=TAGLN
TAX1BP3	Tax1 binding protein 3	TIP-1, TIP1	http://www.genecards.org/cgi-bin/carddisp.pl?gene=TAX1BP3
TENT5A	terminal nucleotidyltransferase 5A	C6orf37, FAM46A, OI18, XTP11	http://www.genecards.org/cgi-bin/carddisp.pl?gene=TENT5A
TGFBI	transforming growth factor beta induced	BIGH3, CDB1, CDG2, CDGG1, CSD, CSD1, CSD2, CSD3, EBMD, LCD1	http://www.genecards.org/cgi-bin/carddisp.pl?gene=TGFBI
TGM2	transglutaminase 2	G(h), TG(C), TGC, hTG2, tTG	http://www.genecards.org/cgi-bin/carddisp.pl?gene=TGM2
THBS1	thrombospondin 1	THBS, THBS-1, TSP, TSP-1, TSP1	http://www.genecards.org/cgi-bin/carddisp.pl?gene=THBS1
THY1	Thy-1 cell surface antigen	CD90, CDw90	http://www.genecards.org/cgi-bin/carddisp.pl?gene=THY1
TIMP2	TIMP metallopeptidase inhibitor 2	CSC-21K, DDC8	http://www.genecards.org/cgi-bin/carddisp.pl?gene=TIMP2
TIMP3	TIMP metallopeptidase inhibitor 3	HSMRK222, K222, K222TA2, SFD	http://www.genecards.org/cgi-bin/carddisp.pl?gene=TIMP3
TMED3	transmembrane p24 trafficking protein 3	C15orf22, P24B, p24g4, p24gamma4, p26	http://www.genecards.org/cgi-bin/carddisp.pl?gene=TMED3
TMED9	transmembrane p24 trafficking protein 9	GMP25, HSGP25L2G, p24a2, p24alpha2, p25	http://www.genecards.org/cgi-bin/carddisp.pl?gene=TMED9
TMEM14A	transmembrane protein 14A	C6orf73, PTD011	http://www.genecards.org/cgi-bin/carddisp.pl?gene=TMEM14A
TMEM191B	transmembrane protein 191B		http://www.genecards.org/cgi-bin/carddisp.pl?gene=TMEM191B
TMEM98	transmembrane protein 98	TADA1	http://www.genecards.org/cgi-bin/carddisp.pl?gene=TMEM98
TMSB10	thymosin beta 10	MIG12, TB10	http://www.genecards.org/cgi-bin/carddisp.pl?gene=TMSB10
TMSB4X	thymosin beta 4 X-linked	FX, PTMB4, TB4X, TMSB4	http://www.genecards.org/cgi-bin/carddisp.pl?gene=TMSB4X
TNFRSF12A	TNF receptor superfamily member 12A	CD266, FN14, TWEAKR	http://www.genecards.org/cgi-bin/carddisp.pl?gene=TNFRSF12A
TNNC1	troponin C1, slow skeletal and cardiac type	CMD1Z, CMH13, TN-C, TNC, TNNC	http://www.genecards.org/cgi-bin/carddisp.pl?gene=TNNC1
TPM1	tropomyosin 1	C15orf13, CMD1Y, CMH3, HEL-S-265, HTM-alpha, LVNC9, TMSA	http://www.genecards.org/cgi-bin/carddisp.pl?gene=TPM1
TPM4	tropomyosin 4	HEL-S-108	http://www.genecards.org/cgi-bin/carddisp.pl?gene=TPM4
TRPM1	transient receptor potential cation channel subfamily M member 1	CSNB1C, LTRPC1, MLSN1	http://www.genecards.org/cgi-bin/carddisp.pl?gene=TRPM1
TRPM3	transient receptor potential cation channel subfamily M member 3	GON-2, LTRPC3, MLSN2	http://www.genecards.org/cgi-bin/carddisp.pl?gene=TRPM3
TSPAN10	tetraspanin 10	OCSP	http://www.genecards.org/cgi-bin/carddisp.pl?gene=TSPAN10
TSPAN13	tetraspanin 13	NET-6, NET6, TM4SF13	http://www.genecards.org/cgi-bin/carddisp.pl?gene=TSPAN13
TTLL4	tubulin tyrosine ligase like 4		http://www.genecards.org/cgi-bin/carddisp.pl?gene=TTLL4
TTR	transthyretin	ATTR, CTS, CTS1, HEL111, HsT2651, PALB, TBPA, TTN	http://www.genecards.org/cgi-bin/carddisp.pl?gene=TTR
TYR	tyrosinase	ATN, CMM8, OCA1, OCA1A, OCAIA, SHEP3	http://www.genecards.org/cgi-bin/carddisp.pl?gene=TYR
TYRP1	tyrosinase related protein 1	CAS2, CATB, GP75, OCA3, TRP, TRP1, TYRP, b-PROTEIN	http://www.genecards.org/cgi-bin/carddisp.pl?gene=TYRP1
UACA	uveal autoantigen with coiled-coil domains and ankyrin repeats	NUCLING	http://www.genecards.org/cgi-bin/carddisp.pl?gene=UACA
UBA52	ubiquitin A-52 residue ribosomal protein fusion product 1	CEP52, HUBCEP52, L40, RPL40	http://www.genecards.org/cgi-bin/carddisp.pl?gene=UBA52
UPK3B	uroplakin 3B	P35, UP3B, UPIIIB	http://www.genecards.org/cgi-bin/carddisp.pl?gene=UPK3B
UQCR10	ubiquinol-cytochrome c reductase, complex III subunit X	HSPC051, HSPC119, HSPC151, QCR9, UCCR7.2, UCRC	http://www.genecards.org/cgi-bin/carddisp.pl?gene=UQCR10
UQCRB	ubiquinol-cytochrome c reductase binding protein	MC3DN3, QCR7, QP-C, QPC, UQBC, UQBP, UQCR6, UQPC	http://www.genecards.org/cgi-bin/carddisp.pl?gene=UQCRB
VCAN	versican	CSPG2, ERVR, GHAP, PG-M, WGN, WGN1	http://www.genecards.org/cgi-bin/carddisp.pl?gene=VCAN
VEGFA	vascular endothelial growth factor A	MVCD1, VEGF, VPF	http://www.genecards.org/cgi-bin/carddisp.pl?gene=VEGFA
VKORC1	vitamin K epoxide reductase complex subunit 1	EDTP308, MST134, MST576, VKCFD2, VKOR	http://www.genecards.org/cgi-bin/carddisp.pl?gene=VKORC1
WFIKKN2	WAP, follistatin/kazal, immunoglobulin, kunitz and netrin domain containing 2	GASP-1, WFDC20B, WFIKKNRP, hGASP-1	http://www.genecards.org/cgi-bin/carddisp.pl?gene=WFIKKN2
ZYX	zyxin	ESP-2, HED-2	http://www.genecards.org/cgi-bin/carddisp.pl?gene=ZYX

## Sheet: Tissues & Cells
GeneAnalytics - Tissue & Cell results			Prepared for: Imre Lengyel (i.lengyel@qub.ac.uk)
			Date: 10/23/2021
Copyright © LifeMap Sciences, Inc.
Statistics:
# Identified genes	274
Aboundant genes	ACTB, ACTN4, ADD3, ALDH1A1, ANXA3, APC, ATP5MC2, ATP5MG, BAX, CALD1, CALM1, CALU, CCND1, CCND2, CD151, CDKN1A, CDKN2B, CLU, COL1A2, COL4A1, COX17, COX5B, CRYZ, CST3, CTSH, DCN, DHRS3, DSTN, ENAH, ENPP2, FOS, FRZB, GLUL, GOT2, GPX3, GSTP1, GULP1, HINT1, HSPB8, ID3, IGFBP5, IGFBP7, ITGA3, ITGAV, KRT8, LGALS1, LUM, MYH9, MYL12A, MYL9, NPC2, PABPC1, PFN1, PPIB, PPP1R14B, PTGDS, S100A11, SERPINF1, SFR…
HKG	ACTA2, ACTB, ACTG1, ACTN1, ACTN4, ADD3, ANXA2, ARL6IP1, ATP5MC2, ATP5MG, CALM1, CALR, CALU, CAPN2, CLU, COX17, COX5B, COX7B, COX8A, CST3, CSTB, CTSH, DBI, DSTN, EMP2, EPAS1, FLNA, FN1, FOS, FTH1, FTL, GAPDH, GLUL, GOT2, GPX4, GSTP1, HINT1, ID1, ITGB1, IVNS1ABP, LAMP1, LGALS1, MRPS6, MT2A, MYDGF, MYH9, NDUFB2, NPC2, P4HB, PABPC1, PEBP1, PFN1, PITPNA, PPIB, PPP1R14B, PTTG1IP, QSOX1, REEP5, RHOB, S1…
# Matched genes	264
# Matched entities	1649
# In vivo entities	1155
# In vitro entities	494
# Cells	767
# Compartments	146
# Organs / Tissues	36
# HT Experiments	700
# Prenatal	1145
# Postnatal	930
Matching score statistics:
# High score matches	0
# Med score matches	15
# Low score matches	1634
Results
Score	Entity type	Name	In vivo / In vitro	Pre/Postnatal	Organ / Tissue	# Matched Genes	# Total Genes	Matched Genes (Symbols)	Entity URL (LifeMap Discovery)
9.66272	OrganSystem	Placenta	In vivo	Prenatal	Placenta	116	1870	COL1A2, CST3, SOD1, IGFBP3, GSTP1, PPIB, PTGDS, CALU, DUSP4, EPAS1, FRZB, IGFBP7, CAPN2, CCND1, CLU, COL4A2, FN1, ID3, KRT19, SERPINF1, TAGLN, TIMP2, VEGFA, COX8A, VCAN, NDUFB2, TGM2, PFN1, FOS, HINT1, KRT7, FSTL3, MFGE8, NNMT, ENPP2, PLTP, TACC1, THY1, NPC2, POSTN, FSTL1, PRSS23, TMED3, BAX, LGALS1, CAVIN1, FKBP10, S100a6, HSPB8, TSPAN13, GULP1, CRIM1, MYDGF, SERPINH1, BMP7, COL4A1, ITGB5, STK24…	http://discovery.lifemapsc.com/in-vivo-development/placenta
9.30153	OrganSystem	Gall Bladder	In vivo	Prenatal-PostNatal	Gall Bladder	110	1326	COL1A2, CST3, CDKN1A, SOD1, IGFBP3, GSTP1, PPIB, PTGDS, CALU, EPAS1, IGFBP7, CAPN2, CLU, COL4A2, FN1, ID3, KRT19, SERPINF1, PTN, SFRP1, TAGLN, TIMP2, VEGFA, COX8A, VCAN, NDUFB2, PFN1, FOS, HINT1, KRT7, MFGE8, NNMT, PLTP, TACC1, THY1, NPC2, POSTN, FSTL1, PRSS23, LGALS1, CAVIN1, FKBP10, GREM1, TNFRSF12A, TSPAN13, TMEM98, SMOC2, SERPINH1, ITGAV, ITGB5, STK24, CD151, CDH1, MMP14, MYL9, DSTN, DCN, GLS…	http://discovery.lifemapsc.com/in-vivo-development/gall-bladder
7.9654	OrganSystem	Uterus	In vivo	Prenatal-PostNatal	Uterus	99	1296	COL1A2, CST3, SOD1, IGFBP3, GSTP1, PPIB, PTGDS, CALU, EPAS1, FLNA, IGFBP7, CAPN2, CLU, COL4A2, FN1, ID3, KRT19, SERPINF1, PTN, SFRP1, SOX4, TAGLN, TIMP2, VEGFA, COX8A, COL12A1, DBN1, NDUFB2, PFN1, FOS, HINT1, RAMP1, MFGE8, ENPP2, PLTP, TACC1, THY1, NPC2, POSTN, FSTL1, PRSS23, LGALS1, CAVIN1, FKBP10, HSPB8, TMEM98, GULP1, MYDGF, SMOC2, UPK3B, OXTR, SERPINH1, ITGB5, STK24, CD151, MMP14, MYL9, DSTN,…	http://discovery.lifemapsc.com/in-vivo-development/uterus
7.46494	OrganSystem	Lung	In vivo	Prenatal-PostNatal	Lung	119	2820	COL1A2, CST3, Cstb, Sox9, SOD1, GSTP1, PPIB, PTGDS, EMP2, EPAS1, IGFBP7, CAPN2, CCND1, CLU, COL4A2, FN1, Got2, ID1, ID3, KRT19, Lox, SERPINF1, Sox4, TAGLN, TIMP2, VEGFA, COX8A, Pttg1ip, VCAN, NDUFB2, TGM2, PFN1, FOS, HINT1, KRT7, MFGE8, NNMT, Pcp4, TACC1, NPC2, POSTN, FSTL1, PRSS23, BAX, LGALS1, CAVIN1, Hspb8, TSPAN13, Gulp1, CRIM1, MYDGF, Rdh10, UPK3B, SERPINH1, COL4A1, Gpx3, CD151, Cdh1, ITGA3,…	http://discovery.lifemapsc.com/in-vivo-development/lung
7.42711	OrganSystem	Adipose	In vivo	Prenatal-PostNatal	Adipose	91	1215	COL1A2, CST3, SOD1, IGFBP3, GSTP1, PPIB, PTGDS, EPAS1, IGFBP7, CAPN2, CCND1, CLU, COL4A2, COX7B, FN1, SERPINF1, SFRP1, TAGLN, TIMP2, VEGFA, COX8A, NDUFB2, PFN1, FOS, HINT1, MFGE8, NNMT, ENPP2, PLTP, TACC1, THY1, NPC2, POSTN, FSTL1, LGALS1, CAVIN1, TSPAN13, CRIM1, APOLD1, SERPINH1, ITGB5, CD151, DHRS3, MYL9, DSTN, DCN, ITGB1, MYL12A, FBN1, ZYX, EFEMP2, CTSH, TIMP3, TGFBI, COX5B, GLUL, LUM, PEBP1, …	http://discovery.lifemapsc.com/in-vivo-development/adipose
6.90211	AnatCompartment	Cerebral Cortex	In vivo	PostNatal	Brain	127	5055	COL1A2, CST3, SOX9, Cdkn1a, SOD1, Chrna3, GSTP1, PPIB, PTGDS, CALU, Frzb, IGFBP7, CAPN2, Ccnd1, CLU, COL4A2, FN1, GOT2, Id1, ID3, Krt19, PTN, Sfrp1, Sox4, TIMP2, Vegfa, PKP4, COX8A, VCAN, NDUFB2, PFN1, FOS, HINT1, Nog, MFGE8, Pcp4, ENPP2, PLTP, TACC1, THY1, Npc2, POSTN, Fstl1, BAX, LGALS1, PPP1R14B, Prss12, CAVIN1, HSPB8, GULP1, Crim1, MYDGF, OTX2, Smoc2, VKORC1, Fbxo32, ERMN, Oxtr, SERPINH1, ITG…	http://discovery.lifemapsc.com/in-vivo-development/brain/cerebral-cortex
6.87183	OrganSystem	Esophagus	In vivo	Prenatal-PostNatal	Esophagus	91	1457	COL1A2, CST3, CSTB, CDKN1A, SOD1, DIO2, GSTP1, PPIB, PTGDS, CALU, EPAS1, IGFBP7, CAPN2, CCND1, CLU, COL4A2, FN1, GOT2, KRT19, SERPINF1, PTN, TAGLN, TIMP2, VEGFA, COX8A, NDUFB2, PFN1, FOS, HINT1, MFGE8, PLTP, TACC1, NPC2, FSTL1, TMED3, LGALS1, CAVIN1, GREM1, HSPB8, SMOC2, DAPL1, STK24, CD151, CDH1, MYL9, DSTN, DCN, ITGB1, MYL12A, THBS1, ZYX, CTSH, TIMP3, COX5B, GLUL, LUM, PEBP1, PABPC1, QSOX1, CAL…	http://discovery.lifemapsc.com/in-vivo-development/esophagus
6.70531	OrganSystem	Ovary	In vivo	Prenatal-PostNatal	Ovary	93	1725	COL1A2, CST3, CDKN1A, SOD1, IGFBP3, GSTP1, PPIB, IGFBP7, CAPN2, CLU, FN1, Id1, ID3, KRT19, SERPINF1, SOX4, TAGLN, TIMP2, COX8A, COL12A1, NDUFB2, PFN1, FOS, HINT1, MFGE8, Enpp2, PLTP, NPC2, FSTL1, LGALS1, CAVIN1, FKBP10, TMEM98, GULP1, MFAP3L, SMOC2, CRISPLD1, SERPINH1, GPX3, ITGAV, CD151, MMP14, MYL9, DSTN, DCN, ITGB1, MYL12A, FBN1, HMOX1, THBS1, ZYX, EFEMP2, WFIKKN2, CTSH, TIMP3, Tgfbi, GLUL, LU…	http://discovery.lifemapsc.com/in-vivo-development/ovary
6.5584	OrganSystem	Prostate	In vivo	Prenatal-PostNatal	Prostate	88	1439	COL1A2, CST3, SOD1, IGFBP3, GSTP1, PPIB, PTGDS, CALU, IGFBP7, CAPN2, CCND1, CLU, COL4A2, FN1, GOT2, ID1, ID3, KRT19, SERPINF1, PTN, TAGLN, TIMP2, VEGFA, COX8A, NDUFB2, PFN1, FOS, HINT1, MFGE8, PCP4, TACC1, NPC2, FSTL1, PRSS23, TMED3, LGALS1, CAVIN1, HSPB8, TSPAN13, TMEM98, MYDGF, PMEPA1, CD151, CDH1, DHRS3, MYL9, DSTN, DCN, ITGB1, MYL12A, THBS1, ZYX, CTSH, TIMP3, COX5B, GLUL, LUM, PEBP1, PABPC1, …	http://discovery.lifemapsc.com/in-vivo-development/prostate
6.52831	OrganSystem	Thyroid	In vivo	Prenatal-PostNatal	Thyroid	91	1710	COL1A2, CST3, SOD1, DIO2, GSTP1, PPIB, CALU, EPAS1, IGFBP7, CAPN2, CCND1, CLU, COL4A2, FN1, ID1, ID3, SFRP1, TAGLN, TIMP2, VEGFA, PKP4, ST3GAL5, COX8A, NDUFB2, PFN1, FOS, HINT1, KRT7, THY1, NPC2, TMED3, LGALS1, MYDGF, APOLD1, COL4A1, GPX3, ITGAV, STK24, CD151, CDH1, DHRS3, MYL9, DSTN, COL8A1, DCN, ITGB1, MYL12A, FBN1, IVNS1ABP, SLC5A3, STARD7, CTSH, TIMP3, RBM47, COX5B, GLUL, PEBP1, PABPC1, CALR,…	http://discovery.lifemapsc.com/in-vivo-development/thyroid
6.33184	OrganSystem	Stomach	In vivo	Prenatal-PostNatal	Stomach	87	1346	COL1A2, CST3, CSTB, SOD1, IGFBP3, GSTP1, PPIB, PTGDS, IGFBP7, CAPN2, CCND1, CLU, COX7B, ID1, ID3, KRT19, TAGLN, TIMP2, VEGFA, COX8A, NDUFB2, PFN1, FOS, HINT1, NPC2, POSTN, PRSS23, TMED3, BAX, LGALS1, S100A6, TSPAN13, TMEM98, MYDGF, STK24, CD151, CDH1, DHRS3, MYL9, DSTN, DCN, ITGB1, MYL12A, FBN1, ZYX, IVNS1ABP, MYRF, CTSH, RBM47, COX5B, GLUL, LUM, PEBP1, PABPC1, QSOX1, CALR, UQCRB, DBI, ADAM28, AD…	http://discovery.lifemapsc.com/in-vivo-development/stomach
6.28517	BIDiffExpSet	Urinary Bladder	In vivo	PostNatal	Lower Urinary Tract	107	1440	COL1A2, CST3, CSTB, CDKN1A, SOD1, IGFBP3, GSTP1, PPIB, PTGDS, CALU, EPAS1, IGFBP7, CAPN2, CLU, COL4A2, FN1, GOT2, ID1, ID3, KRT19, SERPINF1, TAGLN, TIMP2, VEGFA, COX8A, NDUFB2, PFN1, FOS, HINT1, KRT7, MFGE8, NNMT, ENPP2, PLTP, TACC1, THY1, NPC2, POSTN, FSTL1, PRSS23, TMED3, LGALS1, CAVIN1, GREM1, HSPB8, MYDGF, SMOC2, SERPINH1, STK24, CD151, DHRS3, MMP14, MYL9, DSTN, DCN, ITGB1, MYL12A, THBS1, ZYX…	http://discovery.lifemapsc.com/gene-expression-signals/high-throughput/large-scale-dataset-human-protein-atlas-rna-sequencing-data/urinary-bladder
6.12992	OrganSystem	Colon	In vivo	Prenatal-PostNatal	Colon	85	1666	COL1A2, CST3, CSTB, CDKN1A, SOD1, GSTP1, PPIB, EPAS1, IGFBP7, CAPN2, CLU, COX7B, FN1, GOT2, ID1, ID3, KRT19, TAGLN, TIMP2, COX8A, NDUFB2, PFN1, FOS, HINT1, NPC2, POSTN, FSTL1, PRSS23, TMED3, BAX, LGALS1, TSPAN13, TMEM98, MYDGF, STK24, CD151, CDH1, MYL9, DSTN, DCN, ITGB1, MYL12A, THBS1, IVNS1ABP, STARD7, CTSH, TIMP3, RBM47, COX5B, GLUL, LUM, PEBP1, PABPC1, QSOX1, CALR, UQCRB, DBI, ADD3, ARL6IP1, S…	http://discovery.lifemapsc.com/in-vivo-development/colon
5.89406	OrganSystem	Kidney	In vivo	Prenatal-PostNatal	Kidney	89	1947	CST3, Ttr, SOD1, IGFBP3, GSTP1, PPIB, PTGDS, EPAS1, IGFBP7, CAPN2, CLU, COX7B, GOT2, ID3, KRT19, SFRP1, TAGLN, TIMP2, VEGFA, PKP4, COX8A, NDUFB2, PFN1, FOS, HINT1, ENPP2, TACC1, THY1, NPC2, PRSS23, LGALS1, Sostdc1, CRIM1, OXTR, GPX3, ITGAV, ITGB5, STK24, CD151, DHRS3, MYL9, DSTN, DCN, GLS, ITGB1, MYL12A, HMOX1, THBS1, IVNS1ABP, STARD7, CTSH, TIMP3, RBM47, TGFBI, COX5B, GLUL, LUM, PEBP1, PABPC1, C…	http://discovery.lifemapsc.com/in-vivo-development/kidney
5.801	AnatCompartment	Cerebellum	In vivo	Prenatal-PostNatal	Brain	83	3335	COL1A2, CST3, Sox9, TTR, Cdkn1a, SOD1, Chrna3, Ptgds, CALU, Frzb, Ccnd1, Clu, Fn1, GOT2, Id1, ID3, Krt19, Ptn, Sfrp1, Sox4, Timp2, Vegfa, Vcan, Fos, HINT1, Nog, Pcp4, THY1, Npc2, POSTN, BAX, PPP1R14B, Prss12, Tnfrsf12a, Hspb8, Crim1, Otx2, Smoc2, VKORC1, Fbxo32, ERMN, Oxtr, Serpinh1, Bmp7, ITGAV, STK24, Anxa2, Cdh1, DHRS3, Rnd3, Plk2, DSTN, GLS, APC, Thbs1, WFIKKN2, Ccnd2, COX5B, GLUL, PEBP1, PAB…	http://discovery.lifemapsc.com/in-vivo-development/brain/cerebellum
5.66186	AnatCompartment	Duodenum	In vivo	Prenatal-PostNatal	Intestine	94	3186	COL1A2, CST3, SOX9, CDKN1A, SOD1, IGFBP3, GSTP1, PPIB, IGFBP7, CLU, COL4A2, COX7B, GOT2, ID1, ID3, KRT19, MAN2A1, TAGLN, TIMP2, VEGFA, COX8A, NDUFB2, PFN1, FOS, HINT1, ENPP2, NPC2, POSTN, BAX, LGALS1, PPP1R14B, TSPAN13, TMEM98, GULP1, MYDGF, ITGB8, STK24, CD151, CDH1, DHRS3, ITGA3, MYL9, DSTN, DCN, GLS, ITGB1, MYL12A, APC, HMOX1, THBS1, IVNS1ABP, STARD7, WFIKKN2, CYP27A1, CTSH, RBM47, COX5B, GLUL…	http://discovery.lifemapsc.com/in-vivo-development/intestine/duodenum
5.63216	Cell	Mature Retinal Pigmented Epithelium Cells	In vivo	Prenatal-PostNatal	Eye, Retinal Pigmented Epithelium (RPE), Epithelial Cells	14	119	Sox9, Ttr, CCND1, Serpinf1, SOX4, Vegfa, Lrat, CRISPLD1, APC, TYR, Best1, Rlbp1, TMSB15A, ELN	http://discovery.lifemapsc.com/in-vivo-development/eye/retinal-pigmented-epithelium/mature-retinal-pigmented-epithelium-cells
5.37764	OrganSystem	Adrenal Gland	In vivo	Prenatal-PostNatal	Adrenal Gland	85	1640	COL1A2, CST3, CDKN1A, SOD1, GSTP1, PPIB, PTGDS, EPAS1, Frzb, IGFBP7, CAPN2, CLU, GOT2, SERPINF1, TAGLN, TIMP2, VEGFA, ST3GAL5, COX8A, NDUFB2, PFN1, FOS, HINT1, MFGE8, Pcp4, ENPP2, PLTP, NPC2, FSTL1, LGALS1, Hspb8, TSPAN13, CPEB4, DAPL1, Gpx3, CD151, Dhrs3, MYL9, DSTN, DCN, GLS, ITGB1, MYL12A, THBS1, STARD7, CTSH, TIMP3, TGFBI, Ccnd2, COX5B, GLUL, LUM, PEBP1, PABPC1, CALR, GEM, UQCRB, DBI, ARL6IP1…	http://discovery.lifemapsc.com/in-vivo-development/adrenal-gland
5.37752	OrganSystem	Spleen	In vivo	Prenatal-PostNatal	Spleen	75	1534	COL1A2, CST3, SOD1, IGFBP3, GSTP1, PPIB, PTGDS, EPAS1, FRZB, IGFBP7, CAPN2, CLU, COL4A2, TAGLN, TIMP2, VEGFA, COX8A, NDUFB2, PFN1, FOS, HINT1, NNMT, TACC1, NPC2, FSTL1, BAX, LGALS1, CAVIN1, MYDGF, STK24, CD151, MYL9, PLK2, DSTN, GLS, ITGB1, MYL12A, HMOX1, THBS1, ZYX, IVNS1ABP, STARD7, CTSH, TIMP3, TGFBI, COX5B, GLUL, PEBP1, PABPC1, CALR, UQCRB, DBI, ADD3, ARL6IP1, ACTN1, ACTN4, S100A11, LY6E, ATP…	http://discovery.lifemapsc.com/in-vivo-development/spleen
5.31782	Cell	Tenocytes	In vivo	Prenatal-PostNatal	Tendon &amp; Ligament	10	22	Col1a2, Fn1, Col12a1, Dcn, Thbs1, Lum, Col5a1, Col11a1, Col1a1, Eln	http://discovery.lifemapsc.com/in-vivo-development/tendon-ligament/axial-tendons-and-ligamnets/tenocytes
5.26428	Cell	Tenocytes	In vivo	Prenatal-PostNatal	Tendon &amp; Ligament	10	26	Col1a2, Fn1, Col12a1, Dcn, Thbs1, Lum, Col5a1, Col11a1, Col1a1, Eln	http://discovery.lifemapsc.com/in-vivo-development/tendon-ligament/limb-tendons-and-ligaments/tenocytes
5.03782	OrganSystem	Liver	In vivo	Prenatal-PostNatal	Liver	84	2256	CST3, TTR, CDKN1A, SOD1, IGFBP3, Gstp2, PPIB, EPAS1, IGFBP7, CCND1, CLU, COX7B, FN1, GOT2, SERPINF1, TAGLN, VEGFA, COX8A, Pttg1ip, NDUFB2, Tgm2, PFN1, FOS, HINT1, NNMT, NPC2, LGALS1, MYDGF, VKORC1, Col4a1, CD151, CDH1, DHRS3, Itga3, Myl9, DSTN, Fhit, DCN, ITGB1, MYL12A, CHN1, Hmox1, THBS1, CYP27A1, CTSH, TIMP3, TGFBI, Ccnd2, COX5B, GLUL, LUM, PEBP1, PABPC1, CALR, UQCRB, DBI, ARL6IP1, SGK1, CFHR1,…	http://discovery.lifemapsc.com/in-vivo-development/liver
4.93635	Cell	Retinal Pigmented Epithelium Progenitor Cells	In vivo	Prenatal	Eye, Retinal Pigmented Epithelium (RPE)	6	30	Tyrp1, Serpinf1, Lrat, Otx2, Tyr, Best1	http://discovery.lifemapsc.com/in-vivo-development/eye/retinal-pigmented-epithelium/retinal-pigmented-epithelium-progenitor-cells
4.91757	BIDiffExpSet	Appendix	In vivo	PostNatal	Colon	90	1299	COL1A2, CST3, CDKN1A, SOD1, GSTP1, PPIB, PTGDS, CALU, EPAS1, IGFBP7, CAPN2, CLU, COL4A2, FN1, KRT19, SERPINF1, TAGLN, TIMP2, VEGFA, COX8A, VCAN, NDUFB2, PFN1, FOS, HINT1, MFGE8, NNMT, ENPP2, PLTP, TACC1, THY1, NPC2, FSTL1, PRSS23, BAX, LGALS1, CAVIN1, GREM1, MYDGF, SERPINH1, STK24, CD151, MMP14, MYL9, DSTN, DCN, GLS, ITGB1, MYL12A, THBS1, ZYX, IVNS1ABP, STARD7, CTSH, TGFBI, COX5B, GLUL, LUM, PEBP…	http://discovery.lifemapsc.com/gene-expression-signals/high-throughput/large-scale-dataset-human-protein-atlas-rna-sequencing-data/appendix
4.71297	TCCell	Detroit 551	In vitro	Prenatal	Dermis, Fibroblasts	28	199	COL1A2, IGFBP3, FN1, LOX, SFRP1, COL12A1, NNMT, ENPP2, POSTN, GREM1, ITGA11, COL8A1, DCN, FBN1, THBS1, TIMP3, TGFBI, LUM, SULF1, COL5A1, IGFBP5, MXRA5, SERPINE1, COL1A1, PSG4, ACTA2, ELN, NEAT1	http://discovery.lifemapsc.com/stem-cell-differentiation/in-vitro-cells/ccl-110-dermis-fibroblasts-homo-sapiens-detroit-551-atcc
4.65472	TCCell	Arterial smooth muscle cells	In vitro	PostNatal	Smooth Muscle	15	84	CALU, TAGLN, KRT7, SERPINH1, ANXA2, P4HB, ACTN1, SERPINE1, ACTG1, TPM4, GAPDH, ACTB, TPM1, ACTA2, CALD1	http://discovery.lifemapsc.com/stem-cell-differentiation/in-vitro-cells/smooth-muscle-homo-sapiens-arterial-smooth-muscle-cells-institut-pasteur-de-lille
4.59578	OrganSystem	Pancreas	In vivo	Prenatal-PostNatal	Pancreas	68	1221	CST3, Cstb, SOX9, TTR, CDKN1A, Sod1, GSTP1, PPIB, PPIC, PTGDS, IGFBP7, CLU, Got2, Krt19, SERPINF1, TAGLN, VEGFA, COX8A, NDUFB2, PFN1, FOS, HINT1, PLTP, NPC2, TMED3, TNFRSF12A, VKORC1, Col4a1, Gpx3, CD151, CDH1, Plk2, DSTN, DCN, ITGB1, MYL12A, CTSH, Ccnd2, GLUL, LUM, PEBP1, PABPC1, QSOX1, CALR, UQCRB, DBI, Adam28, Uqcr10, SGK1, P4HB, KRT8, ACTN4, CDKN2B, S100A11, Sgk3, ATP5MC2, SERPINE1, MYL12B, M…	http://discovery.lifemapsc.com/in-vivo-development/pancreas
4.47268	BIDiffExpSet	Heart Muscle	In vivo	PostNatal	Heart	84	1267	COL1A2, CST3, SOD1, IGFBP3, GSTP1, PPIB, PTGDS, CALU, EPAS1, IGFBP7, CAPN2, CLU, COL4A2, COX7B, FN1, GOT2, ID3, SERPINF1, PTN, SFRP1, TAGLN, TIMP2, VEGFA, COX8A, NDUFB2, PFN1, FOS, HINT1, MFGE8, NPC2, POSTN, FSTL1, LGALS1, CAVIN1, TNFRSF12A, HSPB8, ITGAV, ITGB5, CD151, MYL9, PLK2, DSTN, DCN, ITGB1, MYL12A, ZYX, EFEMP2, STARD7, CTSH, TIMP3, TGFBI, COX5B, GLUL, LUM, PEBP1, PABPC1, QSOX1, CALR, UQCR…	http://discovery.lifemapsc.com/gene-expression-signals/high-throughput/large-scale-dataset-human-protein-atlas-rna-sequencing-data/heart-muscle
4.31597	AnatCompartment	Bone Marrow	In vivo	Prenatal-PostNatal	Bone	56	1541	COL1A2, CST3, SOD1, GSTP1, PPIB, COX7B, FN1, SOX4, COX8A, COL12A1, NDUFB2, PFN1, FOS, HINT1, TACC1, NPC2, LGALS1, GREM1, COL8A1, GLS, TENT5A, MYL12A, THBS1, ZYX, IVNS1ABP, KIF22, CTSH, COX5B, GLUL, PEBP1, PABPC1, QSOX1, CALR, UQCRB, DBI, ADD3, ARL6IP1, SGK1, ACTN1, SLC7A5, ACTN4, S100A11, LY6E, ATP5MC2, ANXA3, MYL12B, MYL6, PRSS33, SERF2, ATP5MG, TPM4, ACTB, MYH9, GPX4, CALM2, MARCKS	http://discovery.lifemapsc.com/in-vivo-development/bone/bone-marrow
4.30779	TCCell	Umbilical cord blood-derived mesenchymal stem cells	In vitro	Prenatal	Umbilical Cord, Blood, Mesenchymal Stem Cells	15	112	COL4A2, TAGLN, ENPP2, THY1, GREM1, ITGA11, OXTR, COL4A1, COL8A1, ITGB1, MXRA5, COL1A1, UACA, ACTA2, MEG3	http://discovery.lifemapsc.com/stem-cell-differentiation/in-vitro-cells/blood-mesenchymal-stem-cells-umbilical-cord-homo-sapiens-umbilical-cord-blood-derived-mesenchymal-stem-cells-cedars-sinai-medical-center
4.30498	TCCell	Umbilical cord blood-derived mesenchymal stem cells (family)	In vitro	Prenatal	Umbilical Cord, Blood, Mesenchymal Stem Cells	16	122	COL4A2, TAGLN, ENPP2, THY1, GREM1, ITGA11, OXTR, COL4A1, COL8A1, DCN, ITGB1, MXRA5, COL1A1, UACA, ACTA2, MEG3	http://discovery.lifemapsc.com/stem-cell-differentiation/in-vitro-cells/blood-mesenchymal-stem-cells-umbilical-cord-homo-sapiens-umbilical-cord-blood-derived-mesenchymal-stem-cells-family
4.02854	Cell	Vascular Smooth Muscle Cells	In vivo	Prenatal	Heart, Smooth Muscle	3	10	Tagln, Actn1, Acta2	http://discovery.lifemapsc.com/in-vivo-development/heart/dorsal-aorta/vascular-smooth-muscle-cells
4.02854	PDCell	Synthetic vascular smooth muscle-like cells	In vitro	Prenatal-PostNatal	Smooth Muscle	5	8	FN1, TAGLN, MMP14, ACTA2, ELN	http://discovery.lifemapsc.com/stem-cell-differentiation/protocols/smooth-muscle-differentiation-derivation-of-contractile-vascular-smooth-muscle-cells-from-pluripotent-stem-cells?TCCellID=2419a5fc-9f6c-4d00-8214-17bb4c30f17f
3.99736	OrganSystem	Testis	In vivo	Prenatal-PostNatal	Testis	77	3807	COL1A2, CST3, SOX9, Cdkn1a, SOD1, GSTP1, PPIB, PTGDS, Frzb, IGFBP7, CLU, Id1, SERPINF1, TAGLN, TIMP2, Vcan, NDUFB2, LRAT, PFN1, FOS, HINT1, MFGE8, NPC2, PRSS23, LGALS1, TTLL4, Sostdc1, MFAP3L, SMOC2, Itgb8, OXTR, Col4a1, STK24, CD151, MYL9, DSTN, DCN, ITGB1, MYL12A, Fbn1, ZYX, TIMP3, GLUL, LUM, PEBP1, PABPC1, QSOX1, Best1, CALR, Gem, UQCRB, DBI, ADD3, ARL6IP1, TSPAN10, SLC7A5, ACTN4, S100A11, ATP…	http://discovery.lifemapsc.com/in-vivo-development/testis
3.97101	BIDiffExpSet	Salivary Gland	In vivo	PostNatal	Oral Cavity	70	954	CST3, SOX9, SOD1, GSTP1, PPIB, PTGDS, IGFBP7, CAPN2, CLU, KRT19, SFRP1, TAGLN, COX8A, NDUFB2, PFN1, FOS, HINT1, KRT7, PLTP, NPC2, TMED3, LGALS1, TSPAN13, MYDGF, C5orf46, CD151, CDH1, MYL9, PLK2, DSTN, DCN, ITGB1, TENT5A, MYL12A, IVNS1ABP, STARD7, CTSH, TIMP3, COX5B, GLUL, PEBP1, PABPC1, CALR, UQCRB, DBI, ADD3, ARL6IP1, ACTN1, KRT8, ACTN4, S100A11, PITPNA, LY6E, ATP5MC2, RHOB, ANXA3, REEP5, MYL12B…	http://discovery.lifemapsc.com/gene-expression-signals/high-throughput/large-scale-dataset-human-protein-atlas-rna-sequencing-data/salivary-gland
3.88631	AnatCompartment	Medulla Oblongata	In vivo	Prenatal-PostNatal	Brain	70	2179	Sox9, Cdkn1a, Sod1, Chrna3, Gstp-ps, Ptgds, Emp2, Frzb, Ccnd1, Clu, Fn1, Got2, Id1, Krt19, Rdh5, Sfrp1, Sox4, Timp2, Vegfa, Pttg1ip, Vcan, Fos, Nog, Lamp1, Mfge8, Pcp4, Enpp2, Npc2, Fstl1, Prss12, Hspb8, Crim1, Otx2, Smoc2, Fbxo32, Itgb8, Oxtr, Serpinh1, Gpx3, Anxa2, Cdh1, Rnd3, Itga3, Plk2, Col8a1, Dcn, Gls, CHN1, Thbs1, Slc5a3, MYRF, Timp3, Ccnd2, MAP1B, Dbi, Arl6ip1, Sgk1, Cdkn2a, KIF5C, Igfbp…	http://discovery.lifemapsc.com/in-vivo-development/brain/medulla-oblongata
3.85716	Cell	Adult Retinal Pigmented Epithelium Cells	In vivo	PostNatal	Eye, Retinal Pigmented Epithelium (RPE), Epithelial Cells	6	113	Sox9, Ttr, Serpinf1, Lrat, Best1, Rlbp1	http://discovery.lifemapsc.com/in-vivo-development/eye/retinal-pigmented-epithelium/adult-retinal-pigmented-epithelium-cells
3.83276	BIDiffExpSet	Small Intestine	In vivo	PostNatal	Intestine	75	1279	COL1A2, CST3, CDKN1A, SOD1, GSTP1, PPIB, IGFBP7, CAPN2, CLU, COX7B, ID1, KRT19, TAGLN, TIMP2, VEGFA, COX8A, NDUFB2, PFN1, FOS, HINT1, NPC2, BAX, LGALS1, TSPAN13, TMEM98, MYDGF, STK24, CD151, CDH1, MYL9, DSTN, DCN, GLS, ITGB1, MYL12A, THBS1, ZYX, IVNS1ABP, CYP27A1, CTSH, RBM47, TGFBI, COX5B, GLUL, LUM, PEBP1, PABPC1, CALR, UQCRB, DBI, ADD3, ARL6IP1, SGK1, ACTN1, KRT8, ACTN4, S100A11, PITPNA, ATP5M…	http://discovery.lifemapsc.com/gene-expression-signals/high-throughput/large-scale-dataset-human-protein-atlas-rna-sequencing-data/small-intestine
3.73044	PDCell	Mature retinal pigmented epithelium cells	In vitro	Prenatal-PostNatal	Eye, Retinal Pigmented Epithelium (RPE), Epithelial Cells	4	9	SERPINF1, OTX2, TYR, BEST1	http://discovery.lifemapsc.com/stem-cell-differentiation/protocols/eye-retinal-pigmented-epithelium-rpe-differentiation-generation-of-clinically-compliant-retinal-pigment-epithelium-cells-from-human-embryonic-stem-cells?TCCellID=c00ce520-15bb-415d-ba2e-d2d1949f2581
3.72778	TCCell	Umbilical cord blood-derived mesenchymal stem cells type 1	In vitro	Prenatal	Umbilical Cord, Mesenchymal Stem Cells	14	114	CLU, FN1, ID1, PTN, SFRP1, THY1, GREM1, GULP1, ITGB1, COLEC12, GEM, IGFBP5, COL1A1, TMSB15A	http://discovery.lifemapsc.com/stem-cell-differentiation/in-vitro-cells/mesenchymal-stem-cells-umbilical-cord-homo-sapiens-umbilical-cord-blood-derived-mesenchymal-stem-cells-type-1-corriel-institute
3.68641	TCCell	Notch-transfected mesenchymal stromal cells (SB623)	In vitro	PostNatal	Bone, Mesenchymal Stem Cells	9	36	COL1A2, FN1, VEGFA, COL12A1, THY1, ITGB1, FBN1, THBS1, COL1A1	http://discovery.lifemapsc.com/stem-cell-differentiation/in-vitro-cells/bone-mesenchymal-stem-cells-homo-sapiens-notch-transfected-mesenchymal-stromal-cells-sb623-sanbio
3.64814	PDCell	Contractile smooth muscle-like cells	In vitro	Prenatal-PostNatal	Smooth Muscle	5	12	FN1, TAGLN, COL1A1, ACTA2, ELN	http://discovery.lifemapsc.com/stem-cell-differentiation/protocols/smooth-muscle-differentiation-derivation-of-contractile-vascular-smooth-muscle-cells-from-pluripotent-stem-cells?TCCellID=7d8f61d6-3893-4671-b8df-6514b598ccd7
3.61959	Cell	Extraembryonic Angioblasts	In vivo	Prenatal	Extraembryonic Mesoderm, Endothelium	26	213	Col1a2, Ttr, Igfbp3, Clu, Fn1, Krt19, VEGFA, Vcan, Postn, Prss23, Smoc2, S100a16, Upk3b, Anxa2, Myl9, Dcn, Tent5a, Fbn1, Myrf, Colec12, Lum, Col5a1, Krt8, Col11a1, Col1a1, Acta2	http://discovery.lifemapsc.com/in-vivo-development/extraembryonic-mesoderm/extraembryonic-capillary-plexus/extraembryonic-angioblasts
3.61626	Cell	Subepicardial Cells	In vivo	Prenatal	Heart, Epicardium	5	10	Fn1, Col4a1, Col5a1, Col1a1, Eln	http://discovery.lifemapsc.com/in-vivo-development/heart/epicardium/subepicardial-cells
3.58556	BIDiffExpSet	X-gene Foreskin Fibroblasts	In vitro	PostNatal	Fibroblasts	23	98	IGFBP3, DIO2, LOX, TAGLN, KRT7, THY1, POSTN, PRSS12, GREM1, ITGA11, RDH10, MYL9, COL8A1, THBS1, TIMP3, LUM, SULF1, COL11A1, IGFBP5, MXRA5, ALDH1A1, PSG4, ELN	http://discovery.lifemapsc.com/gene-expression-signals/high-throughput/large-scale-dataset-cultured-cell-collection/x-gene-foreskin-fibroblasts
3.5824	PDCell	HyStem+TGFbeta3+GDF5-induced 7SMOO32 cells	In vitro	Prenatal-PostNatal	Bone, Cartilage	14	107	SOX9, DIO2, ID1, RAMP1, PLTP, POSTN, S100A6, PMEPA1, DCN, TIMP3, CDKN2A, KIF5C, COL11A1, ELN	http://discovery.lifemapsc.com/stem-cell-differentiation/in-vitro-cells/purestem-7smoo32-ncr-fac-meso-progenitor?TCCellID=ae184170-fced-40a6-af40-be7695ed610f
3.56832	PDCell	Smooth muscle-like cells	In vitro	Prenatal	Smooth Muscle	4	6	FN1, TAGLN, ACTA2, ELN	http://discovery.lifemapsc.com/stem-cell-differentiation/protocols/smooth-muscle-differentiation-derivation-of-contractile-vascular-smooth-muscle-cells-from-pluripotent-stem-cells?TCCellID=bca11562-e1d1-4807-a153-6ac3a3563cc5
3.54392	AnatCompartment	Hypothalamus	In vivo	Prenatal-PostNatal	Brain	64	1736	Cst3, SOX9, TTR, Cdkn1a, Sod1, Chrna3, Ptgds, Calu, Frzb, Ccnd1, Clu, Fn1, Got2, Id1, Id3, Krt19, Ptn, Sfrp1, Sox4, Timp2, Vegfa, St3gal5, Vcan, Fos, Nog, Mfge8, PCP4, ENPP2, Npc2, Prss12, Hspb8, Crim1, Otx2, Smoc2, Fbxo32, Oxtr, Serpinh1, Bmp7, Anxa2, Rnd3, Itga3, Plk2, Gls, CHN1, Hmox1, Thbs1, Slc5a3, MYRF, Ccnd2, MAP1B, Dbi, Arl6ip1, Cdkn2a, P4hb, KIF5C, Igfbp5, Sgk3, Strip2, Rlbp1, Rhob, Ahcy…	http://discovery.lifemapsc.com/in-vivo-development/brain/hypothalamus
3.54133	TCCell	Umbilical cord blood-derived mesenchymal stem cells type 2	In vitro	Prenatal	Umbilical Cord, Mesenchymal Stem Cells	11	97	SOX9, FN1, MAN2A1, THY1, GREM1, APOLD1, ITGB1, CCND2, CDKN2A, ANXA3, COL1A1	http://discovery.lifemapsc.com/stem-cell-differentiation/in-vitro-cells/mesenchymal-stem-cells-umbilical-cord-homo-sapiens-umbilical-cord-blood-derived-mesenchymal-stem-cells-type-2-corriel-institute
3.53586	AnatCompartment	Metanephros	In vivo	Prenatal-PostNatal	Kidney	41	979	SOX9, Cdkn1a, Sod1, Frzb, Clu, Got2, Id1, Lox, Ptn, Sfrp1, Tagln, Vcan, Lhfp, Pcp4, Enpp2, Thy1, Prss23, Lgals1, Ppp1r14b, GREM1, Sostdc1, Gulp1, Smoc2, Rdh10, Gpx3, Cdh1, Dhrs3, Itga3, Myl9, Dcn, Fbn1, Ivns1abp, Tgfbi, Ccnd2, Cox5b, Glul, Uqcr10, Kif5c, Sgk3, Gapdh, Meg3	http://discovery.lifemapsc.com/in-vivo-development/kidney/metanephros
3.45384	BIDiffExpSet	Skin	In vivo	PostNatal	Skin	64	1062	COL1A2, CST3, SOD1, TYRP1, IGFBP3, GSTP1, PPIB, PTGDS, IGFBP7, CCND1, CLU, SERPINF1, TIMP2, COX8A, NDUFB2, PFN1, HINT1, MFGE8, PLTP, NPC2, POSTN, TMED3, LGALS1, CAVIN1, DAPL1, ITGB5, STK24, CD151, CDH1, MMP14, ITGA3, DSTN, DCN, ITGB1, MYL12A, IVNS1ABP, CTSH, TGFBI, COX5B, GLUL, PEBP1, PABPC1, CALR, UQCRB, DBI, ARL6IP1, ACTN4, S100A11, PITPNA, IGFBP5, CPA4, ATP5MC2, MYL12B, MYL6, COL1A1, SERF2, AT…	http://discovery.lifemapsc.com/gene-expression-signals/high-throughput/large-scale-dataset-human-protein-atlas-rna-sequencing-data/skin
3.44318	Cell	Outer Root Sheath Cells	In vivo	Prenatal-PostNatal	Hair, Epithelial Cells	23	120	Sox9, Dio2, Col4a2, Krt19, Sfrp1, Tagln, Timp2, Col12a1, Tgm2, Postn, Sostdc1, Bmp7, Col4a1, Myl9, Thbs1, Zyx, Efemp2, Timp3, Tgfbi, Krt8, Igfbp5, Serpine1, Cald1	http://discovery.lifemapsc.com/in-vivo-development/hair/outer-root-sheath/outer-root-sheath-cells
3.37051	AnatCompartment	Telencephalon	In vivo	Prenatal-PostNatal	Neural Tube	42	1836	SOX9, Cdkn1a, Sod1, Dio2, Gstp2, Frzb, Clu, Got2, Sfrp1, Sox4, Mfge8, Pcp4, Thy1, Hspb8, OTX2, Itgb8, Serpinh1, Bmp7, Rnd3, Itga3, Plk2, Col8a1, Dcn, Gls, CHN1, Slc5a3, Ccnd2, Cox5b, Glul, Pabpc1, Map1b, Uqcrb, P4hb, Igfbp5, Sgk3, Atp5g2, Rlbp1, Fth1, Prss33, Atp5l, Gapdh, TPM1	http://discovery.lifemapsc.com/in-vivo-development/neural-tube/telencephalon
3.36932	BIDiffExpSet	Lymph Node	In vivo	PostNatal	Lymph	71	1406	COL1A2, CST3, SOD1, IGFBP3, GSTP1, PPIB, PTGDS, EPAS1, IGFBP7, CLU, FN1, SERPINF1, TAGLN, TIMP2, COX8A, NDUFB2, PFN1, FOS, HINT1, MFGE8, ENPP2, PLTP, TACC1, THY1, NPC2, BAX, LGALS1, MYDGF, STK24, MYL9, DSTN, DCN, GLS, ITGB1, MYL12A, THBS1, ZYX, IVNS1ABP, STARD7, CTSH, TIMP3, TGFBI, GLUL, LUM, PEBP1, PABPC1, CALR, UQCRB, DBI, ADD3, ARL6IP1, SGK1, ACTN4, S100A11, LY6E, IGFBP5, ATP5MC2, MYL12B, MYL6…	http://discovery.lifemapsc.com/gene-expression-signals/high-throughput/large-scale-dataset-human-protein-atlas-rna-sequencing-data/lymph-node
3.31506	PDCell	Smooth muscle-like cells	In vitro	Prenatal-PostNatal	Smooth Muscle	3	5	TAGLN, ACTA2, CALD1	http://discovery.lifemapsc.com/stem-cell-differentiation/protocols/smooth-muscle-differentiation-vascular-smooth-muscle-generation-via-mesenchymal-intermediates?TCCellID=1d83be14-9733-4bc7-a415-2498c99d2adc
3.31506	PDCell	Smooth muscle-like cells	In vitro	Prenatal-PostNatal	Smooth Muscle	3	5	TAGLN, ACTA2, CALD1	http://discovery.lifemapsc.com/stem-cell-differentiation/protocols/endothelium-smooth-muscle-differentiation-isolation-of-vascular-cells-from-embryoid-bodies-ebs-at-different-stages?TCCellID=e41bc28e-aaba-4b98-b56d-8a922527337e
3.30475	Cell	Dermal Fibroblasts	In vivo	Prenatal	Dermis, Fibroblasts	9	34	Col1a2, Col4a2, Vcan, Nog, Thy1, Col4a1, Dcn, Itgb1, Col1a1	http://discovery.lifemapsc.com/in-vivo-development/dermis/ventral-dermis/dermal-fibroblasts
3.30475	Cell	Dermal Fibroblasts	In vivo	Prenatal-PostNatal	Dermis, Fibroblasts	9	34	Col1a2, Col4a2, Vcan, Nog, Thy1, Col4a1, Dcn, Itgb1, Col1a1	http://discovery.lifemapsc.com/in-vivo-development/dermis/cranial-dermis/dermal-fibroblasts
3.29323	Cell	Early Tenocyte Cells	In vivo	Prenatal	Tendon &amp; Ligament	7	21	Col1a2, FN1, Col12a1, Dcn, Lum, Col5a1, Col1a1	http://discovery.lifemapsc.com/in-vivo-development/tendon-ligament/axial-tendon-primordia/early-tenocyte-cells
3.20244	TCCell	PureStem™ MEL2, NCr-fac Progenitor	In vitro	Prenatal	Neural Crest	13	112	SOX9, PTGDS, FRZB, PTN, SFRP1, COL12A1, ENPP2, THY1, POSTN, GREM1, FBXO32, COL11A1, COL1A1	http://discovery.lifemapsc.com/stem-cell-differentiation/in-vitro-cells/purestem-mel2-ncr-fac-progenitor
3.20115	BIDiffExpSet	BH2 Dermal Fibroblasts	In vitro	PostNatal	Dermis, Fibroblasts	19	100	IGFBP3, LOX, TAGLN, COL12A1, THY1, POSTN, GREM1, ITGA11, RDH10, MYL9, COL8A1, THBS1, TIMP3, LUM, SULF1, COL11A1, MXRA5, PSG4, ELN	http://discovery.lifemapsc.com/gene-expression-signals/high-throughput/large-scale-dataset-cultured-cell-collection/bh2-dermal-fibroblasts
3.18757	Cell	Mature Choroid Plexus Cells	In vivo	Prenatal-PostNatal	Brain, Brain Barriers, Choroid Plexus, Epithelial Cells	9	166	Ttr, Clu, Rdh5, Bmp7, Slc5a3, Slc7a5, Strip2, Slc23a2, Slc4a2	http://discovery.lifemapsc.com/in-vivo-development/brain/choroid-plexus/mature-choroid-plexus-cells
3.15559	PDCell	Lateral plate mesoderm-derived smooth muscle cells	In vitro	Prenatal-PostNatal	Smooth Muscle	3	7	TAGLN, ACTA2, CALD1	http://discovery.lifemapsc.com/stem-cell-differentiation/protocols/early-embryonic-tissues-neural-ectoderm-paraxial-mesoderm-smooth-muscle-differentiation-human-vascular-smooth-muscle-subtypes-from-human-embryonic-stem-cells?TCCellID=166c9907-7de2-4b75-81f0-50b9c4153ef2
3.15465	TCCell	Bone marrow-derived mesenchymal stem cells	In vitro	PostNatal	Bone, Mesenchymal Stem Cells	2	6	THY1, ITGB1	http://discovery.lifemapsc.com/stem-cell-differentiation/in-vitro-cells/bone-mesenchymal-stem-cells-homo-sapiens-bone-marrow-derived-mesenchymal-stem-cells-third-military-medical-university
3.15465	TCCell	Adipose-derived mesenchymal stem cells	In vitro	PostNatal	Adipose, Mesenchymal Stem Cells	2	6	Thy1, Itgb1	http://discovery.lifemapsc.com/stem-cell-differentiation/in-vitro-cells/adipose-mesenchymal-stem-cells-mus-musculus-adipose-derived-mesenchymal-stem-cells-kanazawa-university-hospital
3.15437	Cell	Early Tenocyte Cells	In vivo	Prenatal	Tendon &amp; Ligament	7	25	Col1a2, FN1, Col12a1, Dcn, Lum, Col5a1, Col1a1	http://discovery.lifemapsc.com/in-vivo-development/tendon-ligament/limb-tendon-primordia/early-tenocyte-cells
3.15278	AnatCompartment	Foregut	In vivo	Prenatal	Gut Tube	55	1576	Cstb, Sox9, Cdkn1a, Sod1, Chrna3, Dio2, Gstp2, Emp2, Frzb, Clu, Got2, Krt19, Lox, Serpinf1, Sfrp1, Sox4, Tagln, Pttg1ip, Krt7, Pcp4, Enpp2, Npc2, Hspb8, Sostdc1, S100a16, Col4a1, Gpx3, Itgav, Cdh1, Dhrs3, Itga3, Myl9, Dstn, Col8a1, Dcn, Ivns1abp, Colec12, Timp3, Rbm47, Tgfbi, Ccnd2, Cox5b, Glul, Gem, Uqcr10, P4hb, Krt8, Sgk3, Atp5g2, Fth1, Atp5l, Gapdh, Aldh1a1, Acta2, Eln	http://discovery.lifemapsc.com/in-vivo-development/gut-tube/foregut
3.14331	PDCell	HyStem+TGFbeta3+GDF5-induced SK11 cells	In vitro	Prenatal-PostNatal	Bone, Cartilage	11	104	SOX9, FN1, ID1, ID3, FSTL3, POSTN, PMEPA1, CHN1, COL11A1, ACTA2, ELN	http://discovery.lifemapsc.com/stem-cell-differentiation/in-vitro-cells/purestem-sk11-ncr-fac-meso-prx-progenitor?TCCellID=6e35cfff-18cd-4942-a16b-aca737740601
3.13776	AnatCompartment	Diencephalon	In vivo	Prenatal-PostNatal	Neural Tube	31	981	SOX9, Cdkn1a, Sod1, Frzb, Clu, Got2, Ptn, Rdh5, Sfrp1, St3gal5, Pcp4, Hspb8, Crim1, OTX2, Serpinh1, Bmp7, Itga3, Plk2, Gls, CHN1, Hmox1, Slc5a3, Ccnd2, Map1b, P4hb, Igfbp5, Sgk3, Ahcyl2, Gapdh, TPM1, Nanos1	http://discovery.lifemapsc.com/in-vivo-development/neural-tube/diencephalon
3.13007	TCCell	Wharton's jelly-derived mesenchymal stem cells	In vitro	Prenatal	Umbilical Cord, Mesenchymal Stem Cells	12	110	THY1, OGFRL1, OXTR, ITGB1, MYRF, CCND2, KRT8, CDKN2B, COL11A1, IGFBP5, ANXA3, ACTA2	http://discovery.lifemapsc.com/stem-cell-differentiation/in-vitro-cells/mesenchymal-stem-cells-umbilical-cord-homo-sapiens-whartons-jelly-derived-mesenchymal-stem-cells-national-yang-ming-university
3.1298	AnatCompartment	Thalamus	In vivo	Prenatal-PostNatal	Brain	58	1666	Sox9, TTR, Cdkn1a, Sod1, Chrna3, Ptgds, Frzb, Ccnd1, Clu, Fn1, Got2, Id1, Id3, Krt19, Ptn, Rdh5, Sox4, Timp2, Vcan, Fos, Nog, PCP4, ENPP2, Npc2, Prss12, Hspb8, Crim1, Otx2, Smoc2, Fbxo32, Oxtr, Serpinh1, Bmp7, Anxa2, Rnd3, Itga3, Plk2, Gls, CHN1, Hmox1, Thbs1, Slc5a3, Timp3, Ccnd2, MAP1B, Dbi, Arl6ip1, Cdkn2a, P4hb, KIF5C, Igfbp5, Strip2, Rlbp1, Rhob, Ahcyl2, Gapdh, Enah, CALM1	http://discovery.lifemapsc.com/in-vivo-development/brain/thalamus
3.11529	TCCell	Decidua-derived mesenchymal stem cells	In vitro	PostNatal	Placenta, Mesenchymal Stem Cells	3	15	THY1, ITGB1, SERPINE1	http://discovery.lifemapsc.com/stem-cell-differentiation/in-vitro-cells/mesenchymal-stem-cells-placenta-homo-sapiens-decidua-derived-mesenchymal-stem-cells-korea-university
3.10008	OrganSystem	Eye	In vivo	Prenatal-PostNatal	Eye	39	1137	Sod1, TYRP1, Gstp2, PTGDS, FRZB, Clu, Cox7b, Got2, Sfrp1, Sox4, PCP4, CSPG5, OTX2, Rdh10, DAPL1, FAM161A, Col4a1, GPX3, Cdh1, Itga3, Plk2, Dcn, Gls, Hmox1, Slc5a3, Ccnd2, Glul, RGR, BEST1, P4hb, GNB3, Sgk3, TRPM3, RLBP1, Fth1, Atp5l, Gapdh, Aldh1a1, ANGPTL7	http://discovery.lifemapsc.com/in-vivo-development/eye
3.08997	PDCell	Paraxial mesoderm-derived smooth muscle cells	In vitro	Prenatal-PostNatal	Smooth Muscle	3	9	TAGLN, ACTA2, CALD1	http://discovery.lifemapsc.com/stem-cell-differentiation/protocols/early-embryonic-tissues-neural-ectoderm-paraxial-mesoderm-smooth-muscle-differentiation-human-vascular-smooth-muscle-subtypes-from-human-embryonic-stem-cells?TCCellID=23481623-b058-4f8f-91d6-4adf01569fdb
3.05693	TCCell	Wharton's jelly-derived mesenchymal stem cells	In vitro	Prenatal	Umbilical Cord, Mesenchymal Stem Cells	2	6	THY1, ITGB1	http://discovery.lifemapsc.com/stem-cell-differentiation/in-vitro-cells/mesenchymal-stem-cells-umbilical-cord-homo-sapiens-whartons-jelly-derived-mesenchymal-stem-cells-general-hospital-of-chinese-pla
3.05693	TCCell	Placenta-derived adherent stromal cell (PLX)	In vitro	PostNatal	Placenta, Mesenchymal Stem Cells	2	10	THY1, ITGB1	http://discovery.lifemapsc.com/stem-cell-differentiation/in-vitro-cells/mesenchymal-stem-cells-placenta-homo-sapiens-placenta-derived-adherent-stromal-cell-plx-pluristem-therapeutics
3.05693	TCCell	Placenta-derived mesenchymal stem cells	In vitro	Prenatal	Placenta, Mesenchymal Stem Cells	2	7	THY1, ITGB1	http://discovery.lifemapsc.com/stem-cell-differentiation/in-vitro-cells/mesenchymal-stem-cells-placenta-homo-sapiens-placenta-derived-mesenchymal-stem-cells-tel-aviv-university
3.05693	TCCell	Umbilical cord-derived mesenchymal stem cells	In vitro	Prenatal	Umbilical Cord, Mesenchymal Stem Cells	2	8	THY1, ITGB1	http://discovery.lifemapsc.com/stem-cell-differentiation/in-vitro-cells/mesenchymal-stem-cells-umbilical-cord-homo-sapiens-umbilical-cord-derived-mesenchymal-stem-cells-beike-biotech
3.05622	PDCell	Retinal pigmented epithelial-like cells	In vitro	Prenatal-PostNatal	Eye, Retinal Pigmented Epithelium (RPE), Epithelial Cells	5	9	SERPINF1, LRAT, OTX2, BEST1, RLBP1	http://discovery.lifemapsc.com/stem-cell-differentiation/protocols/retinal-pigmented-epithelium-rpe-differentiation-retinal-pigmented-epithelial-cells-from-highly-confluent-human-pluripotent-stem-cell-cultures?TCCellID=ac40e49e-e26b-47d6-a13a-b39c23e3af5c
3.04414	PDCell	HyStem+BMP4-induced E15 cells	In vitro	Prenatal-PostNatal	Adipose, Bone, Cartilage	13	108	SOX9, IGFBP3, DIO2, ID1, ID3, ENPP2, POSTN, S100A6, GPX3, DHRS3, HMOX1, SULF1, COL11A1	http://discovery.lifemapsc.com/stem-cell-differentiation/in-vitro-cells/purestem-e15-meso-prx-latp-progenitor?TCCellID=4c5af57c-b34f-4331-a41d-9d24284a3ee6
3.03481	PDCell	HyStem+TGFbeta3+GDF5-induced E15 cells	In vitro	Prenatal-PostNatal	Bone, Cartilage	14	101	SOX9, ID1, ID3, COL12A1, POSTN, S100A6, PMEPA1, DCN, LUM, COL11A1, SERPINE1, ANGPTL7, ACTA2, ELN	http://discovery.lifemapsc.com/stem-cell-differentiation/in-vitro-cells/purestem-e15-meso-prx-latp-progenitor?TCCellID=edfd6924-77ba-4931-ba3e-a4d909e87efc
3.02484	TCCell	mK4	In vitro	Prenatal	Kidney	6	42	Col4a2, Fn1, Sfrp1, Bmp7, Col4a1, Cdh1	http://discovery.lifemapsc.com/stem-cell-differentiation/in-vitro-cells/kidney-mus-musculus-mk4-childrens-hospital-medical-center-cincinnati
3.0084	Cell	Vascular Smooth Muscle Cells	In vivo	Prenatal	Lateral Plate Mesoderm, Smooth Muscle	4	19	Tagln, Timp2, Acta2, Cald1	http://discovery.lifemapsc.com/in-vivo-development/lateral-plate-mesoderm/splanchnic-mesoderm/vascular-smooth-muscle-cells
3.0084	Cell	Vascular Smooth Muscle Cells	In vivo	Prenatal	Endothelium, Smooth Muscle	4	19	Tagln, Timp2, Acta2, Cald1	http://discovery.lifemapsc.com/in-vivo-development/endothelium/veins/vascular-smooth-muscle-cells
3	PDCell	TGFbeta3- and IGF1-induced embryoid bodies	In vitro	Prenatal	Cartilage	3	3	COL1A2, SOX9, COL1A1	http://discovery.lifemapsc.com/stem-cell-differentiation/protocols/cartilage-differentiation-generation-of-fibrocartilage-like-constructs?TCCellID=f742fb83-028f-4ac5-b18b-2a9b3a18dd51
3	PDCell	BMP2 induced Embryoid Bodies	In vitro	Prenatal	Cartilage	3	3	COL1A2, SOX9, COL1A1	http://discovery.lifemapsc.com/stem-cell-differentiation/protocols/cartilage-differentiation-generation-of-fibrocartilage-like-constructs?TCCellID=18d6d44b-6ab1-431f-bd49-cc364bb4380e
2.99832	TCCell	Placenta-derived mesenchymal stem cells (family)	In vitro	PostNatal	Placenta, Mesenchymal Stem Cells	10	141	DIO2, THY1, CDH1, ITGB1, IGFBP5, MXRA5, SERPINE1, ANXA3, ALDH1A1, ACTA2	http://discovery.lifemapsc.com/stem-cell-differentiation/in-vitro-cells/mesenchymal-stem-cells-placenta-homo-sapiens-placenta-derived-mesenchymal-stem-cells-family
2.97882	Cell	Vascular Smooth Muscle Cells	In vivo	Prenatal	Heart, Smooth Muscle	4	25	Tagln, Timp2, Acta2, Cald1	http://discovery.lifemapsc.com/in-vivo-development/heart/aortic-arch-arteries/vascular-smooth-muscle-cells
2.9736	TCCell	Bone marrow-derived mesenchymal stem cells	In vitro	PostNatal	Bone, Mesenchymal Stem Cells	2	8	THY1, ITGB1	http://discovery.lifemapsc.com/stem-cell-differentiation/in-vitro-cells/bone-mesenchymal-stem-cells-homo-sapiens-bone-marrow-derived-mesenchymal-stem-cells-osiris-therapeutics-inc
2.96539	TCCell	Umbilical cord-derived mesenchymal stem cells (family)	In vitro	Prenatal	Umbilical Cord, Mesenchymal Stem Cells	12	135	THY1, OGFRL1, OXTR, ITGB1, MYRF, CCND2, KRT8, CDKN2B, COL11A1, IGFBP5, ANXA3, ACTA2	http://discovery.lifemapsc.com/stem-cell-differentiation/in-vitro-cells/mesenchymal-stem-cells-umbilical-cord-homo-sapiens-umbilical-cord-derived-mesenchymal-stem-cells-family
2.94499	TCCell	PureStem™ 4D20.8, NCr-fac Progenitor	In vitro	Prenatal	Neural Crest	14	108	SOX9, SFRP1, COL12A1, VCAN, THY1, POSTN, PRSS12, C5orf46, DHRS3, CHN1, COLEC12, TIMP3, SULF1, CLSTN2	http://discovery.lifemapsc.com/stem-cell-differentiation/in-vitro-cells/purestem-4d20-8-ncr-fac-progenitor
2.94046	PDCell	HyStem+TGFbeta3+GDF5-induced 4D20.8 cells	In vitro	Prenatal-PostNatal	Bone, Cartilage	12	106	SOX9, FN1, ID1, ID3, POSTN, PMEPA1, DCN, COL11A1, RHOB, CDKN1C, ANGPTL7, ELN	http://discovery.lifemapsc.com/stem-cell-differentiation/in-vitro-cells/purestem-4d20-8-ncr-fac-progenitor?TCCellID=9b7724d8-05c9-4f07-89e4-6aa3cdb593e2
2.93627	Cell	Mesenchymal Stem Cells	In vivo	Prenatal	Amnion, Mesenchymal Stem Cells	2	7	THY1, ITGB1	http://discovery.lifemapsc.com/in-vivo-development/amnion/amniotic-fluid/mesenchymal-stem-cells
2.93627	PDCell	Neuroectoderm-derived smooth muscle cells	In vitro	Prenatal	Smooth Muscle	2	5	TAGLN, ACTA2	http://discovery.lifemapsc.com/stem-cell-differentiation/protocols/early-embryonic-tissues-neural-ectoderm-paraxial-mesoderm-smooth-muscle-differentiation-human-vascular-smooth-muscle-subtypes-from-human-embryonic-stem-cells?TCCellID=a9b6a4a3-fa98-4708-833b-07f469935f43
2.91755	OrganSystem	Smooth Muscle	In vivo	Prenatal-PostNatal	Smooth Muscle	18	99	COL1A2, CALU, COL4A2, FN1, LOX, VCAN, POSTN, GREM1, SERPINH1, MMP14, RND3, PLK2, FBN1, THBS1, COL5A1, SERPINE1, COL1A1, TPM1	http://discovery.lifemapsc.com/in-vivo-development/smooth-muscle
2.91668	Cell	Cardiac Fibroblasts	In vivo	Prenatal	Heart, Epicardium, Fibroblasts	13	198	Fn1, Ptn, Col12a1, Thy1, Postn, S100a6, Itgav, Dcn, Hmox1, Thbs1, Sgk1, Tnnc1, Serpine1	http://discovery.lifemapsc.com/in-vivo-development/heart/myocardium/cardiac-fibroblasts
2.88752	Cell	Dental Pulp Stem Cells	In vivo	Prenatal-PostNatal	Tooth, Mesenchymal Stem Cells	3	13	THY1, ITGB1, ACTA2	http://discovery.lifemapsc.com/in-vivo-development/tooth/dental-pulp/dental-pulp-stem-cells
2.86872	TCCell	Umbilical cord-derived mesenchymal stem cells	In vitro	Prenatal	Umbilical Cord, Mesenchymal Stem Cells	2	8	THY1, ITGB1	http://discovery.lifemapsc.com/stem-cell-differentiation/in-vitro-cells/mesenchymal-stem-cells-umbilical-cord-homo-sapiens-umbilical-cord-derived-mesenchymal-stem-cells-302-military-hospital-of-china
2.86258	TCCell	PureStem™ SK11, NCr-fac & Meso-prx Progenitor	In vitro	Prenatal	Neural Crest, Paraxial Mesoderm	9	105	SOX9, PTGDS, VCAN, PLTP, DCN, TENT5A, CLSTN2, COL11A1, COL1A1	http://discovery.lifemapsc.com/stem-cell-differentiation/in-vitro-cells/purestem-sk11-ncr-fac-meso-prx-progenitor
2.86067	AnatCompartment	Hippocampus	In vivo	Prenatal-PostNatal	Brain	72	2609	COL1A2, CST3, Sox9, Ttr, SOD1, Chrna3, PPIB, Ptgds, CALU, Frzb, Ccnd1, Clu, Fn1, GOT2, Id1, Id3, Krt19, Ptn, Sfrp1, Sox4, Timp2, Vegfa, Vcan, PFN1, Fos, Nog, Pcp4, Enpp2, Npc2, BAX, LGALS1, Hspb8, Crim1, Otx2, Smoc2, VKORC1, Fbxo32, Oxtr, Serpinh1, Bmp7, ITGAV, STK24, Anxa2, Cdh1, DHRS3, Rnd3, Plk2, Gls, ITGB1, Thbs1, COX5B, PEBP1, PABPC1, COX17, MAP1B, UQCRB, Dbi, Arl6ip1, SPECC1, Cdkn2a, GNB3, …	http://discovery.lifemapsc.com/in-vivo-development/brain/hippocampus
2.84447	PDCell	Vascular endothelial growth factor-induced cells	In vitro	Prenatal	Uncategorized	23	185	COL1A2, TYRP1, IGFBP3, PPIC, FRZB, FN1, ID1, KRT19, LOX, SERPINF1, PTN, COL12A1, POSTN, SOSTDC1, SMOC2, COL4A1, CDH1, DCN, LUM, COL11A1, IGFBP5, ENAH, CALD1	http://discovery.lifemapsc.com/stem-cell-differentiation/protocols/endothelium-differentiation-derivation-and-purification-of-endothelial-precursor-cells-following-tgf-beta-inhibition?TCCellID=47e623bd-4acd-4cd5-848c-0b4e8ee18772
2.84339	PDCell	HyStem+TGFbeta3+GDF5-induced MEL2 cells	In vitro	Prenatal-PostNatal	Bone, Cartilage	13	107	SOX9, DIO2, ID1, ID3, ENPP2, POSTN, S100A6, PMEPA1, GPX3, COL11A1, SERPINE1, ACTA2, ELN	http://discovery.lifemapsc.com/stem-cell-differentiation/in-vitro-cells/purestem-mel2-ncr-fac-progenitor?TCCellID=999cfe92-93b0-456c-8a07-facfe44181e2
2.84121	PDCell	HyStem+BMP4-induced 4D20.8 cells	In vitro	Prenatal-PostNatal	Bone, Cartilage	13	100	SOX9, DIO2, ID1, ID3, COL12A1, FOS, ENPP2, POSTN, PMEPA1, COL11A1, CDKN1C, ANGPTL7, ELN	http://discovery.lifemapsc.com/stem-cell-differentiation/in-vitro-cells/purestem-4d20-8-ncr-fac-progenitor?TCCellID=0c3214e9-0988-4c8d-9baa-6ddf29b38566
2.83801	TCCell	Bone marrow-derived mesenchymal stem cells	In vitro	PostNatal	Bone, Mesenchymal Stem Cells	2	9	THY1, ITGB1	http://discovery.lifemapsc.com/stem-cell-differentiation/in-vitro-cells/bone-mesenchymal-stem-cells-homo-sapiens-bone-marrow-derived-mesenchymal-stem-cells-nanfang-hospital-of-southern-medical-university
2.83801	TCCell	Bone marrow-derived mesenchymal stem cells	In vitro	PostNatal	Bone, Mesenchymal Stem Cells	2	8	THY1, ITGB1	http://discovery.lifemapsc.com/stem-cell-differentiation/in-vitro-cells/bone-mesenchymal-stem-cells-homo-sapiens-bone-marrow-derived-mesenchymal-stem-cells-national-institute-of-neuroscience-italy
2.83801	TCCell	Adipose-derived mesenchymal stem cells	In vitro	PostNatal	Adipose, Mesenchymal Stem Cells	2	12	THY1, ITGB1	http://discovery.lifemapsc.com/stem-cell-differentiation/in-vitro-cells/adipose-mesenchymal-stem-cells-homo-sapiens-adipose-derived-mesenchymal-stem-cells-rnl-bio
2.83801	TCCell	Bone marrow-derived mesenchymal stem cells	In vitro	PostNatal	Bone, Mesenchymal Stem Cells	2	8	THY1, ITGB1	http://discovery.lifemapsc.com/stem-cell-differentiation/in-vitro-cells/bone-mesenchymal-stem-cells-homo-sapiens-bone-marrow-derived-mesenchymal-stem-cells-universit-degli-studi-del-piemonte-orientale
2.83166	Cell	Ovarian Mesenchymal Stroma Cells	In vivo	Prenatal	Ovary	40	1034	SOD1, PPIB, Capn2, Fn1, ID3, Ptn, Sfrp1, Col12a1, Vcan, LGALS1, PPP1R14B, CAVIN1, SERPINH1, ITGAV, Anxa2, CD151, Rnd3, Myl9, DSTN, Dcn, FBN1, Timp3, Tgfbi, COX5B, Lum, PEBP1, UQCRB, ADD3, SPECC1, Sulf1, CDKN2B, Igfbp5, TPM4, Aldh1a1, Tmsb4x, MYH9, ENAH, CALM2, Marcks, CALD1	http://discovery.lifemapsc.com/in-vivo-development/ovary/ovary-interstitium/ovarian-mesenchymal-stroma-cells
2.82954	Cell	Dermal Fibroblasts	In vivo	Prenatal-PostNatal	Dermis, Fibroblasts	10	132	Col1a2, Col4a2, Tagln, Vcan, Nog, Thy1, Col4a1, Dcn, Itgb1, Col1a1	http://discovery.lifemapsc.com/in-vivo-development/dermis/dorsal-dermis/dermal-fibroblasts
2.81191	PDCell	HyStem+TGFbeta3+GDF5-induced SM30 cells	In vitro	Prenatal-PostNatal	Bone, Cartilage	13	102	SOX9, DIO2, ID1, ID3, COL12A1, FOS, POSTN, S100A6, PMEPA1, DCN, COL11A1, ANGPTL7, ELN	http://discovery.lifemapsc.com/stem-cell-differentiation/in-vitro-cells/purestem-sm30-ncr-fac-meso-latp-progenitor?TCCellID=d0e68e02-a929-4f37-bc12-b6b58a2f2048
2.79407	TCCell	Human embryonic stem cells (family)	In vitro	Prenatal	Inner Cell Mass	29	856	TTR, CDKN1A, PPIC, EPAS1, FRZB, IGFBP7, CCND1, ID1, COL12A1, VCAN, LRAT, THY1, LGALS1, CAVIN1, GREM1, OTX2, CDH1, RND3, ITGA3, RBM47, LUM, SGK1, SULF1, KIF5C, SERPINE1, ANXA3, TMSB15A, MT2A, CALD1	http://discovery.lifemapsc.com/stem-cell-differentiation/in-vitro-cells/inner-cell-mass-homo-sapiens-human-embryonic-stem-cells-family
2.78995	Cell	Mesenchymal Stem Cells	In vivo	Prenatal-PostNatal	Umbilical Cord, Mesenchymal Stem Cells	3	26	VEGFA, THY1, ITGB1	http://discovery.lifemapsc.com/in-vivo-development/umbilical-cord/whartons-jelly/mesenchymal-stem-cells
2.78174	TCCell	Adipose-derived stem cells (StemGenex™)	In vitro	PostNatal	Adipose, Mesenchymal Stem Cells	2	11	THY1, ITGB1	http://discovery.lifemapsc.com/stem-cell-differentiation/in-vitro-cells/adipose-mesenchymal-stem-cells-homo-sapiens-adipose-derived-stem-cells-stemgenex-adistem-ltd
2.78088	TCCell	Umbilical cord blood-derived mesenchymal stem/progenitor cells	In vitro	Prenatal	Umbilical Cord, Blood, Mesenchymal Stem Cells	3	19	THY1, DCN, ITGB1	http://discovery.lifemapsc.com/stem-cell-differentiation/in-vitro-cells/blood-mesenchymal-stem-cells-umbilical-cord-homo-sapiens-umbilical-cord-blood-derived-mesenchymal-stem-progenitor-cells-medipost
2.77908	TCCell	Adipose-derived stem cells (Adipoplus)	In vitro	PostNatal	Adipose, Mesenchymal Stem Cells	2	13	THY1, ITGB1	http://discovery.lifemapsc.com/stem-cell-differentiation/in-vitro-cells/adipose-mesenchymal-stem-cells-homo-sapiens-adipose-derived-stem-cells-adipoplus-anterogen
2.73132	TCCell	Adipose-derived stromal cells	In vitro	PostNatal	Adipose, Mesenchymal Stem Cells	2	15	THY1, ITGB1	http://discovery.lifemapsc.com/stem-cell-differentiation/in-vitro-cells/adipose-mesenchymal-stem-cells-homo-sapiens-adipose-derived-stromal-cells-rigshospitalet
2.71381	TCCell	Umbilical cord blood-derived mesenchymal stem cells	In vitro	Prenatal	Umbilical Cord, Blood, Mesenchymal Stem Cells	3	25	SOX9, THY1, ITGB1	http://discovery.lifemapsc.com/stem-cell-differentiation/in-vitro-cells/blood-mesenchymal-stem-cells-umbilical-cord-homo-sapiens-umbilical-cord-blood-derived-mesenchymal-stem-cells-new-york-blood-center-inc
2.70285	Cell	Prechondrocytic Mesenchymal Cells	In vivo	Prenatal	Bone, Cartilage	6	42	Col1a2, Sox9, Fn1, NOG, Grem1, Col1a1	http://discovery.lifemapsc.com/in-vivo-development/bone/vertebral-body/prechondrocytic-mesenchymal-cells
2.68388	Cell	Mesenchymal Condensate Cells	In vivo	Prenatal	Limb, Bone, Cartilage	14	284	Sox9, Fn1, Vcan, Tgm2, NOG, Pcp4, S100a6, Smoc2, Bmp7, Itga3, Plk2, Lum, Sulf1, Col11a1	http://discovery.lifemapsc.com/in-vivo-development/limb/zeugopod/mesenchymal-condensate-cells
2.6752	PDCell	TGFbeta3+BMP7-induced chondrocytes	In vitro	Prenatal-PostNatal	Bone, Cartilage	11	100	SOX9, DIO2, ID1, ID3, COL12A1, FOS, POSTN, PMEPA1, COL11A1, ANGPTL7, ELN	http://discovery.lifemapsc.com/stem-cell-differentiation/in-vitro-cells/purestem-4d20-8-ncr-fac-progenitor?TCCellID=89fd6b26-92f8-4c5b-ae1b-1fa00cdd7b8e
2.67313	BIDiffExpSet	SR1 Dermal Fibroblasts	In vitro	PostNatal	Dermis, Fibroblasts	16	99	IGFBP3, LOX, COL12A1, THY1, POSTN, GREM1, ITGA11, RDH10, MYL9, DCN, THBS1, TIMP3, LUM, SULF1, PSG4, ELN	http://discovery.lifemapsc.com/gene-expression-signals/high-throughput/large-scale-dataset-cultured-cell-collection/sr1-dermal-fibroblasts
2.66834	BIDiffExpSet	Cardiac Myocytes	In vivo	PostNatal	Heart	22	98	COL1A2, IGFBP3, CALU, COL4A2, FN1, LOX, TAGLN, VCAN, POSTN, FSTL1, PRSS23, SERPINH1, COL4A1, RND3, PLK2, FBN1, THBS1, SULF1, COL5A1, SERPINE1, COL1A1, TPM4	http://discovery.lifemapsc.com/gene-expression-signals/high-throughput/large-scale-dataset-gnf-biogps/cardiac-myocytes
2.66667	TCCell	Genetically modified vein-derived smooth muscle	In vitro	PostNatal	Smooth Muscle	2	2	VEGFA, ACTA2	http://discovery.lifemapsc.com/stem-cell-differentiation/in-vitro-cells/smooth-muscle-sus-scrofa-genetically-modified-vein-derived-smooth-muscle-multi-gene-vascular-systems-mgvs
2.65097	TCCell	PureStem™ E15, Meso-prx/latp Progenitor	In vitro	Prenatal	Lateral Plate Mesoderm, Paraxial Mesoderm	11	106	SOX9, COL12A1, VCAN, KRT7, POSTN, S100A6, ITGA11, C5orf46, COL8A1, SULF1, ACTA2	http://discovery.lifemapsc.com/stem-cell-differentiation/in-vitro-cells/purestem-e15-meso-prx-latp-progenitor
2.64437	Cell	Mesenchymal Stem Cells	In vivo	Prenatal	Blood, Mesenchymal Stem Cells	2	12	THY1, ITGB1	http://discovery.lifemapsc.com/in-vivo-development/blood/cord-blood/mesenchymal-stem-cells
2.64437	TCCell	Wharton's jelly-derived mesenchymal stem cells	In vitro	Prenatal	Umbilical Cord, Mesenchymal Stem Cells	2	15	THY1, ITGB1	http://discovery.lifemapsc.com/stem-cell-differentiation/in-vitro-cells/mesenchymal-stem-cells-umbilical-cord-homo-sapiens-whartons-jelly-derived-mesenchymal-stem-cells-g-dannunzio-university-of-chieti-pescara
2.59822	Cell	Prechondrocytic Mesenchymal Cells	In vivo	Prenatal	Bone, Cartilage	5	35	Col1a2, Sox9, Fn1, Grem1, Col1a1	http://discovery.lifemapsc.com/in-vivo-development/bone/central-neural-arch/prechondrocytic-mesenchymal-cells
2.59498	Cell	Prechondrocytic Mesenchymal Cells	In vivo	Prenatal	Bone, Cartilage	5	38	Col1a2, Sox9, Fn1, Grem1, Col1a1	http://discovery.lifemapsc.com/in-vivo-development/bone/lateral-neural-arch/prechondrocytic-mesenchymal-cells
2.54543	Cell	Prechondrocytic Mesenchymal Cells	In vivo	Prenatal	Bone, Cartilage	5	38	Col1a2, Sox9, Fn1, Grem1, Col1a1	http://discovery.lifemapsc.com/in-vivo-development/bone/dorsal-neural-arch/prechondrocytic-mesenchymal-cells
2.54216	BIDiffExpSet	Human Retinal Pigment Epithelial Cells (HRPEpiC)	In vitro	PostNatal	Eye, Retinal Pigmented Epithelium (RPE)	17	98	DIO2, PTGDS, EDN2, KRT19, KRT7, FSTL3, OTX2, TYR, CTSH, TIMP3, CLSTN2, TSPAN10, SERPINE3, KRT8, COL11A1, MXRA5, PSG4	http://discovery.lifemapsc.com/gene-expression-signals/high-throughput/large-scale-dataset-cultured-cell-collection/human-retinal-pigment-epithelial-cells-hrpepic
2.52596	Cell	Prechondrocytic Mesenchymal Cells	In vivo	Prenatal	Bone, Cartilage	5	41	Col1a2, Sox9, Fn1, Grem1, Col1a1	http://discovery.lifemapsc.com/in-vivo-development/bone/spinous-process-of-vertebrae/prechondrocytic-mesenchymal-cells
2.52269	Cell	Chorionic Mesenchymal Stromal Cells	In vivo	Prenatal	Chorion, Placenta, Mesenchymal Stem Cells	2	18	THY1, ITGB1	http://discovery.lifemapsc.com/in-vivo-development/placenta/chorionic-villus/chorionic-mesenchymal-stromal-cells
2.51822	Cell	Intervertebral Disc Nucleus Pulposus Cells	In vivo	Prenatal-PostNatal	Cartilage	11	89	Sox9, Krt19, Timp2, Vegfa, Fos, Krt7, Sostdc1, Dcn, Itgb1, Lum, Krt8	http://discovery.lifemapsc.com/in-vivo-development/cartilage/nucleus-pulposus/intervertebral-disc-nucleus-pulposus-cells
2.50473	PDCell	HyStem+BMP4-induced SM30 cells	In vitro	Prenatal-PostNatal	Adipose, Bone, Cartilage	13	104	SOX9, DIO2, FRZB, ID1, ID3, FOS, RAMP1, ENPP2, DHRS3, DCN, SULF1, COL11A1, ANGPTL7	http://discovery.lifemapsc.com/stem-cell-differentiation/in-vitro-cells/purestem-sm30-ncr-fac-meso-latp-progenitor?TCCellID=75a695cd-c3f3-4d99-ab53-ebd453743dbb
2.50291	Cell	Biliary Epithelial Cells	In vivo	Prenatal-PostNatal	Liver, Epithelial Cells	4	18	Sox9, Krt19, Krt7, SLC4A2	http://discovery.lifemapsc.com/in-vivo-development/liver/intrahepatic-biliary-tree/biliary-epithelial-cells
2.49873	TCCell	PureStem™ 7SMOO32, NCr-fac & Meso Progenitor	In vitro	Prenatal	Mesoderm, Neural Crest	8	107	SOX9, DIO2, SERPINF1, SFRP1, PMEPA1, TENT5A, FBN1, COL1A1	http://discovery.lifemapsc.com/stem-cell-differentiation/in-vitro-cells/purestem-7smoo32-ncr-fac-meso-progenitor
2.49394	TCCell	Adipose-derived mesenchymal stem cells (family)	In vitro	PostNatal	Adipose, Mesenchymal Stem Cells	2	32	THY1, ITGB1	http://discovery.lifemapsc.com/stem-cell-differentiation/in-vitro-cells/adipose-mesenchymal-stem-cells-homo-sapiens-adipose-derived-mesenchymal-stem-cells-family
2.49215	AnatCompartment	Retina	In vivo	Prenatal-PostNatal	Eye, Retina	36	1461	SOX9, Sod1, Tyrp1, Chrna3, PTGDS, Ccnd1, CLU, Got2, Sfrp1, Sox4, PKP4, ENPP2, HSPB8, MFAP3L, OTX2, Rdh10, BMP7, Cdh1, Itga3, Dstn, Dcn, Gls, Apc, Slc5a3, MYRF, Glul, Rgr, MAP1B, SLC7A5, Kif5c, IGFBP5, Sgk3, Clgn, Aldh1a1, CDKN1C, CALM1	http://discovery.lifemapsc.com/in-vivo-development/eye/retina
2.47927	TCCell	Decidua-derived mesenchymal cells	In vitro	PostNatal	Placenta, Mesenchymal Stem Cells	7	113	DIO2, THY1, ITGB1, IGFBP5, MXRA5, ANXA3, ALDH1A1	http://discovery.lifemapsc.com/stem-cell-differentiation/in-vitro-cells/mesenchymal-stem-cells-placenta-homo-sapiens-decidua-derived-mesenchymal-cells-osaka-national-hospital
2.46958	AnatCompartment	Metencephalic Basal Plate	In vivo	Prenatal	Neural Tube	29	1215	Sox9, Cdkn1a, Sod1, Gstp2, Emp2, Frzb, Clu, Got2, Sfrp1, Sox4, Pttg1ip, Lamp1, Mfge8, Pcp4, Enpp2, Fstl1, Otx2, Itgb8, Gpx3, Dhrs3, Itga3, Col8a1, Dcn, Gls, Timp3, Sgk3, Rlbp1, Fth1, Gapdh	http://discovery.lifemapsc.com/in-vivo-development/neural-tube/metencephalic-basal-plate
2.46825	PDCell	HyStem+BMP4-induced SK11 cells	In vitro	Prenatal-PostNatal	Bone, Cartilage	11	105	SOX9, FRZB, ID1, ID3, RAMP1, POSTN, DHRS3, COL8A1, COL11A1, ACTA2, ELN	http://discovery.lifemapsc.com/stem-cell-differentiation/in-vitro-cells/purestem-sk11-ncr-fac-meso-prx-progenitor?TCCellID=8bfdf408-a8fc-46f0-8db6-3372ecfbf224
2.45391	BIDiffExpSet	Uterus Corpus	In vivo	PostNatal	Uterus	24	98	COL1A2, IGFBP3, DIO2, PTGDS, CALU, CLU, SOX4, TAGLN, FOS, PCP4, ENPP2, LGALS1, GREM1, ITGB5, MMP14, RND3, DCN, THBS1, COLEC12, GEM, IGFBP5, COL1A1, CDKN1C, ACTA2	http://discovery.lifemapsc.com/gene-expression-signals/high-throughput/large-scale-dataset-gnf-biogps/uterus-corpus
2.43841	Cell	Vascular Smooth Muscle Cells	In vivo	Prenatal	Heart, Smooth Muscle, Epicardium	2	12	Tagln, Acta2	http://discovery.lifemapsc.com/in-vivo-development/heart/coronary-capillary-plexus/vascular-smooth-muscle-cells
2.43264	BIDiffExpSet	Human Umbilical Smooth Muscle (HUSM)	In vitro	PostNatal	Umbilical Cord, Smooth Muscle	15	99	CCND1, TAGLN, TGM2, GREM1, C5orf46, MYL9, ITGB1, TIMP3, SULF1, KRT8, COL11A1, IGFBP5, SERPINE1, ALDH1A1, ACTA2	http://discovery.lifemapsc.com/gene-expression-signals/high-throughput/large-scale-dataset-cultured-cell-collection/human-umbilical-smooth-muscle-husm
2.4311	PDCell	Mesenchymal stem cells	In vitro	Prenatal	Mesenchymal Stem Cells	3	16	FN1, THY1, ACTA2	http://discovery.lifemapsc.com/stem-cell-differentiation/protocols/smooth-muscle-differentiation-vascular-smooth-muscle-generation-via-mesenchymal-intermediates?TCCellID=db6af5ec-8350-4acb-acdf-94c7a05a740e
2.42978	Cell	Hematopoietic Stem Cells	In vivo	Prenatal-PostNatal	Blood	22	642	Col1a2, Col4a2, Serpinf1, Sfrp1, Fos, Ramp1, Thy1, Fstl1, Cavin1, Tmem98, Gulp1, Pmepa1, Crispld1, Col4a1, FBN1, Krt8, CLGN, Slc23a2, Aldh1a1, Tmem191c, Enah, Meg3	http://discovery.lifemapsc.com/in-vivo-development/blood/hematopoietic-bone-marrow/hematopoietic-stem-cells
2.41096	TCCell	Adipose-derived mesenchymal stem cells combined with allograft bone (AlloStem®)	In vitro	PostNatal	Adipose, Mesenchymal Stem Cells	2	6	THY1, BMP7	http://discovery.lifemapsc.com/stem-cell-differentiation/in-vitro-cells/adipose-mesenchymal-stem-cells-homo-sapiens-adipose-derived-mesenchymal-stem-cells-combined-with-allograft-bone-allostem-allosource
2.41096	TCCell	Bone marrow-derived mesenchymal stem cells (Stemedyne™-MSC, itMSC)	In vitro	PostNatal	Bone, Mesenchymal Stem Cells	2	12	VEGFA, THY1	http://discovery.lifemapsc.com/stem-cell-differentiation/in-vitro-cells/bone-mesenchymal-stem-cells-homo-sapiens-bone-marrow-derived-mesenchymal-stem-cells-stemedyne-msc-itmsc-stemedica-cell-technologies
2.41071	Cell	Smooth Muscle Cells	In vivo	Prenatal	Head Mesenchyme, Smooth Muscle	4	21	Tagln, Vegfa, Bmp7, Acta2	http://discovery.lifemapsc.com/in-vivo-development/head-mesenchyme/prechordal-mesenchyme/smooth-muscle-cells
2.38791	AnatCompartment	Amygdala	In vivo	Prenatal-PostNatal	Brain	47	1003	TTR, Cdkn1a, Chrna3, Ptgds, Frzb, Ccnd1, Clu, Fn1, Id1, Id3, Krt19, Ptn, Sfrp1, Sox4, Timp2, Vegfa, Vcan, Fos, Nog, Pcp4, THY1, Npc2, Prss12, Hspb8, Crim1, Otx2, Smoc2, Fbxo32, Oxtr, Serpinh1, Anxa2, Cdh1, Rnd3, Plk2, Gls, CHN1, Thbs1, Map1b, Dbi, Arl6ip1, Cdkn2a, KIF5C, Igfbp5, Rlbp1, Rhob, Enah, CALM1	http://discovery.lifemapsc.com/in-vivo-development/brain/amygdala
2.35163	Cell	Mesenchymal Stem Cells	In vivo	PostNatal	Adipose, Mesenchymal Stem Cells	4	112	THY1, ITGB1, KIF22, MEG3	http://discovery.lifemapsc.com/in-vivo-development/adipose/subcutaneous-white-adipose/mesenchymal-stem-cells
2.34901	TCCell	Clonal bone marrow-derived mesenchymal stem cells (Homeo-GH)	In vitro	PostNatal	Bone, Mesenchymal Stem Cells	2	10	THY1, ITGB1	http://discovery.lifemapsc.com/stem-cell-differentiation/in-vitro-cells/bone-mesenchymal-stem-cells-homo-sapiens-clonal-bone-marrow-derived-mesenchymal-stem-cells-homeo-gh-homeotherapy-co
2.34895	TCCell	PureStem™ SM30, NCr-fac & Meso-latp Progenitor	In vitro	Prenatal	Lateral Plate Mesoderm, Neural Crest	11	102	SOX9, FRZB, MAN2A1, SERPINF1, SFRP1, S100A6, COLEC12, TIMP3, CLSTN2, MXRA5, C19orf33	http://discovery.lifemapsc.com/stem-cell-differentiation/in-vitro-cells/purestem-sm30-ncr-fac-meso-latp-progenitor
2.34385	Cell	Mesenchymal Condensate Cells	In vivo	Prenatal	Limb, Bone, Cartilage	7	56	Sox9, Fn1, Nog, Bmp7, Itga3, Col11a1, Col1a1	http://discovery.lifemapsc.com/in-vivo-development/limb/stylopod/mesenchymal-condensate-cells
2.33333	TCCell	Human mammary epithelial cells	In vitro	PostNatal	Breast, Epithelial Cells	5	8	FN1, KRT19, MFGE8, KRT8, ACTA2	http://discovery.lifemapsc.com/stem-cell-differentiation/in-vitro-cells/breast-epithelial-cells-homo-sapiens-human-mammary-epithelial-cells-northwestern-university-medical-school
2.32553	PDCell	HyStem+BMP4-induced MEL2 cells	In vitro	Prenatal-PostNatal	Bone	11	107	DIO2, PTGDS, FRZB, ID1, ID3, VCAN, ENPP2, POSTN, S100A6, COL11A1, ELN	http://discovery.lifemapsc.com/stem-cell-differentiation/in-vitro-cells/purestem-mel2-ncr-fac-progenitor?TCCellID=58e9a969-53d5-4ed5-8974-4b017b2752f1
2.30856	BIDiffExpSet	Human EpiDermal Melanocytes-dark (HEM-dark)	In vitro	PostNatal	Epidermis, Melanocytes	8	97	TYRP1, APOLD1, NCCRP1, CDH1, TYR, CYP27A1, TSPAN10, SLC7A5	http://discovery.lifemapsc.com/gene-expression-signals/high-throughput/large-scale-dataset-cultured-cell-collection/human-epidermal-melanocytes-dark-hem-dark
2.30856	BIDiffExpSet	Human EpiDermal Melanocytes (HEM)	In vitro	PostNatal	Epidermis, Melanocytes	8	97	TYRP1, APOLD1, NCCRP1, TRPM1, CDH1, TYR, TSPAN10, SLC7A5	http://discovery.lifemapsc.com/gene-expression-signals/high-throughput/large-scale-dataset-cultured-cell-collection/human-epidermal-melanocytes-hem
2.28192	PDCell	TGFbeta3+BMP7-induced chondrocytes	In vitro	Prenatal-PostNatal	Bone, Cartilage	10	100	SOX9, DIO2, ID3, COL12A1, FOS, TSPAN13, PMEPA1, DCN, ANGPTL7, ELN	http://discovery.lifemapsc.com/stem-cell-differentiation/in-vitro-cells/purestem-7pend24-ncr-fac-meso-prx-progenitor?TCCellID=fc6e2f68-5f63-41b6-bb7c-2275b188ae32
2.26192	TCCell	Epithelial cells (family)	In vitro	Prenatal-PostNatal	Epithelial Cells	6	39	FN1, KRT19, MFGE8, ITGB1, KRT8, ACTA2	http://discovery.lifemapsc.com/stem-cell-differentiation/in-vitro-cells/epithelial-cells-homo-sapiens-epithelial-cells-family
2.25085	Cell	Prechondrocytes	In vivo	Prenatal	Bone, Cartilage	3	25	Sox9, Bmp7, Col11a1	http://discovery.lifemapsc.com/in-vivo-development/bone/zeugopod-epiphyseal-end/prechondrocytes
2.25085	Cell	Prechondrocytes	In vivo	Prenatal	Bone, Cartilage	3	25	Sox9, Bmp7, Col11a1	http://discovery.lifemapsc.com/in-vivo-development/bone/autopod-epiphyseal-end/prechondrocytes
2.24723	TCCell	Cardiac stem cells	In vitro	PostNatal	Heart	3	16	THY1, ITGB1, COL1A1	http://discovery.lifemapsc.com/stem-cell-differentiation/in-vitro-cells/heart-homo-sapiens-cardiac-stem-cells-kyoto-university-hospital
2.24259	Cell	Central Intermediate Lamina Cells	In vivo	Prenatal	Limb, Cartilage	5	26	Col1a2, Sox9, Nog, Enpp2, Col1a1	http://discovery.lifemapsc.com/in-vivo-development/limb/autopod-synovial-joint/central-intermediate-lamina-cells
2.24259	Cell	Central Intermediate Lamina Cells	In vivo	Prenatal	Limb, Cartilage	5	28	Col1a2, Sox9, Nog, Enpp2, Col1a1	http://discovery.lifemapsc.com/in-vivo-development/limb/zeugopod-synovial-joint/central-intermediate-lamina-cells
2.24259	Cell	Central Intermediate Lamina Cells	In vivo	Prenatal	Limb, Cartilage	5	28	Col1a2, Sox9, Nog, Enpp2, Col1a1	http://discovery.lifemapsc.com/in-vivo-development/limb/stylopod-synovial-joint/central-intermediate-lamina-cells
2.23933	Cell	Bulge Stem Cells	In vivo	Prenatal-PostNatal	Hair	14	210	Col1a2, Sox9, Ptn, Ramp1, Mfge8, Postn, Fstl1, S100a6, Grem1, Cdh1, Myl9, Tgfbi, Igfbp5, Cald1	http://discovery.lifemapsc.com/in-vivo-development/hair/bulge/bulge-stem-cells
2.23752	Cell	Mesenchymal Condensate Cells	In vivo	Prenatal	Limb, Bone, Cartilage	6	42	Sox9, Fn1, NOG, Bmp7, Itga3, Col11a1	http://discovery.lifemapsc.com/in-vivo-development/limb/autopod/mesenchymal-condensate-cells
2.2338	Cell	Pre-Granulosa Cells	In vivo	Prenatal	Ovary	19	282	Col1a2, Serpinf1, Col12a1, Enpp2, Pld5, Anxa2, Dhrs3, Myl9, Plk2, Colec12, Lum, Sulf1, Col11a1, Slc23a2, Col1a1, Aldh1a1, Tmsb4x, Acta2, Marcks	http://discovery.lifemapsc.com/in-vivo-development/ovary/primordial-follicle/pre-granulosa-cells
2.22972	Cell	Choroid Plexus Progenitor Cells	In vivo	Prenatal	Brain, Brain Barriers, Choroid Plexus	5	113	Ttr, Ppic, Otx2, Bmp7, Col11a1	http://discovery.lifemapsc.com/in-vivo-development/brain/choroid-plexus/choroid-plexus-progenitor-cells
2.22628	Cell	Prechondrocytes	In vivo	Prenatal	Bone, Cartilage	3	25	Sox9, Bmp7, Col11a1	http://discovery.lifemapsc.com/in-vivo-development/bone/stylopod-epiphyseal-end/prechondrocytes
2.22539	PDCell	Retinal pigmented epithelium cells	In vitro	Prenatal-PostNatal	Eye, Retinal Pigmented Epithelium (RPE)	2	6	BEST1, RLBP1	http://discovery.lifemapsc.com/stem-cell-differentiation/protocols/eye-retinal-pigmented-epithelium-rpe-differentiation-direct-differentiation-of-human-embryonic-stem-cells-into-retinal-pigment-epithelium-cells?TCCellID=26460a43-075d-42bf-a896-a1571d409b14
2.22116	TCCell	Dental pulp stem cells	In vitro	PostNatal	Tooth	2	21	THY1, ITGB1	http://discovery.lifemapsc.com/stem-cell-differentiation/in-vitro-cells/tooth-homo-sapiens-dental-pulp-stem-cells-g-dannunzio-university
2.21969	PDCell	Chondrocyte-like cells	In vitro	Prenatal-PostNatal	Bone, Cartilage	9	63	SOX9, ID3, TSPAN13, PMEPA1, SMOC2, SLC7A5, COL11A1, CDKN1C, ANGPTL7	http://discovery.lifemapsc.com/stem-cell-differentiation/protocols/bone-cartilage-differentiation-generation-of-chondrocytes-from-human-fetal-mesenchymal-stromal-cells?TCCellID=48ac82a2-9b9b-442e-92d7-bc1508e69682
2.20469	PDCell	Pigmented epithelium cell clusters	In vitro	Prenatal	Eye, Retinal Pigmented Epithelium (RPE)	2	7	OTX2, BEST1	http://discovery.lifemapsc.com/stem-cell-differentiation/protocols/eye-retinal-pigmented-epithelium-rpe-differentiation-direct-differentiation-of-human-embryonic-stem-cells-into-retinal-pigment-epithelium-cells?TCCellID=cade8e94-3077-400d-a3aa-01eae3bcc232
2.20469	PDCell	Melanocytes-like cells	In vitro	Prenatal-PostNatal	Melanocytes	2	10	TYRP1, TYR	http://discovery.lifemapsc.com/stem-cell-differentiation/protocols/melanocytes-differentiation-generation-of-melanocytes-from-human-embryonic-stem-cells-using-defined-medium?TCCellID=830f6570-8a8c-407d-b3b9-69cbecf1652a
2.19145	Cell	Atrioventricular Canal Cells	In vivo	Prenatal	Heart, Myocardium	18	281	Sox9, Igfbp7, Edn2, Id1, Krt19, Serpinf1, Sox4, Krt7, Enpp2, Postn, Upk3b, Mmp14, Dstn, Tgfbi, Calr, Krt8, Actg1, Tpm4	http://discovery.lifemapsc.com/in-vivo-development/heart/atrioventricular-canal/atrioventricular-canal-cells
2.18732	Cell	Ureteric Bud Cells	In vivo	Prenatal	Kidney	22	230	Col1a2, Clu, Col12a1, Vcan, Krt7, Postn, Mfap3l, Bmp7, Cdh1, Itga3, Myl9, Dstn, Dcn, Tgfbi, Lum, Sulf1, Clstn2, Col5a1, Krt8, Col1a1, Aldh1a1, Cald1	http://discovery.lifemapsc.com/in-vivo-development/kidney/ureteric-bud/ureteric-bud-cells
2.17369	Cell	Hepatocytes	In vivo	Prenatal-PostNatal	Liver	32	1430	COL1A2, TTR, SOD1, CCND1, GOT2, MAN2A1, Vegfa, PFN1, NNMT, POSTN, MYDGF, VKORC1, CD151, CDH1, DHRS3, ITGA3, DSTN, GLS, ITGB1, APC, WFIKKN2, CTSH, COX5B, GLUL, PEBP1, COX17, UQCRB, KRT8, ALDH1A1, SLC4A2, CRYZ, CALM2	http://discovery.lifemapsc.com/in-vivo-development/liver/liver-lobule/hepatocytes
2.16335	Cell	Chondrocytes	In vivo	Prenatal	Bone, Cartilage	3	21	Sox9, Nog, Col11a1	http://discovery.lifemapsc.com/in-vivo-development/cartilage/synchondroses/chondrocytes
2.16097	TCCell	Dental pulp stem cells (family)	In vitro	PostNatal	Tooth	2	29	THY1, ITGB1	http://discovery.lifemapsc.com/stem-cell-differentiation/in-vitro-cells/tooth-homo-sapiens-dental-pulp-stem-cells-family
2.13948	Cell	Inner Enamel Epithelial Cells	In vivo	Prenatal-PostNatal	Tooth, Epithelial Cells	14	118	Sox9, Ccnd1, Clu, Timp2, Sostdc1, Bmp7, Itgav, Itgb5, Cdh1, Mmp14, Dcn, Itgb1, Timp3, Col1a1	http://discovery.lifemapsc.com/in-vivo-development/tooth/dental-enamel/inner-enamel-epithelial-cells
2.137	Cell	Adult Endothelial Cells	In vivo	PostNatal	Brain, Endothelium, Blood Brain Barrier, Brain Barriers	12	235	Ptgds, Emp2, Ptn, Cspg5, Prss23, Crispld1, Timp3, Slc7a5, Ly6e, Slc23a2, Nanos1, Acta2	http://discovery.lifemapsc.com/in-vivo-development/brain/blood-brain-barrier/adult-endothelial-cells
2.13287	AnatCompartment	Lens	In vivo	Prenatal-PostNatal	Eye, Lens	17	440	Sod1, Igfbp7, Clu, Cox7b, Sfrp1, Crim1, Col4a1, Cdh1, Gls, Ccnd2, P4hb, Slc7a5, Trpm3, Fth1, Atp5l, Gapdh, Aldh1a1	http://discovery.lifemapsc.com/in-vivo-development/eye/lens
2.13168	Cell	Mesenchymal Stem Cells	In vivo	Prenatal-PostNatal	Endothelium, Pericytes, Mesenchymal Stem Cells	2	15	THY1, ACTA2	http://discovery.lifemapsc.com/in-vivo-development/endothelium/microvessels/mesenchymal-stem-cells
2.13127	AnatCompartment	Striatum	In vivo	Prenatal-PostNatal	Brain	36	1139	Sox9, Gstp-ps, Ptgds, Frzb, Ccnd1, Clu, Got2, Id1, Krt19, Ptn, Sfrp1, Vcan, Fos, Nog, Pcp4, Npc2, Fstl1, Hspb8, Crim1, OTX2, Fbxo32, Serpinh1, Anxa2, Plk2, Thbs1, Ccnd2, Glul, Map1b, Uqcrb, Arl6ip1, Cdkn2a, P4hb, Igfbp5, Strip2, Gapdh, Enah	http://discovery.lifemapsc.com/in-vivo-development/brain/striatum
2.131	AnatCompartment	Pons	In vivo	Prenatal-PostNatal	Brain	47	1033	Cdkn1a, Chrna3, PTGDS, Frzb, Ccnd1, Clu, Fn1, Id1, Krt19, Sfrp1, Sox4, Timp2, Vegfa, Vcan, Fos, Nog, PCP4, THY1, Npc2, Prss12, Hspb8, Crim1, Otx2, Smoc2, Fbxo32, Oxtr, Serpinh1, Anxa2, Cdh1, Dhrs3, Rnd3, Plk2, Gls, CHN1, Thbs1, Ccnd2, MAP1B, Dbi, Arl6ip1, Cdkn2a, KIF5C, Igfbp5, Strip2, Rhob, Actb, Enah, CALM1	http://discovery.lifemapsc.com/in-vivo-development/brain/pons
2.10961	TCCell	Line H9 (WA09)	In vitro	Prenatal	Inner Cell Mass	19	561	TTR, PPIC, EPAS1, FRZB, IGFBP7, CCND1, COL12A1, LRAT, THY1, LGALS1, CDH1, RND3, RBM47, LUM, SULF1, SERPINE1, TMSB15A, MT2A, CALD1	http://discovery.lifemapsc.com/stem-cell-differentiation/in-vitro-cells/inner-cell-mass-homo-sapiens-line-h9-wa09-wicell-research-institute-inc
2.09683	BIDiffExpSet	Human Umbillical Artery Smooth Muscle Cells (HUASMC)	In vitro	PostNatal	Umbilical Cord, Smooth Muscle	13	97	KRT19, TAGLN, TGM2, FOS, NNMT, THY1, LUM, SULF1, KRT8, CPA4, SERPINE1, ALDH1A1, TMSB15A	http://discovery.lifemapsc.com/gene-expression-signals/high-throughput/large-scale-dataset-cultured-cell-collection/human-umbillical-artery-smooth-muscle-cells-huasmc
2.09104	TCCell	Limbal epithelial stem cells	In vitro	PostNatal	Eye, Epithelial Cells	6	40	FN1, KRT19, KRT7, THY1, ITGB1, KRT8	http://discovery.lifemapsc.com/stem-cell-differentiation/in-vitro-cells/epithelial-cells-eye-homo-sapiens-limbal-epithelial-stem-cells-university-of-debrecen
2.0814	AnatCompartment	Metencephalic Alar Plate	In vivo	Prenatal	Neural Tube	22	869	Cst3, Sox9, Cdkn1a, Chrna3, Calu, Clu, Got2, Ptn, Rdh5, Sfrp1, Sox4, Pcp4, Otx2, Dhrs3, Itga3, Col8a1, Gls, Ivns1abp, Slc5a3, Ccnd2, Map1b, Ly6e	http://discovery.lifemapsc.com/in-vivo-development/neural-tube/metencephalic-alar-plate
2.07614	PDCell	Neurospheres	In vitro	Prenatal	Neural Crest	3	19	SOX9, OTX2, CDH1	http://discovery.lifemapsc.com/stem-cell-differentiation/protocols/neural-crest-schwann-cells-differentiation-schwann-cells-and-sensory-neurons-from-human-embryonic-stem-cells?TCCellID=cb2d6370-4371-4fb3-b671-564642a9b4fe
2.06523	PDCell	HyStem+TGFbeta3+GDF5-induced 7PEND24 cells	In vitro	Prenatal-PostNatal	Bone	9	102	SOX9, DIO2, PPIB, RAMP1, POSTN, PMEPA1, DCN, TIMP3, ELN	http://discovery.lifemapsc.com/stem-cell-differentiation/in-vitro-cells/purestem-7pend24-ncr-fac-meso-prx-progenitor?TCCellID=ae02806d-2305-457b-8099-61e7b8cebb70
2.05539	TCCell	Tubular cell-enriched subpopulation of renal cells	In vitro	PostNatal	Kidney, Epithelial Cells	3	9	Krt19, Cdh1, Krt8	http://discovery.lifemapsc.com/stem-cell-differentiation/in-vitro-cells/epithelial-cells-kidney-rattus-norvegicus-tubular-cell-enriched-subpopulation-of-renal-cells-tengion
2.04561	AnatCompartment	Choroid Plexus	In vivo	Prenatal-PostNatal	Brain, Choroid Plexus	12	146	Ttr, Enpp2, Sostdc1, Col4a1, Col8a1, Slc5a3, Wfikkn2, Rbm47, Sgk1, Slc23a2, Ahcyl2, Slc4a2	http://discovery.lifemapsc.com/in-vivo-development/brain/choroid-plexus
2.0426	AnatCompartment	Oviduct	In vivo	Prenatal-PostNatal	Ovary	49	2106	COL1A2, SOD1, GSTP1, PPIB, CALU, IGFBP7, CCND1, GOT2, ID3, KRT19, MAN2A1, PFN1, HINT1, KRT7, POSTN, BAX, PPP1R14B, GULP1, VKORC1, ITGAV, STK24, CD151, CDH1, DHRS3, ITGA3, DSTN, ITGB1, APC, THBS1, WFIKKN2, CTSH, COX5B, PABPC1, COX17, UQCRB, ADD3, GNB3, KRT8, ACTN4, CDKN2B, S100A11, CLGN, ANXA3, TPM4, SLC4A2, MYH9, CRYZ, ENAH, CALM2	http://discovery.lifemapsc.com/in-vivo-development/ovary/oviduct
2.03454	TCCell	Endothelial cells (family)	In vitro	PostNatal	Endothelium	13	200	PPIC, EPAS1, FN1, LOX, COL12A1, NNMT, THY1, PRSS23, FKBP10, COL4A1, RND3, COL8A1, CALD1	http://discovery.lifemapsc.com/stem-cell-differentiation/in-vitro-cells/endothelium-homo-sapiens-endothelial-cells-family
2.02828	TCCell	Trabecular meshwork-derived mesenchymal stem cells	In vitro	PostNatal	Eye, Mesenchymal Stem Cells	9	138	DIO2, DUSP4, THY1, TSPAN13, ITGA3, CDKN2B, CPA4, UACA, ALDH1A1	http://discovery.lifemapsc.com/stem-cell-differentiation/in-vitro-cells/eye-mesenchymal-stem-cells-homo-sapiens-trabecular-meshwork-derived-mesenchymal-stem-cells-genome-institute-of-singapore
2.02628	Cell	Mature Muller Glia Cells	In vivo	PostNatal	Eye, Muller Glia, Retina, Glial Cells	3	13	Sox9, Glul, Rlbp1	http://discovery.lifemapsc.com/in-vivo-development/eye/inner-nuclear-layer/mature-muller-glia-cells
2.02246	Cell	Stellate Reticulum Cells	In vivo	Prenatal-PostNatal	Tooth	9	83	Fn1, Timp2, Sostdc1, Bmp7, Itgb5, Cdh1, Mmp14, Itgb1, Timp3	http://discovery.lifemapsc.com/in-vivo-development/tooth/dental-core/stellate-reticulum-cells
2.02122	Cell	Anterior Lens Epithelial Cells	In vivo	Prenatal-PostNatal	Eye, Lens, Epithelial Cells	4	28	Cdh1, Itga3, Itgb1, Trpm3	http://discovery.lifemapsc.com/in-vivo-development/eye/lens/anterior-lens-epithelial-cells
2.01935	TCCell	Umbilical tissue-derived cells (CNTO2476)	In vitro	Prenatal	Umbilical Cord	2	23	THY1, ACTA2	http://discovery.lifemapsc.com/stem-cell-differentiation/in-vitro-cells/umbilical-cord-homo-sapiens-umbilical-tissue-derived-cells-cnto2476-janssen-biotech-inc
2.0192	Cell	Outer Enamel Epithelial Cells	In vivo	Prenatal-PostNatal	Tooth, Epithelial Cells	10	89	Sox9, Vcan, Bax, Sostdc1, Itgb5, Cdh1, Mmp14, Itgb1, Timp3, Col1a1	http://discovery.lifemapsc.com/in-vivo-development/tooth/dental-enamel/outer-enamel-epithelial-cells
2.00258	TCCell	Limbal epithelial stem cells (family)	In vitro	PostNatal	Eye, Epithelial Cells	7	55	FN1, KRT19, KRT7, THY1, ITGB1, KRT8, ALDH1A1	http://discovery.lifemapsc.com/stem-cell-differentiation/in-vitro-cells/epithelial-cells-eye-homo-sapiens-limbal-epithelial-stem-cells-family
2	Cell	Airway Smooth Muscle Cells	In vivo	Prenatal-PostNatal	Lung, Smooth Muscle	2	5	Nog, Acta2	http://discovery.lifemapsc.com/in-vivo-development/lung/trachea/airway-smooth-muscle-cells
2	TCCell	Genetically modified vein-derived endothelial cells	In vitro	PostNatal	Endothelium	2	4	VEGFA, ACTA2	http://discovery.lifemapsc.com/stem-cell-differentiation/in-vitro-cells/endothelium-sus-scrofa-genetically-modified-vein-derived-endothelial-cells-multi-gene-vascular-systems-mgvs
2	TCCell	Bone marrow-derived mesenchymal stem cells	In vitro	PostNatal	Bone	2	9	Thy1, Itgb1	http://discovery.lifemapsc.com/stem-cell-differentiation/in-vitro-cells/bone-rattus-norvegicus-bone-marrow-derived-mesenchymal-stem-cells-yokohama-city-university
2	TCCell	Stem cells from human exfoliated deciduous teeth	In vitro	PostNatal	Tooth	2	8	THY1, ITGB1	http://discovery.lifemapsc.com/stem-cell-differentiation/in-vitro-cells/tooth-homo-sapiens-stem-cells-from-human-exfoliated-deciduous-teeth-capital-medical-university-school-of-stomatology
2	TCCell	Juvenile neocartilage (RevaFlex™)	In vitro	PostNatal	Cartilage	2	5	COL11A1, COL1A1	http://discovery.lifemapsc.com/stem-cell-differentiation/in-vitro-cells/cartilage-homo-sapiens-juvenile-neocartilage-revaflex-isto-technologies
1.99944	Cell	8-Cell Embryo	In vivo	Prenatal	Inner Cell Mass, Trophoblast, Zygote	5	38	VEGFA, ITGB5, CDH1, ITGB1, ACTB	http://discovery.lifemapsc.com/in-vivo-development/zygote/morula/8-cell-embryo
1.9892	OrganSystem	Spinal Cord	In vivo	Prenatal-PostNatal	Spinal Cord	43	1584	SOX9, Cdkn1a, Sod1, Gstp-ps, PTGDS, Frzb, CLU, Got2, Ptn, Rdh5, Sfrp1, Sox4, PKP4, Nog, Pcp4, ENPP2, Cspg5, HSPB8, Sostdc1, Crim1, Gpx3, Itgav, Anxa2, Cdh1, Itga3, Dcn, Gls, CHN1, Hmox1, Slc5a3, MYRF, Ccnd2, GLUL, MAP1B, Uqcr10, KIF5C, Igfbp5, Sgk3, FTL, Atp5l, Gapdh, TPM1, CALM2	http://discovery.lifemapsc.com/in-vivo-development/spinal-cord
1.98735	AnatCompartment	Renal Collecting Duct System	In vivo	Prenatal-PostNatal	Kidney	12	149	Sox9, Ttr, Krt19, Tgm2, Krt7, Sostdc1, Smoc2, Upk3b, Cdh1, Krt8, Igfbp5, Meg3	http://discovery.lifemapsc.com/in-vivo-development/kidney/renal-collecting-duct-system
1.98531	Cell	Intramembranous Preosteoblasts	In vivo	Prenatal	Bone	4	19	Col1a2, Fn1, Postn, Col1a1	http://discovery.lifemapsc.com/in-vivo-development/bone/rostral-skull-membranous-bones/intramembranous-preosteoblasts
1.97998	AnatCompartment	Mesonephros	In vivo	Prenatal	Intermediate Mesoderm	16	210	Cdkn1a, Igfbp7, Id1, Ptn, Tagln, Vcan, Prss23, Lgals1, GREM1, Gulp1, Smoc2, Bmp7, Myl9, Fbn1, Tgfbi, Meg3	http://discovery.lifemapsc.com/in-vivo-development/intermediate-mesoderm/mesonephros
1.97768	AnatCompartment	Thymus	In vivo	Prenatal-PostNatal	Thymus	22	547	Cstb, Sod1, Emp2, Clu, Got2, Krt19, Enpp2, Thy1, Hspb8, Rdh10, Col4a1, Gpx3, Cdh1, Dcn, Ivns1abp, Ccnd2, Glul, Uqcrb, Ly6e, Sgk3, Ctsl, Gapdh	http://discovery.lifemapsc.com/in-vivo-development/thymus/thymus
1.96346	Cell	Chondrocytes	In vivo	Prenatal	Head Mesenchyme, Bone, Cartilage	2	16	Sox9, Col11a1	http://discovery.lifemapsc.com/in-vivo-development/head-mesenchyme/branchial-arch-2/chondrocytes
1.94721	BIDiffExpSet	Dental Pulp Stem Cells (DPSC)	In vitro	PostNatal	Tooth, Mesenchymal Stem Cells	16	97	TAGLN, COL12A1, GREM1, ITGA11, C5orf46, MYL9, DCN, CHN1, THBS1, COLEC12, SULF1, CLSTN2, IGFBP5, MXRA5, PSG4, ACTA2	http://discovery.lifemapsc.com/gene-expression-signals/high-throughput/large-scale-dataset-cultured-cell-collection/dental-pulp-stem-cells-dpsc
1.94598	Cell	Metanephric Mesenchyme Cells	In vivo	Prenatal	Kidney	16	199	Col1a2, Igfbp7, Ptn, Sfrp1, Vcan, Postn, Grem1, Smoc2, Myl9, Col8a1, Tent5a, Tgfbi, Sulf1, Clstn2, Col1a1, Cald1	http://discovery.lifemapsc.com/in-vivo-development/kidney/metanephric-mesenchyme/metanephric-mesenchyme-cells
1.94399	Cell	Dental Papilla Cells	In vivo	Prenatal-PostNatal	Tooth	14	131	Sox9, Ccnd1, Fn1, Timp2, Vcan, Bmp7, Col4a1, Itgav, Itgb5, Mmp14, Dcn, Itgb1, Timp3, Col1a1	http://discovery.lifemapsc.com/in-vivo-development/tooth/dental-papilla/dental-papilla-cells
1.94195	Cell	Chondrocytes	In vivo	Prenatal-PostNatal	Bone, Cartilage	8	134	Sox9, Cdkn1a, Tgm2, Pltp, Thy1, Bmp7, Cdkn2b, Col1a1	http://discovery.lifemapsc.com/in-vivo-development/bone/zeugopod-epiphyseal-end/chondrocytes
1.9256	TCCell	Placenta-derived mesenchymal stem cells	In vitro	PostNatal	Placenta, Mesenchymal Stem Cells	3	27	THY1, CDH1, ACTA2	http://discovery.lifemapsc.com/stem-cell-differentiation/in-vitro-cells/mesenchymal-stem-cells-placenta-homo-sapiens-placenta-derived-mesenchymal-stem-cells-university-hospital-zurich
1.91084	AnatCompartment	Trachea	In vivo	Prenatal-PostNatal	Lung	18	353	Cstb, Sox9, Sod1, Emp2, Frzb, Got2, Krt19, Sox4, Krt7, Pcp4, Enpp2, Col4a1, Cdh1, Itga3, Colec12, Ccnd2, Glul, Sgk3	http://discovery.lifemapsc.com/in-vivo-development/lung/trachea
1.90834	Cell	Intramembranous Preosteoblasts	In vivo	Prenatal	Bone	4	23	Col1a2, Fn1, Postn, Col1a1	http://discovery.lifemapsc.com/in-vivo-development/bone/membranous-facial-bones/intramembranous-preosteoblasts
1.90456	Cell	Zygote	In vivo	Prenatal	Inner Cell Mass, Trophoblast, Zygote	4	35	ITGB5, CDH1, ITGB1, ACTB	http://discovery.lifemapsc.com/in-vivo-development/zygote/zygote/zygote
1.8955	BIDiffExpSet	Human Choroid Plexus Fibroblasts (HCPF)	In vitro	PostNatal	Brain, Choroid Plexus, Fibroblasts	10	97	TTR, IGFBP7, TAGLN, KRT7, POSTN, PMEPA1, OTX2, C5orf46, CDKN2B, SERPINE1	http://discovery.lifemapsc.com/gene-expression-signals/high-throughput/large-scale-dataset-cultured-cell-collection/human-choroid-plexus-fibroblasts-hcpf
1.89279	PDCell	Vascular smooth muscle-like cells	In vitro	Prenatal-PostNatal	Smooth Muscle	2	6	TAGLN, CALD1	http://discovery.lifemapsc.com/stem-cell-differentiation/protocols/smooth-muscle-differentiation-generation-of-vascular-smooth-muscle-cells-from-human-embryonic-stem-cells?TCCellID=8a453074-6e08-4d65-8144-38413108dacf
1.89279	PDCell	Chondrocyte-like cells	In vitro	Prenatal-PostNatal	Cartilage	2	6	SOX9, COL1A1	http://discovery.lifemapsc.com/stem-cell-differentiation/protocols/bone-cartilage-differentiation-generation-of-cartilage-from-pluripotent-stem-cells-via-embryoid-bodies-formation?TCCellID=4330c31a-3856-4192-9394-ef200e9dc188
1.88448	BIDiffExpSet	Human EpiDermal Melanocytes-medium (HEM-m)	In vitro	PostNatal	Epidermis, Melanocytes	5	97	TYRP1, CDH1, TYR, CYP27A1, TSPAN10	http://discovery.lifemapsc.com/gene-expression-signals/high-throughput/large-scale-dataset-cultured-cell-collection/human-epidermal-melanocytes-medium-hem-m
1.88007	TCCell	Human umbilical vein endothelial cells (HUVEC)	In vitro	PostNatal	Endothelium	12	192	PPIC, EPAS1, FN1, LOX, COL12A1, NNMT, PRSS23, FKBP10, COL4A1, RND3, COL8A1, CALD1	http://discovery.lifemapsc.com/stem-cell-differentiation/in-vitro-cells/endothelium-homo-sapiens-human-umbilical-vein-endothelial-cells-huvec-lonza
1.84676	Cell	Amniotic Epithelial Cells	In vivo	Prenatal	Amnion, Epithelial Cells	4	29	THY1, CDH1, ITGB1, GLUL	http://discovery.lifemapsc.com/in-vivo-development/amnion/amniotic-membrane/amniotic-epithelial-cells
1.82881	Cell	Immature Biliary Epithelial Cells	In vivo	Prenatal	Liver, Epithelial Cells	2	16	Sox9, KRT19	http://discovery.lifemapsc.com/in-vivo-development/liver/intrahepatic-biliary-tree/immature-biliary-epithelial-cells
1.81721	Cell	Morula Cells	In vivo	Prenatal	Inner Cell Mass, Trophoblast, Zygote	4	33	VEGFA, CDH1, ITGB1, ACTB	http://discovery.lifemapsc.com/in-vivo-development/zygote/morula/morula-cells
1.81534	AnatCompartment	Endochondral Facial Bones	In vivo	Prenatal	Bone	8	130	Sox9, Ppib, Ndufb2, Tmed3, Col8a1, Colec12, Tgfbi, Eln	http://discovery.lifemapsc.com/in-vivo-development/bone/endochondral-facial-bones
1.80854	TCCell	Stem cells from human exfoliated deciduous teeth (family)	In vitro	PostNatal	Tooth	4	42	FN1, FOS, THY1, ITGB1	http://discovery.lifemapsc.com/stem-cell-differentiation/in-vitro-cells/tooth-homo-sapiens-stem-cells-from-human-exfoliated-deciduous-teeth-family
1.80244	BIDiffExpSet	Adipocyte	In vivo	PostNatal	Adipose	16	98	COL1A2, COL4A2, FN1, LOX, SERPINF1, THY1, FSTL1, SERPINH1, COL4A1, DCN, FBN1, THBS1, COL5A1, SERPINE1, COL1A1, ELN	http://discovery.lifemapsc.com/gene-expression-signals/high-throughput/large-scale-dataset-gnf-biogps/adipocyte
1.79838	Cell	Late MN Progenitor Cells	In vivo	Prenatal	Brain, Neural Tube, Oligodendrocytes	2	16	Sox9, Sulf1	http://discovery.lifemapsc.com/in-vivo-development/neural-tube/motor-neural-progenitor-domain/late-mn-progenitor-cells
1.79567	BIDiffExpSet	Human Iris Pigment Epithelial Cells (HIPEpiC)	In vitro	PostNatal	Eye, Epithelial Cells	16	98	DIO2, EPAS1, SFRP1, TGM2, KRT7, C5orf46, SULF1, CLSTN2, CDKN2A, KRT8, COL11A1, IGFBP5, CPA4, ANXA3, ALDH1A1, ANGPTL7	http://discovery.lifemapsc.com/gene-expression-signals/high-throughput/large-scale-dataset-cultured-cell-collection/human-iris-pigment-epithelial-cells-hipepic
1.79362	BIDiffExpSet	Skin 1 ; Melanocytes	In vivo	PostNatal	Skin, Melanocytes	28	1484	COL1A2, SOD1, TYRP1, PPIB, CALU, ID3, BAX, PPP1R14B, VKORC1, SERPINH1, ITGAV, STK24, CD151, CDH1, DHRS3, ITGB1, APC, TYR, WFIKKN2, COX5B, COX17, UQCRB, ACTN4, CDKN2B, S100A11, MYH9, ENAH, CALM2	http://discovery.lifemapsc.com/gene-expression-signals/high-throughput/large-scale-dataset-human-protein-atlas-protein-expression-data/skin-1-melanocytes
1.78416	TCCell	Hair follicle stem cells	In vitro	PostNatal	Hair	2	9	Thy1, Itgb1	http://discovery.lifemapsc.com/stem-cell-differentiation/in-vitro-cells/hair-rattus-norvegicus-hair-follicle-stem-cells-university-of-york
1.78185	Cell	Chondrocytes	In vivo	Prenatal	Cartilage	2	9	Sox9, Nog	http://discovery.lifemapsc.com/in-vivo-development/cartilage/meckels-cartilage/chondrocytes
1.77758	Cell	Osteochondro Mesenchymal Cells	In vivo	Prenatal	Bone, Cartilage	3	46	Sox9, Fn1, Grem1	http://discovery.lifemapsc.com/in-vivo-development/bone/vertebrae/osteochondro-mesenchymal-cells
1.77381	Cell	4-Cell Embryo	In vivo	Prenatal	Inner Cell Mass, Trophoblast, Zygote	3	17	CDH1, ITGB1, ACTB	http://discovery.lifemapsc.com/in-vivo-development/zygote/zygote/4-cell-embryo
1.76484	Cell	Endochondral Preosteoblasts	In vivo	Prenatal	Bone	3	18	Col1a2, Postn, Col1a1	http://discovery.lifemapsc.com/in-vivo-development/bone/endochondral-facial-bones/endochondral-preosteoblasts
1.76101	Cell	Basal Keratinocytes	In vivo	Prenatal-PostNatal	Hair, Epidermis, Epithelial Cells	9	149	IGFBP3, Tgm2, THY1, POSTN, SERPINH1, Itgb1, AGRN, COL5A1, LY6E	http://discovery.lifemapsc.com/in-vivo-development/epidermis/embryonic-epidermis/basal-keratinocytes
1.75743	AnatCompartment	Islets of Langerhans	In vivo	Prenatal-PostNatal	Pancreas	33	1577	CST3, TTR, SOD1, PPIB, Ppic, IGFBP7, Clu, GOT2, Krt19, HINT1, BAX, PPP1R14B, VKORC1, STK24, CD151, DHRS3, DSTN, ITGB1, THBS1, COX5B, PEBP1, COX17, MAP1B, UQCRB, Adam28, ADD3, CDKN2B, CLGN, ANXA3, ALDH1A1, CRYZ, ENAH, CALM2	http://discovery.lifemapsc.com/in-vivo-development/pancreas/islets-of-langerhans
1.75349	AnatCompartment	S-shaped Body	In vivo	Prenatal	Kidney	17	263	Col1a2, Sox9, Ttr, Igfbp3, Clu, Id1, Krt19, Vcan, Krt7, Pcp4, Enpp2, Upk3b, Itga3, Timp3, Krt8, Igfbp5, Meg3	http://discovery.lifemapsc.com/in-vivo-development/kidney/s-shaped-body
1.75135	AnatCompartment	Primitive Spinal Cord	In vivo	Prenatal	Neural Tube	13	206	SOX9, Chrna3, Ptn, Sfrp1, Pcp4, Otx2, Bmp7, Itga3, Ccnd2, Map1b, Igfbp5, Fth1, Tmsb10	http://discovery.lifemapsc.com/in-vivo-development/neural-tube/primitive-spinal-cord
1.74883	BIDiffExpSet	Human Choroid Plexus Epithelial Cells (HCPEpiC)	In vitro	PostNatal	Brain, Choroid Plexus, Epithelial Cells	11	98	TTR, TAGLN, KRT7, PMEPA1, OTX2, FBXO32, C5orf46, RBM47, KRT8, CDKN2B, CPA4	http://discovery.lifemapsc.com/gene-expression-signals/high-throughput/large-scale-dataset-cultured-cell-collection/human-choroid-plexus-epithelial-cells-hcpepic
1.74576	Cell	2-Cell Embryo	In vivo	Prenatal	Inner Cell Mass, Trophoblast, Zygote	3	19	CDH1, ITGB1, ACTB	http://discovery.lifemapsc.com/in-vivo-development/zygote/zygote/2-cell-embryo
1.74479	Cell	Endochondral Preosteoblasts	In vivo	Prenatal	Bone	3	19	Col1a2, Postn, Col1a1	http://discovery.lifemapsc.com/in-vivo-development/bone/caudal-facial-endochondral-bones/endochondral-preosteoblasts
1.74479	Cell	Endochondral Preosteoblasts	In vivo	Prenatal	Bone	3	19	Col1a2, Postn, Col1a1	http://discovery.lifemapsc.com/in-vivo-development/bone/rostral-endochondral-facial-bones/endochondral-preosteoblasts
1.74084	TCCell	Bone marrow-derived mesenchymal stem cells (HYNR-CS inj)	In vitro	PostNatal	Bone, Mesenchymal Stem Cells	2	11	VEGFA, ITGB1	http://discovery.lifemapsc.com/stem-cell-differentiation/in-vitro-cells/bone-mesenchymal-stem-cells-homo-sapiens-bone-marrow-derived-mesenchymal-stem-cells-hynr-cs-inj-corestem
1.73846	OrganSystem	Bone	In vivo	Prenatal-PostNatal	Bone	14	137	COL1A2, FN1, LOX, COL12A1, NNMT, ITGA11, COL8A1, DCN, THBS1, COL5A1, COL11A1, STRIP2, COL1A1, GAPDH	http://discovery.lifemapsc.com/in-vivo-development/bone
1.7262	OrganSystem	Fibroblasts	In vivo	Prenatal-PostNatal	Fibroblasts	14	143	CCND1, LOX, SFRP1, MFGE8, BAX, FKBP10, GREM1, TNFRSF12A, MYDGF, CD151, MMP14, PSG4, CALD1, ELN	http://discovery.lifemapsc.com/in-vivo-development/fibroblasts
1.72594	BIDiffExpSet	Human Pulmonary Artery Fibroblasts (HPAF)	In vitro	PostNatal	Lung, Fibroblasts	10	96	TAGLN, KRT7, POSTN, TSPAN13, C5orf46, COL8A1, THBS1, SULF1, CPA4, SERPINE1	http://discovery.lifemapsc.com/gene-expression-signals/high-throughput/large-scale-dataset-cultured-cell-collection/human-pulmonary-artery-fibroblasts-hpaf
1.72123	Cell	Cartilage Cells	In vivo	Prenatal	Cartilage	2	7	Sox9, Nog	http://discovery.lifemapsc.com/in-vivo-development/cartilage/meckels-cartilage/cartilage-cells
1.70988	Cell	Lens Vesicle Cells	In vivo	Prenatal	Eye, Lens	9	105	Igfbp7, Clu, Sfrp1, Crim1, Trpm1, Cdh1, Slc7a5, Trpm3, Aldh1a1	http://discovery.lifemapsc.com/in-vivo-development/eye/lens-vesicle/lens-vesicle-cells
1.70456	AnatCompartment	Autopod	In vivo	Prenatal	Limb	11	204	Sox9, Tagln, NOG, Enpp2, Fstl1, Sostdc1, Rdh10, Plk2, Col8a1, Tgfbi, Sgk1	http://discovery.lifemapsc.com/in-vivo-development/limb/autopod
1.69925	TCCell	Amnion-derived mesenchymal stem cells	In vitro	PostNatal	Amnion, Mesenchymal Stem Cells	2	15	ITGB1, SERPINE1	http://discovery.lifemapsc.com/stem-cell-differentiation/in-vitro-cells/amnion-mesenchymal-stem-cells-homo-sapiens-amnion-derived-mesenchymal-stem-cells-korea-university
1.69749	Cell	Adventitial Reticular Cells	In vivo	Prenatal-PostNatal	Bone, Pericytes, Mesenchymal Stem Cells	2	13	THY1, ACTA2	http://discovery.lifemapsc.com/in-vivo-development/bone/bone-marrow/adventitial-reticular-cells
1.68413	OrganSystem	Heart	In vivo	Prenatal-PostNatal	Heart	43	1089	Sox9, Sod1, Tyrp1, Gstp-ps, PTGDS, Clu, Cox7b, Got2, Lox, Serpinf1, SFRP1, Sox4, Tagln, Pttg1ip, Tgm2, Enpp2, Tacc1, POSTN, FSTL1, HSPB8, Col4a1, Gpx3, Dhrs3, Itga3, MYL9, Dcn, Gls, Ivns1abp, Slc5a3, Ccnd2, Cox5b, Uqcr10, P4hb, TNNC1, Sgk3, Atp5g2, Strip2, Fth1, Gapdh, TPM1, Myh9, NANOS1, CDKN1C	http://discovery.lifemapsc.com/in-vivo-development/heart
1.66775	Cell	Podocytes	In vivo	Prenatal-PostNatal	Kidney, Epithelial Cells	11	125	Col4a2, Vegfa, Crim1, Itgb8, Bmp7, Col4a1, Itgb5, Colec12, Timp3, Actn4, Uaca	http://discovery.lifemapsc.com/in-vivo-development/kidney/podocyte-layer/podocytes
1.66667	Cell	Disc Progenitors	In vivo	Prenatal	Cartilage	1	6	Sox9	http://discovery.lifemapsc.com/in-vivo-development/cartilage/articular-disc/disc-progenitors
1.66667	Cell	Polymorphic Cells	In vivo	Prenatal	Cartilage	1	2	Sox9	http://discovery.lifemapsc.com/in-vivo-development/cartilage/temporomandibular-joint/polymorphic-cells
1.66667	Cell	Duct Progenitor Cells	In vivo	Prenatal	Pancreas, Epithelial Cells	1	6	Sox9	http://discovery.lifemapsc.com/in-vivo-development/pancreas/ventral-pancreatic-bud/duct-progenitor-cells
1.66667	Cell	Flattened Chondrocytes	In vivo	Prenatal	Bone, Cartilage	1	4	Sox9	http://discovery.lifemapsc.com/in-vivo-development/bone/mandibular-condyle/flattened-chondrocytes
1.66667	Cell	Vascular Smooth Muscle Cells	In vivo	Prenatal-PostNatal	Heart, Smooth Muscle, Epicardium	1	6	Acta2	http://discovery.lifemapsc.com/in-vivo-development/heart/coronary-vessels/vascular-smooth-muscle-cells
1.66667	Cell	Disc Cells	In vivo	Prenatal	Cartilage	1	3	Sox9	http://discovery.lifemapsc.com/in-vivo-development/cartilage/articular-disc/disc-cells
1.66667	PDCell	Mesenchymal-like stem cells	In vitro	Prenatal	Mesenchymal Stem Cells	1	6	THY1	http://discovery.lifemapsc.com/stem-cell-differentiation/protocols/cartilage-differentiation-chondrogenic-differentiation-using-articular-chondrocytes-as-feeder-cells?TCCellID=893fb53b-3187-41fe-a426-09a47d1371d3
1.66667	TCCell	Bone marrow-derived mesenchymal stem cell	In vitro	PostNatal	Bone, Mesenchymal Stem Cells	1	6	THY1	http://discovery.lifemapsc.com/stem-cell-differentiation/in-vitro-cells/bone-mesenchymal-stem-cells-homo-sapiens-bone-marrow-derived-mesenchymal-stem-cell-university-hospital-of-liege
1.66667	TCCell	Bone marrow-derived mesenchymal stem cells	In vitro	PostNatal	Bone, Mesenchymal Stem Cells	1	6	THY1	http://discovery.lifemapsc.com/stem-cell-differentiation/in-vitro-cells/bone-mesenchymal-stem-cells-homo-sapiens-bone-marrow-derived-mesenchymal-stem-cells-hospital-clinic-de-barcelona
1.66667	TCCell	Stem cells from human exfoliated deciduous teeth	In vitro	PostNatal	Tooth	1	4	ITGB1	http://discovery.lifemapsc.com/stem-cell-differentiation/in-vitro-cells/tooth-homo-sapiens-stem-cells-from-human-exfoliated-deciduous-teeth-affiliated-hospital-of-nantong-university
1.66667	TCCell	Bone marrow-derived mesenchymal stem cells	In vitro	PostNatal	Bone, Mesenchymal Stem Cells	1	7	Thy1	http://discovery.lifemapsc.com/stem-cell-differentiation/in-vitro-cells/bone-mesenchymal-stem-cells-rattus-norvegicus-bone-marrow-derived-mesenchymal-stem-cells-tulane-university-health-sciences-center
1.66667	TCCell	Bone marrow-derived mesenchymal stromal cells	In vitro	PostNatal	Bone, Mesenchymal Stem Cells	1	6	THY1	http://discovery.lifemapsc.com/stem-cell-differentiation/in-vitro-cells/bone-mesenchymal-stem-cells-homo-sapiens-bone-marrow-derived-mesenchymal-stromal-cells-royal-perth-hospital
1.66667	TCCell	Dental pulp stem cells	In vitro	PostNatal	Tooth	1	4	ITGB1	http://discovery.lifemapsc.com/stem-cell-differentiation/in-vitro-cells/tooth-homo-sapiens-dental-pulp-stem-cells-affiliated-hospital-of-nantong-university
1.66667	TCCell	Adipose-derived mesenchymal stromal cells	In vitro	PostNatal	Adipose, Mesenchymal Stem Cells	1	6	THY1	http://discovery.lifemapsc.com/stem-cell-differentiation/in-vitro-cells/adipose-mesenchymal-stem-cells-homo-sapiens-adipose-derived-mesenchymal-stromal-cells-university-hospital-montpellier
1.66667	PDCell	Smooth muscle cells	In vitro	Prenatal-PostNatal	Smooth Muscle	1	6	Acta2	http://discovery.lifemapsc.com/stem-cell-differentiation/protocols/smooth-muscle-differentiation-generation-of-smooth-muscle-cells-using-feeder-cells?TCCellID=9f83b9c5-fa11-4a0f-b744-46e3746e3934
1.66667	TCCell	Bone marrow-derived mesenchymal stem cells	In vitro	PostNatal	Bone, Mesenchymal Stem Cells	1	9	THY1	http://discovery.lifemapsc.com/stem-cell-differentiation/in-vitro-cells/bone-mesenchymal-stem-cells-homo-sapiens-bone-marrow-derived-mesenchymal-stem-cells-university-of-cambridge
1.66667	TCCell	Bone marrow-derived mesenchymal stem cells	In vitro	PostNatal	Bone, Mesenchymal Stem Cells	1	6	THY1	http://discovery.lifemapsc.com/stem-cell-differentiation/in-vitro-cells/bone-mesenchymal-stem-cells-homo-sapiens-bone-marrow-derived-mesenchymal-stem-cells-yonsei-university
1.66667	TCCell	Hepatic Mesenchymal Stem Cells	In vitro	PostNatal	Liver, Mesenchymal Stem Cells	1	6	THY1	http://discovery.lifemapsc.com/stem-cell-differentiation/in-vitro-cells/liver-mesenchymal-stem-cells-homo-sapiens-hepatic-mesenchymal-stem-cells
1.66667	TCCell	Tissue repair cells	In vitro	PostNatal	Bone, Mesenchymal Stem Cells	1	4	THY1	http://discovery.lifemapsc.com/stem-cell-differentiation/in-vitro-cells/bone-mesenchymal-stem-cells-homo-sapiens-tissue-repair-cells-ruhr-university-of-bochum
1.66667	TCCell	Stem cells from human exfoliated deciduous teeth	In vitro	PostNatal	Tooth	1	3	ITGB1	http://discovery.lifemapsc.com/stem-cell-differentiation/in-vitro-cells/tooth-homo-sapiens-stem-cells-from-human-exfoliated-deciduous-teeth-the-fourth-military-medical-university
1.66667	PDCell	Smooth muscle-like cells	In vitro	PostNatal	Smooth Muscle	1	3	ACTA2	http://discovery.lifemapsc.com/stem-cell-differentiation/protocols/smooth-muscle-differentiation-generation-of-smooth-muscle-cells-from-hair-follicle-stem-cells?TCCellID=a0b53c00-8572-42ab-a01b-6dcbc35c7cf9
1.66667	TCCell	Bone marrow-derived mesenchymal stem cells	In vitro	PostNatal	Bone, Mesenchymal Stem Cells	1	7	THY1	http://discovery.lifemapsc.com/stem-cell-differentiation/in-vitro-cells/bone-mesenchymal-stem-cells-homo-sapiens-bone-marrow-derived-mesenchymal-stem-cells-tulane-university-health-sciences-center
1.66667	TCCell	Wharton's jelly-derived mesenchymal stem cells	In vitro	Prenatal	Umbilical Cord, Mesenchymal Stem Cells	1	5	THY1	http://discovery.lifemapsc.com/stem-cell-differentiation/in-vitro-cells/mesenchymal-stem-cells-umbilical-cord-homo-sapiens-whartons-jelly-derived-mesenchymal-stem-cells-isfahan-university-of-medical-sciences
1.66667	PDCell	Pancreatic progenitor cells	In vitro	Prenatal-PostNatal	Pancreas	1	3	SOX9	http://discovery.lifemapsc.com/stem-cell-differentiation/protocols/endoderm-pancreas-differentiation-generation-of-endoderm-cells-and-pancreatic-progenitors-from-human-embryonic-stem-cells?TCCellID=9aedcc34-292b-4724-94e6-911542e8fb57
1.66667	TCCell	Bone marrow-derived mesenchymal stem cells (Cerecellgram-Stroke)	In vitro	PostNatal	Bone, Mesenchymal Stem Cells	1	4	THY1	http://discovery.lifemapsc.com/stem-cell-differentiation/in-vitro-cells/bone-mesenchymal-stem-cells-homo-sapiens-bone-marrow-derived-mesenchymal-stem-cells-cerecellgram-stroke-samsung-medical-center
1.66667	TCCell	Bone marrow-derived mesenchymal stromal cells	In vitro	PostNatal	Bone, Mesenchymal Stem Cells	1	3	THY1	http://discovery.lifemapsc.com/stem-cell-differentiation/in-vitro-cells/bone-mesenchymal-stem-cells-homo-sapiens-bone-marrow-derived-mesenchymal-stromal-cells-ibgm
1.66667	TCCell	Wharton's jelly stem cells	In vitro	Prenatal	Umbilical Cord	1	2	THY1	http://discovery.lifemapsc.com/stem-cell-differentiation/in-vitro-cells/umbilical-cord-homo-sapiens-whartons-jelly-stem-cells-university-of-granada
1.66667	PDCell	CPEC	In vitro	Prenatal-PostNatal	Brain, Choroid Plexus, Epithelial Cells	1	4	Ttr	http://discovery.lifemapsc.com/stem-cell-differentiation/protocols/brain-brain-barriers-differentiation-choroid-plexus-epithelial-cells-from-embryonic-stem-cells-by-bmp4-induction?TCCellID=27b461b9-d8e5-459d-bc9f-aa30243ffb49
1.66667	TCCell	Bone marrow-derived mesenchymal stem cells	In vitro	PostNatal	Bone, Mesenchymal Stem Cells	1	6	THY1	http://discovery.lifemapsc.com/stem-cell-differentiation/in-vitro-cells/bone-mesenchymal-stem-cells-homo-sapiens-bone-marrow-derived-mesenchymal-stem-cells-tca-cellular-therapy
1.66667	TCCell	MyoD-transduced multipotent adipose-derived stem cells	In vitro	PostNatal	Adipose, Mesenchymal Stem Cells	1	7	THY1	http://discovery.lifemapsc.com/stem-cell-differentiation/in-vitro-cells/adipose-mesenchymal-stem-cells-homo-sapiens-myod-transduced-multipotent-adipose-derived-stem-cells-centre-national-de-la-recherche-scientifique
1.66667	TCCell	Bone marrow-derived mesenchymal stem cells	In vitro	PostNatal	Bone, Mesenchymal Stem Cells	1	5	THY1	http://discovery.lifemapsc.com/stem-cell-differentiation/in-vitro-cells/bone-mesenchymal-stem-cells-homo-sapiens-bone-marrow-derived-mesenchymal-stem-cells-mayo-clinic
1.66667	TCCell	Bone marrow-derived mesenchymal stromal cells	In vitro	PostNatal	Bone, Mesenchymal Stem Cells	1	5	Thy1	http://discovery.lifemapsc.com/stem-cell-differentiation/in-vitro-cells/bone-mesenchymal-stem-cells-rattus-norvegicus-bone-marrow-derived-mesenchymal-stromal-cells-university-of-sao-paulo
1.66339	AnatCompartment	Hematopoietic Bone Marrow	In vivo	Prenatal-PostNatal	Blood	36	2063	COL1A2, PPIB, CALU, ID3, MAN2A1, PFN1, TACC1, POSTN, BAX, LGALS1, MYDGF, ITGB8, STK24, CD151, DHRS3, ITGB1, APC, HMOX1, THBS1, WFIKKN2, COX5B, PABPC1, UQCRB, ADD3, SPECC1, ACTN4, CDKN2B, S100A11, PITPNA, ANXA3, ATP5MG, TPM4, TPM1, SLC4A2, MYH9, CALM2	http://discovery.lifemapsc.com/in-vivo-development/blood/hematopoietic-bone-marrow
1.65914	Cell	Prechondrocytes	In vivo	Prenatal	Head Mesenchyme, Bone, Cartilage	1	12	Sox9	http://discovery.lifemapsc.com/in-vivo-development/head-mesenchyme/branchial-arch-2/prechondrocytes
1.6588	PDCell	Connective tissue progenitor cells	In vitro	Prenatal	Uncategorized	6	20	SOX9, FN1, COL12A1, DCN, ITGB1, COL1A1	http://discovery.lifemapsc.com/stem-cell-differentiation/protocols/tendon-ligament-differentiation-connective-tissue-progenitors-from-human-embryonic-stem-cells?TCCellID=4cbda1af-9770-46ba-88f4-5ec3287f7d73
1.65641	TCCell	Line H9 (Naive)	In vitro	Prenatal	Inner Cell Mass	8	103	TAGLN, COL12A1, LRAT, CAVIN1, ITGA11, PLK2, SERPINE1, ACTA2	http://discovery.lifemapsc.com/stem-cell-differentiation/in-vitro-cells/inner-cell-mass-homo-sapiens-line-h9-naive-weizmann-institute-of-science
1.65641	TCCell	Naive human embryonic stem cells (family)	In vitro	Prenatal	Inner Cell Mass	8	103	TAGLN, COL12A1, LRAT, CAVIN1, ITGA11, PLK2, SERPINE1, ACTA2	http://discovery.lifemapsc.com/stem-cell-differentiation/in-vitro-cells/inner-cell-mass-homo-sapiens-naive-human-embryonic-stem-cells-family
1.65352	PDCell	Rx-GFP+ cells	In vitro	Prenatal	Eye	2	9	Sox9, Otx2	http://discovery.lifemapsc.com/stem-cell-differentiation/protocols/eye-retina-retinal-pigmented-epithelium-rpe-differentiation-retina-photoreceptors-from-mouse-embryonic-stem-cells?TCCellID=4f5e6ea4-bca3-420b-813d-266f214bd741
1.64417	TCCell	Bone marrow-derived mesenchymal stem cells (family)	In vitro	PostNatal	Bone, Mesenchymal Stem Cells	6	113	IGFBP3, TIMP2, VEGFA, THY1, ITGB1, ALDH1A1	http://discovery.lifemapsc.com/stem-cell-differentiation/in-vitro-cells/bone-mesenchymal-stem-cells-homo-sapiens-bone-marrow-derived-mesenchymal-stem-cells-family
1.63354	AnatCompartment	Parathyroid	In vivo	Prenatal-PostNatal	Thyroid	34	1723	COL1A2, CST3, SOD1, CALU, GOT2, ID3, KRT19, MAN2A1, BAX, PPP1R14B, VKORC1, ITGB8, ITGAV, STK24, CD151, CDH1, DHRS3, ITGA3, DSTN, ITGB1, APC, WFIKKN2, COX5B, PEBP1, COX17, UQCRB, SPECC1, GNB3, KRT8, CDKN2B, S100A11, CRYZ, ENAH, CALM2	http://discovery.lifemapsc.com/in-vivo-development/thyroid/parathyroid
1.63258	Cell	Cementoblasts	In vivo	PostNatal	Tooth	3	9	Bmp7, Cdh1, Col1a1	http://discovery.lifemapsc.com/in-vivo-development/tooth/cementum/cementoblasts
1.63258	TCCell	Dental pulp stem cells	In vitro	PostNatal	Tooth	1	11	ITGB1	http://discovery.lifemapsc.com/stem-cell-differentiation/in-vitro-cells/tooth-homo-sapiens-dental-pulp-stem-cells-nagoya-university-school-of-medicine
1.62941	TCCell	Pulmonary mesenchymal stem cells	In vitro	PostNatal	Lung, Mesenchymal Stem Cells	1	11	THY1	http://discovery.lifemapsc.com/stem-cell-differentiation/in-vitro-cells/lung-mesenchymal-stem-cells-homo-sapiens-pulmonary-mesenchymal-stem-cells-university-of-michigan-health-system
1.62749	Cell	Primordial Germ Cells	In vivo	Prenatal	Gonad, Placenta, Germ Cells	10	234	Dusp4, Mfge8, Postn, Fstl1, Ermn, Dapl1, Bmp7, Ccnd2, Col5a1, Rhob	http://discovery.lifemapsc.com/in-vivo-development/placenta/allantois/primordial-germ-cells
1.62739	BIDiffExpSet	Human Umbilical Vein Smooth Muscle Cells (HUVSMC)	In vitro	PostNatal	Umbilical Cord, Endothelium	12	99	KRT19, TAGLN, TGM2, FOS, THY1, COL8A1, LUM, SULF1, KRT8, SERPINE1, ALDH1A1, TMSB15A	http://discovery.lifemapsc.com/gene-expression-signals/high-throughput/large-scale-dataset-cultured-cell-collection/human-umbilical-vein-smooth-muscle-cells-huvsmc
1.61162	PDCell	Midbrain dopaminergic-like neurons	In vitro	Prenatal-PostNatal	Brain, Neurons	10	73	TTR, ID1, ID3, SERPINF1, POSTN, OTX2, BMP7, RBM47, GNB3, IGFBP5	http://discovery.lifemapsc.com/stem-cell-differentiation/protocols/brain-dopaminergic-neurons-differentiation-generation-of-midbrain-dopaminergic-forebrain-and-hypothalamic-neural-progenitors?TCCellID=984ef745-35d2-4f9a-aed6-ee1a755dd57f
1.60753	Cell	Intervertebral Disc Annulus Fibrosus Cells	In vivo	Prenatal-PostNatal	Cartilage	7	55	Col1a2, Igfbp7, Vcan, Nog, Tgfbi, Clstn2, Col1a1	http://discovery.lifemapsc.com/in-vivo-development/cartilage/annulus-fibrosus/intervertebral-disc-annulus-fibrosus-cells
1.60516	TCCell	Neo-Urinary Conduit™	In vitro	PostNatal	Smooth Muscle	1	5	TAGLN	http://discovery.lifemapsc.com/stem-cell-differentiation/in-vitro-cells/smooth-muscle-homo-sapiens-neo-urinary-conduit-tengion
1.60516	TCCell	Human multipotent adipose-derived (hMAD) stem cells	In vitro	PostNatal	Adipose, Mesenchymal Stem Cells	1	11	THY1	http://discovery.lifemapsc.com/stem-cell-differentiation/in-vitro-cells/adipose-mesenchymal-stem-cells-homo-sapiens-human-multipotent-adipose-derived-hmad-stem-cells-centre-national-de-la-recherche-scientifique
1.59939	Cell	Chondrocytes	In vivo	Prenatal	Cartilage	1	7	Sox9	http://discovery.lifemapsc.com/in-vivo-development/cartilage/nasal-capsule/chondrocytes
1.59939	Cell	Chondrocytes	In vivo	Prenatal	Cartilage	1	7	Sox9	http://discovery.lifemapsc.com/in-vivo-development/cartilage/reicherts-cartilage/chondrocytes
1.59923	Cell	Zigzag Dermal Papilla Cells	In vivo	Prenatal-PostNatal	Hair, Dermis	14	201	IGFBP3, Dio2, Frzb, Id3, Serpinf1, Sfrp1, Vcan, Nog, Enpp2, Prss12, Sostdc1, Crispld1, Bmp7, Myrf	http://discovery.lifemapsc.com/in-vivo-development/hair/dermal-papilla/zigzag-dermal-papilla-cells
1.5966	BIDiffExpSet	Human Brain Vascular Smooth Muscle Cells (HBVSMC)	In vitro	PostNatal	Brain, Smooth Muscle	11	96	TAGLN, TGM2, FOS, GREM1, ITGA11, COL4A1, DHRS3, COL8A1, COLEC12, COL11A1, CPA4	http://discovery.lifemapsc.com/gene-expression-signals/high-throughput/large-scale-dataset-cultured-cell-collection/human-brain-vascular-smooth-muscle-cells-hbvsmc
1.59654	Cell	Prechondrocytes	In vivo	Prenatal	Bone, Cartilage	1	10	Sox9	http://discovery.lifemapsc.com/in-vivo-development/cartilage/rostral-synchondroses/prechondrocytes
1.59215	BIDiffExpSet	Coronary Artery Smooth Muscle Cells (CASMC)	In vitro	PostNatal	Heart, Smooth Muscle	9	99	IGFBP3, IGFBP7, TAGLN, POSTN, GREM1, C5orf46, TIMP3, IGFBP5, ACTA2	http://discovery.lifemapsc.com/gene-expression-signals/high-throughput/large-scale-dataset-cultured-cell-collection/coronary-artery-smooth-muscle-cells-casmc
1.59129	PDCell	Syncytiotrophoblast-like cells	In vitro	Prenatal-PostNatal	Placenta	7	57	IGFBP3, EPAS1, KRT7, FBXO32, CDH1, TENT5A, HMOX1	http://discovery.lifemapsc.com/stem-cell-differentiation/protocols/early-embryonic-tissues-placenta-differentiation-generation-of-syncytiotrophoblast-cells-from-human-embryonic-stem-cells?TCCellID=97965f4e-72d9-47b5-aeb2-99ad55d2c7ef
1.58436	AnatCompartment	Heart Tube	In vivo	Prenatal	Heart	12	100	Igfbp3, Krt19, Tagln, Col4a1, Gpx3, Anxa2, Fbn1, Timp3, Krt8, Tnnc1, Anxa3, Acta2	http://discovery.lifemapsc.com/in-vivo-development/heart/heart-tube
1.58121	PDCell	Trophoblast-like cells	In vitro	Prenatal-PostNatal	Trophoblast	10	104	COL1A2, PPIC, EPAS1, SERPINF1, KRT7, ENPP2, POSTN, DCN, LUM, CLSTN2	http://discovery.lifemapsc.com/stem-cell-differentiation/protocols/early-embryonic-tissues-trophoblast-differentiation-generation-of-trophoblast-cells-from-human-embryonic-stem-cells?TCCellID=74481215-0f2a-4414-bb48-8123d06d9540
1.57732	Cell	Amniotic Mesenchymal Stromal Cells	In vivo	Prenatal-PostNatal	Amnion, Mesenchymal Stem Cells	1	7	ITGB1	http://discovery.lifemapsc.com/in-vivo-development/amnion/amniotic-membrane/amniotic-mesenchymal-stromal-cells
1.57732	TCCell	Bone marrow-derived mesenchymal stem cells	In vitro	PostNatal	Bone, Mesenchymal Stem Cells	1	7	ITGB1	http://discovery.lifemapsc.com/stem-cell-differentiation/in-vitro-cells/bone-mesenchymal-stem-cells-homo-sapiens-bone-marrow-derived-mesenchymal-stem-cells-lonza
1.57732	TCCell	Placenta-derived mesenchymal stem cells	In vitro	PostNatal	Placenta, Mesenchymal Stem Cells	1	6	ITGB1	http://discovery.lifemapsc.com/stem-cell-differentiation/in-vitro-cells/mesenchymal-stem-cells-placenta-homo-sapiens-placenta-derived-mesenchymal-stem-cells-jinan-university
1.57732	TCCell	Bone marrow-derived mesenchymal stem cells	In vitro	PostNatal	Bone, Mesenchymal Stem Cells	1	4	THY1	http://discovery.lifemapsc.com/stem-cell-differentiation/in-vitro-cells/bone-mesenchymal-stem-cells-homo-sapiens-bone-marrow-derived-mesenchymal-stem-cells-royan-institute
1.57732	TCCell	Wharton-Jelly-derived mesenchymal stem cells	In vitro	PostNatal	Umbilical Cord, Mesenchymal Stem Cells	1	6	THY1	http://discovery.lifemapsc.com/stem-cell-differentiation/in-vitro-cells/mesenchymal-stem-cells-umbilical-cord-homo-sapiens-wharton-jelly-derived-mesenchymal-stem-cells-qingdao-university
1.57205	Cell	Prechondrocytic Mesenchymal Cells	In vivo	Prenatal	Bone, Cartilage	1	12	Sox9	http://discovery.lifemapsc.com/in-vivo-development/bone/proximal-rib/prechondrocytic-mesenchymal-cells
1.56207	Cell	Testicular Interstitial Cells	In vivo	Prenatal	Testis	16	168	Capn2, Fn1, Ptn, Sfrp1, Vcan, Dhrs3, Rnd3, Myl9, Dcn, Fbn1, Timp3, Lum, Igfbp5, Tmsb4x, Acta2, Cald1	http://discovery.lifemapsc.com/in-vivo-development/testis/testis-interstitium/testicular-interstitial-cells
1.5613	Cell	Chondrocytes	In vivo	Prenatal-PostNatal	Bone, Cartilage	6	40	Sox9, Cdkn1a, Ccnd1, Vegfa, Bmp7, Igfbp5	http://discovery.lifemapsc.com/in-vivo-development/bone/rib/chondrocytes
1.55448	Cell	Adult Neural Stem Cells	In vivo	PostNatal	Brain, Neural Tube, Oligodendrocytes	2	12	Sox9, Glul	http://discovery.lifemapsc.com/in-vivo-development/neural-tube/cortical-sub-ventricular-zone/adult-neural-stem-cells
1.55187	Cell	Duct Progenitor Cells	In vivo	Prenatal	Pancreas, Epithelial Cells	1	10	Sox9	http://discovery.lifemapsc.com/in-vivo-development/pancreas/dorsal-pancreatic-bud/duct-progenitor-cells
1.55187	PDCell	Smooth muscle-like cells	In vitro	PostNatal	Smooth Muscle	1	5	ACTA2	http://discovery.lifemapsc.com/stem-cell-differentiation/protocols/smooth-muscle-differentiation-smooth-muscle-differentiation-of-human-amniotic-fluid-stem-cells?TCCellID=3c03c195-bf4a-4ebd-9674-04096e316868
1.55187	TCCell	Bone marrow-derived mesenchymal stem cells	In vitro	PostNatal	Bone, Mesenchymal Stem Cells	1	9	ITGB1	http://discovery.lifemapsc.com/stem-cell-differentiation/in-vitro-cells/bone-mesenchymal-stem-cells-homo-sapiens-bone-marrow-derived-mesenchymal-stem-cells-chinese-academy-of-sciences
1.54944	TCCell	Umbilical cord-derived mesenchymal stem cells	In vitro	Prenatal	Umbilical Cord, Mesenchymal Stem Cells	1	9	ITGB1	http://discovery.lifemapsc.com/stem-cell-differentiation/in-vitro-cells/mesenchymal-stem-cells-umbilical-cord-homo-sapiens-umbilical-cord-derived-mesenchymal-stem-cells-jiangsu-university
1.54944	TCCell	Adipose tissue-derived stem cells	In vitro	PostNatal	Adipose, Mesenchymal Stem Cells	1	6	ITGB1	http://discovery.lifemapsc.com/stem-cell-differentiation/in-vitro-cells/adipose-mesenchymal-stem-cells-homo-sapiens-adipose-tissue-derived-stem-cells-hanyang-university-medical-center
1.54424	AnatCompartment	Midbrain tegmentum	In vivo	Prenatal-PostNatal	Brain	23	902	Sox9, Cdkn1a, Sod1, Gstp-ps, Clu, Got2, Rdh5, Sfrp1, Pcp4, Enpp2, Hspb8, Otx2, Gpx3, Dhrs3, Itga3, Plk2, Gls, Slc5a3, Ccnd2, P4hb, Atp5l, Gapdh, Aldh1a1	http://discovery.lifemapsc.com/in-vivo-development/brain/midbrain-tegmentum
1.53996	Cell	Mature Endothelial Cells	In vivo	PostNatal	Brain, Endothelium, Blood Brain Barrier, Brain Barriers	10	294	Sox9, Dusp4, Frzb, Ptn, Postn, Cspg5, Tgfbi, Clstn2, Slc7a5, Rlbp1	http://discovery.lifemapsc.com/in-vivo-development/brain/blood-brain-barrier/mature-endothelial-cells
1.53596	Cell	Cumulus Cells	In vivo	PostNatal	Ovary	12	224	Dusp4, Lox, Ptn, VCAN, Ramp1, S100a6, SMOC2, FBXO32, Sgk1, CLSTN2, Cdkn2b, IGFBP5	http://discovery.lifemapsc.com/in-vivo-development/ovary/antral-follicle/cumulus-cells
1.53305	Cell	Basal Cells	In vivo	Prenatal-PostNatal	Lung, Epithelial Cells	10	102	Igfbp7, Col4a2, Ptn, Sfrp1, Fstl1, Dapl1, Gm94, Bmp7, Dcn, Tgfbi	http://discovery.lifemapsc.com/in-vivo-development/lung/trachea/basal-cells
1.53303	AnatCompartment	Midgut	In vivo	Prenatal	Gut Tube	14	280	Chrna3, Krt19, Tagln, Krt7, Gpx3, Itgav, Cdh1, Myl9, Dstn, Ivns1abp, Colec12, Timp3, Rbm47, Krt8	http://discovery.lifemapsc.com/in-vivo-development/gut-tube/midgut
1.52846	TCCell	Umbilical cord-derived mesenchymal stem cells	In vitro	Prenatal	Umbilical Cord, Mesenchymal Stem Cells	1	9	THY1	http://discovery.lifemapsc.com/stem-cell-differentiation/in-vitro-cells/mesenchymal-stem-cells-umbilical-cord-homo-sapiens-umbilical-cord-derived-mesenchymal-stem-cells-general-hospital-of-chinese-armed-police-forces
1.52846	TCCell	Bone marrow-derived mesenchymal stem cells	In vitro	PostNatal	Bone, Mesenchymal Stem Cells	1	8	THY1	http://discovery.lifemapsc.com/stem-cell-differentiation/in-vitro-cells/bone-mesenchymal-stem-cells-homo-sapiens-bone-marrow-derived-mesenchymal-stem-cells-oslo-university-hospital
1.52562	PDCell	Hepatocyte-like cells	In vitro	Prenatal-PostNatal	Liver	10	102	TTR, IGFBP3, EPAS1, IGFBP7, POSTN, DCN, FBN1, TGFBI, LUM, COL5A1	http://discovery.lifemapsc.com/stem-cell-differentiation/protocols/liver-differentiation-generation-of-hepatocyte-like-cells-from-human-pluripotent-stem-cells?TCCellID=78353d46-86ae-446b-a524-38e925e2afd0
1.52508	Cell	Immature Schwann Cells	In vivo	Prenatal	Peripheral Nervous System, Schwann Cells	9	82	Lox, Ptn, Timp2, Vcan, S100a6, Col8a1, Itgb1, Col11a1, Col1a1	http://discovery.lifemapsc.com/in-vivo-development/peripheral-nervous-system/peripheral-nerve-domain/immature-schwann-cells
1.52471	TCCell	Bone marrow-derived mesenchymal stem cells	In vitro	PostNatal	Bone, Mesenchymal Stem Cells	3	34	THY1, ITGB1, ALDH1A1	http://discovery.lifemapsc.com/stem-cell-differentiation/in-vitro-cells/bone-mesenchymal-stem-cells-homo-sapiens-bone-marrow-derived-mesenchymal-stem-cells-tel-aviv-university
1.52422	BIDiffExpSet	Human Lymphatic Fibroblasts (HLF)	In vitro	PostNatal	Lymph, Fibroblasts	6	99	COL12A1, NNMT, THY1, GREM1, SERPINE1, COL1A1	http://discovery.lifemapsc.com/gene-expression-signals/high-throughput/large-scale-dataset-cultured-cell-collection/human-lymphatic-fibroblasts-hlf
1.524	Cell	Prechondrocytic Mesenchymal Cells	In vivo	Prenatal	Bone, Cartilage	1	15	Sox9	http://discovery.lifemapsc.com/in-vivo-development/bone/distal-rib/prechondrocytic-mesenchymal-cells
1.5229	BIDiffExpSet	Normal Human Osteoblasts (NHOST)	In vitro	PostNatal	Bone	15	97	IGFBP3, TAGLN, COL12A1, ENPP2, POSTN, GREM1, ITGA11, MYL9, COL8A1, DCN, THBS1, TIMP3, LUM, SULF1, ELN	http://discovery.lifemapsc.com/gene-expression-signals/high-throughput/large-scale-dataset-cultured-cell-collection/normal-human-osteoblasts-nhost
1.5218	Cell	Prechondrocytes	In vivo	Prenatal	Bone, Cartilage	1	13	Sox9	http://discovery.lifemapsc.com/in-vivo-development/cartilage/synchondroses/prechondrocytes
1.51704	BIDiffExpSet	Human Prostate Fibroblasts (HPrF)	In vitro	PostNatal	Prostate, Fibroblasts	10	98	COL1A2, TAGLN, RAMP1, NNMT, GREM1, COL8A1, DCN, SERPINE1, ALDH1A1, ACTA2	http://discovery.lifemapsc.com/gene-expression-signals/high-throughput/large-scale-dataset-cultured-cell-collection/human-prostate-fibroblasts-hprf
1.50851	AnatCompartment	Conjunctival Epithelium	In vivo	Prenatal-PostNatal	Eye, Conjunctiva	10	109	COL1A2, SOX9, TYRP1, IGFBP3, KRT19, TIMP2, KRT7, HSPB8, CYP27A1, ADAM28	http://discovery.lifemapsc.com/in-vivo-development/eye/conjunctival-epithelium
1.50685	TCCell	Hair follicle-derived mesenchymal stem cells	In vitro	PostNatal	Hair, Mesenchymal Stem Cells	1	9	THY1	http://discovery.lifemapsc.com/stem-cell-differentiation/in-vitro-cells/hair-mesenchymal-stem-cells-homo-sapiens-hair-follicle-derived-mesenchymal-stem-cells-university-at-buffalo
1.50685	PDCell	Smooth muscle-like cells	In vitro	Prenatal-PostNatal	Smooth Muscle	1	7	TAGLN	http://discovery.lifemapsc.com/stem-cell-differentiation/protocols/endothelium-smooth-muscle-differentiation-generation-of-endothelial-progenitor-cells-and-smooth-muscle-cells-from-embryonic-stem-cells?TCCellID=d55e3ef1-c9bd-4c59-9ff1-4ec085cdcad0
1.50685	TCCell	Human bronchial smooth muscle cells	In vitro	PostNatal	Lung, Smooth Muscle	1	10	ACTA2	http://discovery.lifemapsc.com/stem-cell-differentiation/in-vitro-cells/lung-smooth-muscle-homo-sapiens-human-bronchial-smooth-muscle-cells-mayo-clinic-college-of-medicine
1.50329	BIDiffExpSet	Dorsal Horn	In vivo	PostNatal	Spinal Cord	44	908	Ttr, Cdkn1a, Chrna3, Frzb, Ccnd1, Clu, Fn1, Id1, Id3, Krt19, Ptn, Sfrp1, Sox4, Timp2, Vegfa, Vcan, Fos, Nog, Pcp4, Npc2, Prss12, Hspb8, Crim1, Otx2, Smoc2, Fbxo32, Oxtr, Bmp7, Anxa2, Cdh1, Rnd3, Plk2, Gls, Thbs1, Map1b, Dbi, Arl6ip1, Cdkn2a, Igfbp5, Strip2, Rlbp1, Col1a1, Slc4a2, Enah	http://discovery.lifemapsc.com/gene-expression-signals/high-throughput/large-scale-dataset-gensat/dorsal-horn
1.5006	Cell	Chondrocytes	In vivo	Prenatal-PostNatal	Bone, Cartilage	6	44	Sox9, Cdkn1a, Ccnd1, Vegfa, Bmp7, Igfbp5	http://discovery.lifemapsc.com/in-vivo-development/bone/vertebrae/chondrocytes
1.49176	Cell	Sertoli cells	In vivo	Prenatal-PostNatal	Testis	9	222	Sox9, Krt19, Fos, Krt7, Hspb8, Cdh1, Itgb1, Krt8, Meg3	http://discovery.lifemapsc.com/in-vivo-development/testis/seminiferous-tubules/sertoli-cells
1.4868	PDCell	Chondrocytes	In vitro	PostNatal	Bone, Cartilage	1	9	SOX9	http://discovery.lifemapsc.com/stem-cell-differentiation/protocols/bone-cartilage-differentiation-chondrogenic-differentiation-of-human-bone-marrow-derived-mesenchymal-stem-cells?TCCellID=82a1453e-bada-43b5-b2d7-dc29a1e5820f
1.48228	Cell	Primordial Germ Cell Precursors	In vivo	Prenatal	Epiblast, Gonad, Germ Cells	8	110	Ccnd1, Fn1, Itgb5, Col5a1, Sgk3, Rhob, Reep5, Marcks	http://discovery.lifemapsc.com/in-vivo-development/epiblast/epiblast/primordial-germ-cell-precursors
1.47806	TCCell	Epiblast Stem Cell line 5	In vitro	Prenatal	Epiblast	10	241	Frzb, Tagln, Prss12, Fkbp10, Otx2, Crispld1, Itgb5, Cdh1, Chchd10, Krt8	http://discovery.lifemapsc.com/stem-cell-differentiation/in-vitro-cells/epiblast-mus-musculus-epiblast-stem-cell-line-5-ninds-national-institute-of-health
1.47793	Cell	Osteochondro Mesenchymal Cells	In vivo	Prenatal	Bone, Cartilage	2	28	Sox9, NOG	http://discovery.lifemapsc.com/in-vivo-development/bone/rib/osteochondro-mesenchymal-cells
1.47386	Cell	Endocardial Tube Cells	In vivo	Prenatal	Heart, Endocardium	8	101	Sox9, Dbn1, Apold1, Agrn, Map1b, Igfbp5, Trpm3, Ptms	http://discovery.lifemapsc.com/in-vivo-development/heart/endocardium/endocardial-tube-cells
1.47327	Cell	Cranial Neural Crest Cells	In vivo	Prenatal	Neural Crest, Head Mesenchyme	4	76	Col1a2, Sox9, Frzb, Nog	http://discovery.lifemapsc.com/in-vivo-development/head-mesenchyme/branchial-arch-1/cranial-neural-crest-cells
1.46848	PDCell	CD31, CD144 positive cells	In vitro	Prenatal	Uncategorized	7	101	EPAS1, LOX, NNMT, PRSS23, GREM1, COL8A1, TGFBI	http://discovery.lifemapsc.com/stem-cell-differentiation/protocols/endothelium-differentiation-two-step-protocol-for-endothelial-differentiation-by-embryoid-body-formation-and-sorting?TCCellID=4654a118-8782-4ad5-b0da-4605e70fa74d
1.46841	AnatCompartment	Mesencephalic Ventricular Zone	In vivo	Prenatal	Neural Tube	11	272	Sox9, Rdh5, Mfge8, Enpp2, Otx2, Cldn19, Itgb8, Itgav, Ivns1abp, Slc5a3, Timp3	http://discovery.lifemapsc.com/in-vivo-development/neural-tube/mesencephalic-ventricular-zone
1.46813	Cell	Mesenchymal Stem Cells	In vivo	PostNatal	Bone, Cartilage, Mesenchymal Stem Cells	1	10	THY1	http://discovery.lifemapsc.com/in-vivo-development/bone/zeugopod-periosteum/mesenchymal-stem-cells
1.46813	Cell	Rhombencephalic Neural Crest Cells	In vivo	Prenatal	Neural Crest, Head Mesenchyme	1	9	Sox9	http://discovery.lifemapsc.com/in-vivo-development/head-mesenchyme/head-mesenchyme/rhombencephalic-neural-crest-cells
1.46813	TCCell	Wharton's jelly-derived mesenchymal stem cells	In vitro	Prenatal	Umbilical Cord, Mesenchymal Stem Cells	1	10	THY1	http://discovery.lifemapsc.com/stem-cell-differentiation/in-vitro-cells/mesenchymal-stem-cells-umbilical-cord-homo-sapiens-whartons-jelly-derived-mesenchymal-stem-cells-institute-of-cell-biology-and-neurobiology
1.46614	BIDiffExpSet	Ventral Horn	In vivo	PostNatal	Spinal Cord	39	835	Sox9, Chrna3, Frzb, Ccnd1, Clu, Fn1, Id1, Id3, Krt19, Ptn, Sfrp1, Sox4, Timp2, Vcan, Fos, Nog, Pcp4, Npc2, Hspb8, Crim1, Otx2, Smoc2, Fbxo32, Oxtr, Serpinh1, Anxa2, Rnd3, Plk2, Gls, Thbs1, Map1b, Dbi, Arl6ip1, Cdkn2a, Igfbp5, Strip2, Rlbp1, Col1a1, Enah	http://discovery.lifemapsc.com/gene-expression-signals/high-throughput/large-scale-dataset-gensat/ventral-horn
1.46455	Cell	Chondrocytes	In vivo	Prenatal	Bone, Cartilage	1	9	Sox9	http://discovery.lifemapsc.com/in-vivo-development/bone/mandibular-condyle/chondrocytes
1.46299	Cell	Chondrocytes	In vivo	Prenatal	Bone, Cartilage	2	20	Sox9, Col11a1	http://discovery.lifemapsc.com/in-vivo-development/cartilage/rostral-synchondroses/chondrocytes
1.45657	Cell	Endochondral Osteoblasts	In vivo	Prenatal	Bone	4	24	Col1a2, Fn1, Dcn, Col1a1	http://discovery.lifemapsc.com/in-vivo-development/bone/rostral-endochondral-facial-bones/endochondral-osteoblasts
1.45657	Cell	Endochondral Osteoblasts	In vivo	Prenatal	Bone	4	24	Col1a2, Fn1, Dcn, Col1a1	http://discovery.lifemapsc.com/in-vivo-development/bone/endochondral-facial-bones/endochondral-osteoblasts
1.45657	Cell	Endochondral Osteoblasts	In vivo	Prenatal	Bone	4	24	Col1a2, Fn1, Dcn, Col1a1	http://discovery.lifemapsc.com/in-vivo-development/bone/caudal-facial-endochondral-bones/endochondral-osteoblasts
1.45626	Cell	Prechondrocytic Mesenchymal Cells	In vivo	Prenatal	Limb, Bone, Cartilage	8	127	Col1a2, Dusp4, Frzb, Fn1, Grem1, Tax1bp3, Col1a1, Tmsb10	http://discovery.lifemapsc.com/in-vivo-development/limb/zeugopod/prechondrocytic-mesenchymal-cells
1.4507	Cell	Cartilage Cells	In vivo	Prenatal	Cartilage	1	6	Sox9	http://discovery.lifemapsc.com/in-vivo-development/cartilage/reicherts-cartilage/cartilage-cells
1.4507	Cell	Cartilage Cells	In vivo	Prenatal	Cartilage	1	6	Sox9	http://discovery.lifemapsc.com/in-vivo-development/cartilage/nasal-capsule/cartilage-cells
1.4507	PDCell	Osteoblast-like cells grown in a 3D culture system	In vitro	Prenatal-PostNatal	Bone	1	6	Sox9	http://discovery.lifemapsc.com/stem-cell-differentiation/protocols/bone-differentiation-osteogenic-differentiation-of-mouse-embryonic-stem-cells-on-collagen-i-scaffolds?TCCellID=b65b4713-76b0-45df-9ccc-4d9538dd3c06
1.44902	Cell	Neural Crest Cells	In vivo	Prenatal	Neural Crest, Neural Ectoderm	1	8	Sox9	http://discovery.lifemapsc.com/in-vivo-development/neural-ectoderm/neural-plate-border/neural-crest-cells
1.44902	Cell	Osteochondro Progenitor Cells	In vivo	Prenatal	Head Mesenchyme, Bone, Cartilage	1	10	Sox9	http://discovery.lifemapsc.com/in-vivo-development/head-mesenchyme/branchial-arch-2/osteochondro-progenitor-cells
1.44858	Cell	Odontoblasts	In vivo	Prenatal-PostNatal	Tooth	8	64	Ccnd1, Timp2, Bax, Bmp7, Itgb5, Mmp14, Dcn, Col1a1	http://discovery.lifemapsc.com/in-vivo-development/tooth/dentin/odontoblasts
1.44737	Cell	Type1 Off Cone Bipolar Cells	In vivo	Prenatal-PostNatal	Eye, Bipolar, Retina, Neurons	7	102	Fn1, Postn, Sostdc1, Itgb1, Gem, Clstn2, Tnnc1	http://discovery.lifemapsc.com/in-vivo-development/eye/inner-nuclear-layer/type1-off-cone-bipolar-cells
1.44569	PDCell	Chondrocyte-like cells	In vitro	Prenatal-PostNatal	Cartilage	1	27	SOX9	http://discovery.lifemapsc.com/stem-cell-differentiation/protocols/cartilage-differentiation-direct-differentiation-of-human-embryonic-stem-cells-into-chondrocytes?TCCellID=d345867c-6414-4909-a8b1-38b8af136b79
1.43848	Cell	Primary Enamel Knot Cells	In vivo	Prenatal	Tooth	6	69	Cdkn1a, Bmp7, Itgav, Itgb5, Mmp14, Itgb1	http://discovery.lifemapsc.com/in-vivo-development/tooth/enamel-knot/primary-enamel-knot-cells
1.43843	Cell	Interzone Cells	In vivo	Prenatal	Limb, Cartilage	4	24	Sox9, Nog, Enpp2, Itgb1	http://discovery.lifemapsc.com/in-vivo-development/limb/zeugopod-synovial-joint/interzone-cells
1.43549	Cell	Guard Dermal Papilla Cells	In vivo	Prenatal-PostNatal	Hair, Dermis	14	200	IGFBP3, Dio2, Frzb, Id3, Serpinf1, Sfrp1, Vcan, Nog, Enpp2, Prss12, Sostdc1, Crispld1, Bmp7, Myrf	http://discovery.lifemapsc.com/in-vivo-development/hair/dermal-papilla/guard-dermal-papilla-cells
1.43519	Cell	Adult Dopaminergic Neurons	In vivo	PostNatal	Brain, Dopaminergic Neurons, Neurons	7	83	Fos, Crim1, Otx2, Col4a1, Col11a1, Aldh1a1, Marcks	http://discovery.lifemapsc.com/in-vivo-development/brain/ventral-tegmental-area/adult-dopaminergic-neurons
1.43436	PDCell	Acinar-like structures	In vitro	Prenatal-PostNatal	Pancreas	1	8	Sox9	http://discovery.lifemapsc.com/stem-cell-differentiation/protocols/pancreas-differentiation-generation-of-insulin-producing-cells-by-ectopic-expression-of-ptf1a?TCCellID=95f4d7a8-b0de-4609-861c-03788604fa7f
1.43436	PDCell	Retinal pigment epithelium-like cells	In vitro	Prenatal	Eye, Retinal Pigmented Epithelium (RPE)	1	5	BEST1	http://discovery.lifemapsc.com/stem-cell-differentiation/protocols/eye-neural-ectoderm-retina-retinal-pigmented-epithelium-rpe-differentiation-generation-of-photoreceptors-and-retinal-epithelium-cells-from-embryonic-stem-cells?TCCellID=035fe7f9-d125-403a-a5f3-b5ee10a94e7f
1.43278	Cell	Osteochondro Progenitor Cells	In vivo	Prenatal	Head Mesenchyme, Bone, Cartilage	1	12	Sox9	http://discovery.lifemapsc.com/in-vivo-development/head-mesenchyme/prechordal-mesenchyme/osteochondro-progenitor-cells
1.43023	BIDiffExpSet	Olfactory Bulb	In vivo	PostNatal	Brain	48	1008	Cst3, Sox9, Cdkn1a, Chrna3, Ptgds, Frzb, Ccnd1, Clu, Fn1, Id1, Id3, Krt19, Ptn, Sfrp1, Sox4, Timp2, Vegfa, Vcan, Fos, Nog, Pcp4, Enpp2, Npc2, Prss12, Hspb8, Crim1, Otx2, Smoc2, Fbxo32, Oxtr, Serpinh1, Bmp7, Anxa2, Cdh1, Dhrs3, Rnd3, Plk2, Gls, Thbs1, Map1b, Dbi, Arl6ip1, Cdkn2a, Igfbp5, Strip2, Rlbp1, Rhob, Enah	http://discovery.lifemapsc.com/gene-expression-signals/high-throughput/large-scale-dataset-gensat/olfactory-bulb
1.42417	Cell	Interzone Cells	In vivo	Prenatal	Limb, Cartilage	4	25	Sox9, Nog, Enpp2, Itgb1	http://discovery.lifemapsc.com/in-vivo-development/limb/autopod-synovial-joint/interzone-cells
1.419	Cell	Condylar Condensation Cells	In vivo	Prenatal	Bone, Cartilage	1	8	Sox9	http://discovery.lifemapsc.com/in-vivo-development/bone/mandibular-condyle/condylar-condensation-cells
1.419	TCCell	Bone marrow-derived mesenchymal stem cells	In vitro	PostNatal	Bone, Mesenchymal Stem Cells	1	12	THY1	http://discovery.lifemapsc.com/stem-cell-differentiation/in-vitro-cells/bone-mesenchymal-stem-cells-homo-sapiens-bone-marrow-derived-mesenchymal-stem-cells-university-of-torino
1.40875	BIDiffExpSet	Midbrain	In vivo	PostNatal	Brain	47	1036	Sox9, Cdkn1a, Chrna3, Ptgds, Frzb, Ccnd1, Clu, Fn1, Id1, Id3, Krt19, Ptn, Sfrp1, Sox4, Timp2, Vegfa, Vcan, Fos, Nog, Pcp4, Npc2, Prss12, Hspb8, Crim1, Otx2, Smoc2, Fbxo32, Oxtr, Serpinh1, Bmp7, Anxa2, Cdh1, Dhrs3, Rnd3, Plk2, Gls, Thbs1, Ccnd2, Map1b, Dbi, Arl6ip1, Cdkn2a, Igfbp5, Strip2, Rlbp1, Rhob, Enah	http://discovery.lifemapsc.com/gene-expression-signals/high-throughput/large-scale-dataset-gensat/midbrain
1.4	Cell	Mural Cells	In vivo	Prenatal	Lateral Plate Mesoderm, Pericytes, Smooth Muscle	4	26	Fn1, Id1, TAGLN, Serpine1	http://discovery.lifemapsc.com/in-vivo-development/lateral-plate-mesoderm/splanchnic-mesoderm/mural-cells
1.39633	Cell	Leydig Cells	In vivo	Prenatal-PostNatal	Testis	42	2089	COL1A2, CST3, SOD1, GSTP1, PPIB, PTGDS, CALU, IGFBP7, CCND1, GOT2, ID3, PFN1, HINT1, BAX, PPP1R14B, CAVIN1, VKORC1, SERPINH1, ITGAV, STK24, DHRS3, ITGA3, DSTN, ITGB1, APC, THBS1, WFIKKN2, COX5B, GLUL, PEBP1, COX17, UQCRB, ADD3, SPECC1, ACTN4, CDKN2B, ANXA3, TPM4, SLC4A2, CRYZ, ENAH, CALM2	http://discovery.lifemapsc.com/in-vivo-development/testis/testis-interstitium/leydig-cells
1.39448	AnatCompartment	Stylopod Long Bone	In vivo	Prenatal-PostNatal	Bone	9	153	Timp2, Vegfa, Tnfrsf12a, Colec12, Timp3, Tgfbi, Col11a1, Col1a1, Eln	http://discovery.lifemapsc.com/in-vivo-development/bone/stylopod-long-bone
1.38954	Cell	Osteochondro Progenitor Cells	In vivo	Prenatal	Head Mesenchyme, Bone, Cartilage	1	17	Sox9	http://discovery.lifemapsc.com/in-vivo-development/head-mesenchyme/branchial-arch-1/osteochondro-progenitor-cells
1.38814	TCCell	Fetal liver cells	In vitro	Prenatal	Liver	6	23	KRT19, KRT7, THY1, CDH1, ITGB1, KRT8	http://discovery.lifemapsc.com/stem-cell-differentiation/in-vitro-cells/liver-homo-sapiens-fetal-liver-cells-university-of-pittsburgh
1.38561	AnatCompartment	Branchial Arch 1	In vivo	Prenatal	Head Mesenchyme	3	30	SOX9, Nog, Bmp7	http://discovery.lifemapsc.com/in-vivo-development/head-mesenchyme/branchial-arch-1
1.38529	Cell	Chondrocytes	In vivo	Prenatal-PostNatal	Bone, Cartilage	3	36	Sox9, Cdkn1a, Bmp7	http://discovery.lifemapsc.com/in-vivo-development/bone/stylopod-epiphyseal-end/chondrocytes
1.38529	Cell	Chondrocytes	In vivo	Prenatal-PostNatal	Bone, Cartilage	3	36	Sox9, Cdkn1a, Bmp7	http://discovery.lifemapsc.com/in-vivo-development/bone/autopod-epiphyseal-end/chondrocytes
1.38099	Cell	Dental Placode Cells	In vivo	Prenatal	Tooth, Epithelial Cells	9	164	Cdkn1a, Krt19, Hspb8, Sostdc1, Bmp7, Itgb5, Cdh1, Krt8, Acta2	http://discovery.lifemapsc.com/in-vivo-development/tooth/dental-placode/dental-placode-cells
1.38011	Cell	Pre-Sertoli Cells	In vivo	Prenatal-PostNatal	Testis	11	224	Sox9, Ptgds, Igfbp7, Clu, Ctnnal1, Tacc1, Rnd3, Ctsh, Timp3, Aldh1a1, Tmsb4x	http://discovery.lifemapsc.com/in-vivo-development/testis/testis-cord/pre-sertoli-cells
1.37793	TCCell	Umbilical cord blood-derived mesenchymal stem cells	In vitro	Prenatal	Umbilical Cord, Blood, Mesenchymal Stem Cells	1	10	THY1	http://discovery.lifemapsc.com/stem-cell-differentiation/in-vitro-cells/blood-mesenchymal-stem-cells-umbilical-cord-homo-sapiens-umbilical-cord-blood-derived-mesenchymal-stem-cells-vietnam-national-university-ho-chi-minh-city
1.37667	TCCell	Placenta-derived mesenchymal stem cells	In vitro	PostNatal	Placenta, Mesenchymal Stem Cells	1	15	THY1	http://discovery.lifemapsc.com/stem-cell-differentiation/in-vitro-cells/mesenchymal-stem-cells-placenta-homo-sapiens-placenta-derived-mesenchymal-stem-cells-konkuk-university-hospital-school-of-medicine
1.37421	Cell	Hepatoblasts	In vivo	Prenatal	Liver, Epithelial Cells	4	38	Ttr, Cdh1, Mmp14, Itgb1	http://discovery.lifemapsc.com/in-vivo-development/liver/liver-bud/hepatoblasts
1.37294	Cell	Bipotent Endocrine/Duct Progenitor Cells	In vivo	Prenatal-PostNatal	Pancreas, Epithelial Cells	3	113	Sox9, Pebp1, Map1b	http://discovery.lifemapsc.com/in-vivo-development/pancreas/ventral-pancreatic-bud/bipotent-endocrine-duct-progenitor-cells
1.37197	Cell	Hypertrophic Chondrocytes	In vivo	Prenatal-PostNatal	Bone, Cartilage	2	23	Sox9, Vegfa	http://discovery.lifemapsc.com/in-vivo-development/bone/stylopod-growth-plate/hypertrophic-chondrocytes
1.37197	Cell	Hypertrophic Chondrocytes	In vivo	Prenatal-PostNatal	Bone, Cartilage	2	23	Sox9, Vegfa	http://discovery.lifemapsc.com/in-vivo-development/bone/zeugopod-growth-plate/hypertrophic-chondrocytes
1.37197	Cell	Hypertrophic Chondrocytes	In vivo	Prenatal-PostNatal	Bone, Cartilage	2	23	Sox9, Vegfa	http://discovery.lifemapsc.com/in-vivo-development/bone/autopod-growth-plate/hypertrophic-chondrocytes
1.36988	Cell	Inner Cell Mass Cells	In vivo	Prenatal	Inner Cell Mass	15	286	Cstb, Gstp1, Npc2, Prss23, Col4a1, Thbs1, Sgk1, Reep5, Actg1, Ctsl, Tpm4, Gapdh, Actb, Acta2, Enah	http://discovery.lifemapsc.com/in-vivo-development/inner-cell-mass/inner-cell-mass/inner-cell-mass-cells
1.36607	PDCell	Endoderm-like cells	In vitro	Prenatal	Endoderm	9	105	PFN1, NPC2, UBA52, MYL6, ACTG1, FTL, GAPDH, ACTB, TMSB10	http://discovery.lifemapsc.com/stem-cell-differentiation/protocols/endoderm-liver-differentiation-generation-of-hepatocytes-from-human-pluripotent-stem-cells?TCCellID=35e536c6-a468-4dd0-9928-04be3c65e9f7
1.36166	Cell	Bipotent Endocrine/Duct Progenitor Cells	In vivo	Prenatal-PostNatal	Pancreas, Epithelial Cells	3	115	Sox9, Pebp1, Map1b	http://discovery.lifemapsc.com/in-vivo-development/pancreas/dorsal-pancreatic-bud/bipotent-endocrine-duct-progenitor-cells
1.354	PDCell	Neural crest-like cells	In vitro	Prenatal-PostNatal	Neural Crest	1	15	SOX9	http://discovery.lifemapsc.com/stem-cell-differentiation/protocols/neural-crest-differentiation-directed-differentiation-of-stem-cells-into-neural-crest-cells-using-small-molecules?TCCellID=57d290c7-4448-47ac-89ea-d84738706070
1.35173	Cell	Cranial Neural Crest Cells	In vivo	Prenatal	Neural Crest	1	20	Sox9	http://discovery.lifemapsc.com/in-vivo-development/neural-crest/cranial-neural-crest/cranial-neural-crest-cells
1.34753	PDCell	Vascular endothelial growth factor-induced embryoid bodies	In vitro	Prenatal	Uncategorized	10	102	TTR, TYRP1, IGFBP3, FRZB, LOX, POSTN, DCN, LUM, SERPINE3, CRYZ	http://discovery.lifemapsc.com/stem-cell-differentiation/protocols/endothelium-differentiation-two-step-protocol-for-endothelial-differentiation-by-embryoid-body-formation-and-sorting?TCCellID=db05a9d8-2cd1-4bac-9a2b-817ac9ddfca2
1.34645	BIDiffExpSet	Placenta Pericyte	In vitro	PostNatal	Placenta, Pericytes	14	99	IGFBP3, LOX, TAGLN, TGM2, ITGA11, RDH10, DCN, TIMP3, LUM, KRT8, CDKN2B, IGFBP5, MXRA5, MEG3	http://discovery.lifemapsc.com/gene-expression-signals/high-throughput/large-scale-dataset-cultured-cell-collection/placenta-pericytes
1.34289	PDCell	Retinal pigment epithelium-like cells	In vitro	Prenatal-PostNatal	Eye, Retinal Pigmented Epithelium (RPE), Epithelial Cells	1	8	BEST1	http://discovery.lifemapsc.com/stem-cell-differentiation/protocols/eye-retinal-pigmented-epithelium-rpe-differentiation-generation-of-retinal-pigment-epithelium-from-embryonic-stem-cells-via-spherical-neural-masses?TCCellID=2e872bbf-6e08-4b35-9d14-89221eb460e6
1.3386	Cell	Prechondrocytes	In vivo	Prenatal	Bone, Cartilage	1	17	Sox9	http://discovery.lifemapsc.com/in-vivo-development/bone/rib/prechondrocytes
1.33334	Cell	Extravillous Cytotrophoblast Cells	In vivo	Prenatal-PostNatal	Placenta	3	32	VEGFA, ITGB1, SERPINE1	http://discovery.lifemapsc.com/in-vivo-development/placenta/extravillous-cytotrophoblast-layer/extravillous-cytotrophoblast-cells
1.33333	Cell	Centroacinar Cells	In vivo	Prenatal-PostNatal	Pancreas, Epithelial Cells	2	3	Sox9, Aldh1a1	http://discovery.lifemapsc.com/in-vivo-development/pancreas/pancreatic-ducts/centroacinar-cells
1.33333	Cell	Outer Root Sheath Progenitor Cells	In vivo	Prenatal	Hair, Epidermis	2	11	Sox9, Bmp7	http://discovery.lifemapsc.com/in-vivo-development/epidermis/embryonic-epidermis/outer-root-sheath-progenitor-cells
1.33333	Cell	Terminal Chondrocytes	In vivo	Prenatal	Bone, Cartilage	2	6	Vegfa, Mmp14	http://discovery.lifemapsc.com/in-vivo-development/bone/rostral-endochondral-facial-bones/terminal-chondrocytes
1.33333	PDCell	Chondrogenic constructs	In vitro	Prenatal	Cartilage	2	3	COL1A2, COL1A1	http://discovery.lifemapsc.com/stem-cell-differentiation/protocols/cartilage-differentiation-generation-of-fibrocartilage-like-constructs?TCCellID=a2853e77-4e5a-4dbd-beb4-06010ac194ee
1.33333	PDCell	Pelleted mesenchymal stem cells	In vitro	PostNatal	Bone, Cartilage	2	4	COL1A2, COL1A1	http://discovery.lifemapsc.com/stem-cell-differentiation/protocols/cartilage-differentiation-chondrogenic-differentiation-of-bone-marrow-derived-human-mesenchymal-stem-cells?TCCellID=ef355d4d-93aa-4946-9aa3-1a8e240a73c0
1.33333	TCCell	Chondrocytes (Carticel®)	In vitro	PostNatal	Cartilage	2	3	VCAN, COL1A1	http://discovery.lifemapsc.com/stem-cell-differentiation/in-vitro-cells/cartilage-homo-sapiens-chondrocytes-carticel-aastrom
1.33333	PDCell	BMP2-induced embryoid body constructs	In vitro	Prenatal-PostNatal	Cartilage	2	3	COL1A2, COL1A1	http://discovery.lifemapsc.com/stem-cell-differentiation/protocols/cartilage-differentiation-generation-of-fibrocartilage-like-constructs?TCCellID=5e57fa1e-db40-4f3a-9cd2-5f8d5eb39e9c
1.33333	TCCell	Tenocytes	In vitro	PostNatal	Tendon &amp; Ligament	2	9	THY1, COL1A1	http://discovery.lifemapsc.com/stem-cell-differentiation/in-vitro-cells/tendon-ligament-homo-sapiens-tenocytes-orthocell
1.33333	TCCell	Platelets	In vitro	PostNatal	Blood	2	7	CLU, TMSB4X	http://discovery.lifemapsc.com/stem-cell-differentiation/in-vitro-cells/blood-homo-sapiens-platelets-stoney-brooke-university
1.33333	TCCell	Chondrocytes (ChondroArt™)	In vitro	PostNatal	Cartilage	2	4	VCAN, COL1A1	http://discovery.lifemapsc.com/stem-cell-differentiation/in-vitro-cells/cartilage-homo-sapiens-chondrocytes-chondroart-educell
1.33333	PDCell	BMP2-induced constructs	In vitro	Prenatal-PostNatal	Cartilage	2	3	COL1A2, COL1A1	http://discovery.lifemapsc.com/stem-cell-differentiation/protocols/cartilage-differentiation-generation-of-fibrocartilage-like-constructs?TCCellID=a084771c-71a3-470d-bc2c-e1bfdd0c667e
1.33057	Cell	Cushion Mesenchymal Cells	In vivo	Prenatal	Heart, Endocardium	9	102	Sox9, Id3, Serpinf1, Dbn1, Agrn, Timp3, Map1b, Actn1, Ptms	http://discovery.lifemapsc.com/in-vivo-development/heart/endocardium/cushion-mesenchymal-cells
1.32409	Cell	Schwann Precursor Cells	In vivo	Prenatal	Peripheral Nervous System, Schwann Cells	15	176	Id1, Id3, Serpinf1, Sfrp1, Timp2, Vcan, Enpp2, Postn, Prss12, Anxa2, Myl9, Itgb1, Timp3, Ctsl, Enah	http://discovery.lifemapsc.com/in-vivo-development/peripheral-nervous-system/peripheral-nerve-domain/schwann-precursor-cells
1.32024	Cell	Hypertrophic Chondrocytes	In vivo	Prenatal-PostNatal	Bone, Cartilage	2	28	Sox9, Vegfa	http://discovery.lifemapsc.com/in-vivo-development/bone/rib/hypertrophic-chondrocytes
1.31826	Cell	Oligodendrocyte Precursor Cells	In vivo	Prenatal	Spinal Cord, Oligodendrocytes	1	15	Sox9	http://discovery.lifemapsc.com/in-vivo-development/spinal-cord/spinal-cord-white-matter/oligodendrocyte-precursor-cells
1.31571	AnatCompartment	Dorsal Aorta	In vivo	Prenatal	Heart	7	53	Tagln, Tacc1, Postn, Col4a1, Col8a1, Specc1, Eln	http://discovery.lifemapsc.com/in-vivo-development/heart/dorsal-aorta
1.31385	Cell	Pericytes	In vivo	Prenatal	Brain, Pericytes	3	10	Vegfa, Vcan, Acta2	http://discovery.lifemapsc.com/in-vivo-development/brain/blood-brain-barrier/pericytes
1.31091	OrganSystem	Dermis	In vivo	Prenatal-PostNatal	Dermis	8	207	Lox, Ramp1, Thy1, Fbxo32, Fbn1, Colec12, Sulf1, Serpine1	http://discovery.lifemapsc.com/in-vivo-development/dermis
1.30887	PDCell	Definitive endoderm-like cells	In vitro	Prenatal-PostNatal	Endoderm	8	101	DUSP4, FRZB, OTX2, S100A16, COL8A1, COLEC12, IGFBP5, MXRA5	http://discovery.lifemapsc.com/stem-cell-differentiation/protocols/endoderm-differentiation-generation-of-mesendoderm-and-definitive-endoderm-cells?TCCellID=64df24b5-229f-4e52-8e15-c05f079a7e22
1.30863	Cell	Terminal Chondrocytes	In vivo	Prenatal	Bone, Cartilage	2	6	Vegfa, Mmp14	http://discovery.lifemapsc.com/in-vivo-development/bone/endochondral-facial-bones/terminal-chondrocytes
1.30863	PDCell	Epithelial Podocyte-like cells	In vitro	PostNatal	Kidney, Epithelial Cells	2	8	ITGAV, ITGB1	http://discovery.lifemapsc.com/stem-cell-differentiation/protocols/kidney-differentiation-induction-of-mesenchymal-and-epithelial-like-cells-from-human-amniotic-fluid-stem-cells?TCCellID=c362558d-e16b-41a3-a9d7-2a2171f9ef1f
1.30785	BIDiffExpSet	Pons+Medulla	In vivo	Prenatal	Brain	42	877	Sox9, Cdkn1a, Chrna3, Frzb, Ccnd1, Clu, Id1, Id3, Krt19, Ptn, Sfrp1, Sox4, Vegfa, Vcan, Fos, Nog, Pcp4, Npc2, Prss12, Hspb8, Crim1, Otx2, Smoc2, Fbxo32, Oxtr, Serpinh1, Bmp7, Anxa2, Cdh1, Dhrs3, Rnd3, Gls, Thbs1, Ccnd2, Map1b, Dbi, Arl6ip1, Cdkn2a, Igfbp5, Strip2, Rlbp1, Col1a1	http://discovery.lifemapsc.com/gene-expression-signals/high-throughput/large-scale-dataset-gensat/pons-medulla
1.3069	Cell	Cardiac Neural Crest Cells	In vivo	Prenatal	Neural Crest	1	23	Sox9	http://discovery.lifemapsc.com/in-vivo-development/neural-crest/cardiac-neural-crest/cardiac-neural-crest-cells
1.3023	AnatCompartment	Rib	In vivo	Prenatal-PostNatal	Bone	9	229	Ppib, Ndufb2, Postn, Tmed3, Col8a1, Tent5a, Colec12, Tgfbi, Lum	http://discovery.lifemapsc.com/in-vivo-development/bone/rib
1.30143	Cell	Bergmann Glia	In vivo	PostNatal	Brain, Astrocytes, Glial Cells	3	22	Sox9, Itgb1, Glul	http://discovery.lifemapsc.com/in-vivo-development/brain/purkinje-cell-layer/bergmann-glia
1.29875	Cell	Prechondrocytes	In vivo	Prenatal	Bone, Cartilage	1	22	Sox9	http://discovery.lifemapsc.com/in-vivo-development/bone/vertebrae/prechondrocytes
1.2944	BIDiffExpSet	Smooth Muscle ; Smooth Muscle Cells	In vivo	PostNatal	Smooth Muscle	32	1079	CALU, COL4A2, ID3, TAGLN, VCAN, PFN1, LGALS1, PPP1R14B, CAVIN1, GULP1, SERPINH1, ITGAV, CD151, DHRS3, ITGA3, DSTN, COL8A1, ITGB1, MYL12A, THBS1, WFIKKN2, COX5B, UQCRB, SPECC1, ACTN4, CDKN2B, TPM1, SLC4A2, ACTA2, ENAH, CALM2, CALD1	http://discovery.lifemapsc.com/gene-expression-signals/high-throughput/large-scale-dataset-human-protein-atlas-protein-expression-data/smooth-muscle-smooth-muscle-cells
1.29223	BIDiffExpSet	Septum	In vivo	PostNatal	Brain	38	731	Sox9, Chrna3, Ptgds, Frzb, Ccnd1, Clu, Fn1, Id1, Krt19, Ptn, Sfrp1, Sox4, Timp2, Vegfa, Vcan, Fos, Nog, Pcp4, Npc2, Prss12, Hspb8, Crim1, Smoc2, Fbxo32, Oxtr, Serpinh1, Bmp7, Anxa2, Rnd3, Thbs1, Ccnd2, Arl6ip1, Cdkn2a, Igfbp5, Strip2, Rlbp1, Rhob, Enah	http://discovery.lifemapsc.com/gene-expression-signals/high-throughput/large-scale-dataset-gensat/septum
1.28724	BIDiffExpSet	Human Mesenchymal Stem Cells (hMSC)-1	In vitro	PostNatal	Mesenchymal Stem Cells	11	99	IGFBP3, PTGDS, VCAN, POSTN, GREM1, ITGA11, COL8A1, LUM, SULF1, TSPAN10, FTH1	http://discovery.lifemapsc.com/gene-expression-signals/high-throughput/large-scale-dataset-cultured-cell-collection/human-mesenchymal-stem-cells-hmsc-1
1.27835	BIDiffExpSet	Human Astrocytes	In vitro	PostNatal	Astrocytes	9	97	TAGLN, PCP4, ITGA11, PMEPA1, C5orf46, KIF5C, COL11A1, IGFBP5, ELN	http://discovery.lifemapsc.com/gene-expression-signals/high-throughput/large-scale-dataset-cultured-cell-collection/human-astrocytes
1.27723	TCCell	Fibroblasts (family)	In vitro	Prenatal-PostNatal	Fibroblasts	2	17	VEGFA, THY1	http://discovery.lifemapsc.com/stem-cell-differentiation/in-vitro-cells/fibroblasts-homo-sapiens-fibroblasts-family
1.27697	PDCell	Primitive streak-like cells	In vitro	Prenatal	Primitive Streak	7	101	DUSP4, FRZB, KRT19, OTX2, COLEC12, COL5A1, MXRA5	http://discovery.lifemapsc.com/stem-cell-differentiation/protocols/endoderm-differentiation-generation-of-mesendoderm-and-definitive-endoderm-cells?TCCellID=a85f78c9-0c19-4dbd-a8da-edc3df2bc09a
1.2752	Cell	Oligodendrocyte Precursor Cells	In vivo	Prenatal	Brain, Neural Tube, Oligodendrocytes	1	19	Sox9	http://discovery.lifemapsc.com/in-vivo-development/neural-tube/motor-neural-progenitor-domain/oligodendrocyte-precursor-cells
1.27234	Cell	Mature Rod Bipolar Cells	In vivo	Prenatal-PostNatal	Eye, Bipolar, Retina, Neurons	6	83	Pcp4, Tspan13, Trpm1, Gem, Gnb3, Meg3	http://discovery.lifemapsc.com/in-vivo-development/eye/inner-nuclear-layer/mature-rod-bipolar-cells
1.2697	PDCell	Indolactam V-induced cells	In vitro	Prenatal	Pancreas	1	10	SOX9	http://discovery.lifemapsc.com/stem-cell-differentiation/protocols/endoderm-pancreas-differentiation-derivation-of-pancreatic-progenitor-cells-using-the-small-molecule-indolactam-v?TCCellID=f6f80b7c-6eea-41e8-b179-287ecaa71a33
1.2673	Cell	Bone Marrow Stromal Cells	In vivo	Prenatal-PostNatal	Limb, Mesenchymal Stem Cells	3	36	FRZB, SFRP1, THY1	http://discovery.lifemapsc.com/in-vivo-development/limb/pelvic-girdle/bone-marrow-stromal-cells
1.26186	Cell	Terminal Chondrocytes	In vivo	Prenatal	Bone, Cartilage	2	6	Vegfa, Mmp14	http://discovery.lifemapsc.com/in-vivo-development/bone/caudal-facial-endochondral-bones/terminal-chondrocytes
1.26186	Cell	Terminal Chondrocytes	In vivo	Prenatal-PostNatal	Bone, Cartilage	2	6	Vegfa, Mmp14	http://discovery.lifemapsc.com/in-vivo-development/bone/stylopod-growth-plate/terminal-chondrocytes
1.26186	Cell	Terminal Chondrocytes	In vivo	Prenatal-PostNatal	Bone, Cartilage	2	6	Vegfa, Mmp14	http://discovery.lifemapsc.com/in-vivo-development/bone/autopod-growth-plate/terminal-chondrocytes
1.26186	Cell	Terminal Chondrocytes	In vivo	Prenatal-PostNatal	Bone, Cartilage	2	6	Vegfa, Mmp14	http://discovery.lifemapsc.com/in-vivo-development/bone/zeugopod-growth-plate/terminal-chondrocytes
1.26186	TCCell	Human cardiac stem cells	In vitro	PostNatal	Heart	2	16	THY1, ITGB1	http://discovery.lifemapsc.com/stem-cell-differentiation/in-vitro-cells/heart-homo-sapiens-human-cardiac-stem-cells-kyoto-prefectural-university-of-medicine
1.25613	BIDiffExpSet	Brain/hindbrain	In vivo	Prenatal	Brain	39	1368	Cst3, Sox9, Cdkn1a, Sod1, Chrna3, Gstp-ps, Calu, Frzb, Clu, Got2, Ptn, Rdh5, Sfrp1, Sox4, Pttg1ip, Pcp4, Enpp2, Cspg5, Crim1, Otx2, Serpinh1, Gpx3, Dhrs3, Rnd3, Itga3, Dcn, Gls, Slc5a3, Ccnd2, Map1b, Arl6ip1, Igfbp5, Sgk3, Rhob, Ahcyl2, Fth1, Atp5l, Gapdh, Nanos1	http://discovery.lifemapsc.com/gene-expression-signals/high-throughput/large-scale-dataset-mgi/brain/hindbrain
1.25189	Cell	Cranial Neural Crest Cells	In vivo	Prenatal	Neural Crest, Head Mesenchyme	1	24	Sox9	http://discovery.lifemapsc.com/in-vivo-development/head-mesenchyme/branchial-arch-2/cranial-neural-crest-cells
1.24767	Cell	Bone Marrow Stromal Cells	In vivo	Prenatal-PostNatal	Bone, Cartilage, Mesenchymal Stem Cells	1	15	THY1	http://discovery.lifemapsc.com/in-vivo-development/bone/bone-marrow/bone-marrow-stromal-cells
1.23955	Cell	Preplacodal Lens Ectoderm Cells	In vivo	Prenatal	Eye, Lens	2	10	Otx2, Bmp7	http://discovery.lifemapsc.com/in-vivo-development/eye/ocular-surface-ectoderm/preplacodal-lens-ectoderm-cells
1.23928	Cell	Hypertrophic Chondrocytes	In vivo	Prenatal-PostNatal	Bone, Cartilage	2	34	Sox9, Vegfa	http://discovery.lifemapsc.com/in-vivo-development/bone/vertebrae/hypertrophic-chondrocytes
1.23652	Cell	Visceral White Adipocytes	In vivo	Prenatal	Adipose	9	114	Col1a2, Clu, Krt19, Upk3b, Oxtr, Thbs1, Col5a1, Slc7a5, Tmsb15l	http://discovery.lifemapsc.com/in-vivo-development/adipose/visceral-white-adipose/visceral-white-adipocytes
1.23511	PDCell	Endoderm progenitor-like cells	In vitro	Prenatal-PostNatal	Uncategorized	6	114	TTR, FN1, ID1, LOX, COLEC12, ADAM28	http://discovery.lifemapsc.com/stem-cell-differentiation/protocols/endoderm-differentiation-generation-and-expansion-of-endodermal-progenitor-cells?TCCellID=8eb3b1e6-fb99-4da5-bd73-47df4f1fd460
1.23317	BIDiffExpSet	Soft Tissue 2 ; Fibroblasts	In vivo	PostNatal	Fibroblasts	21	979	COL1A2, PPIB, CALU, FN1, PFN1, THY1, POSTN, BAX, VKORC1, SERPINH1, ITGAV, DHRS3, DSTN, DCN, ITGB1, FBN1, COX5B, ADD3, ALDH1A1, CALM2, ELN	http://discovery.lifemapsc.com/gene-expression-signals/high-throughput/large-scale-dataset-human-protein-atlas-protein-expression-data/soft-tissue-2-fibroblasts
1.23031	AnatCompartment	Umbilical Arteries	In vivo	Prenatal-PostNatal	Umbilical Cord	7	63	PTGDS, FRZB, CTNNAL1, Col8a1, GEM, SULF1, UACA	http://discovery.lifemapsc.com/in-vivo-development/umbilical-cord/umbilical-arteries
1.22823	Cell	Extraembryonic Mural Cells	In vivo	Prenatal	Epiblast, Primitive Streak, Extraembryonic Mesoderm	4	26	Fn1, Id1, TAGLN, Serpine1	http://discovery.lifemapsc.com/in-vivo-development/extraembryonic-mesoderm/extraembryonic-mesoderm/extraembryonic-mural-cells
1.22442	AnatCompartment	Hindgut	In vivo	Prenatal	Gut Tube	10	191	Chrna3, Krt19, Sfrp1, Tagln, Krt7, S100a16, Gpx3, Dstn, Rbm47, Krt8	http://discovery.lifemapsc.com/in-vivo-development/gut-tube/hindgut
1.22405	TCCell	Adipose-derived stromal vascular fraction and adipocytes (HiQCell)	In vitro	PostNatal	Adipose	3	54	VEGFA, THY1, HMOX1	http://discovery.lifemapsc.com/stem-cell-differentiation/in-vitro-cells/adipose-homo-sapiens-adipose-derived-stromal-vascular-fraction-and-adipocytes-hiqcell-regeneus
1.222	Cell	Interzone Cells	In vivo	Prenatal	Limb, Cartilage	4	53	Sox9, Nog, Enpp2, Itgb1	http://discovery.lifemapsc.com/in-vivo-development/limb/stylopod-synovial-joint/interzone-cells
1.22178	Cell	Myelinating Oligodendrocyte Cells	In vivo	PostNatal	Brain, Oligodendrocytes, Glial Cells	6	254	Ptgds, Tmem98, Apc, Myrf, Tgfbi, Slc4a2	http://discovery.lifemapsc.com/in-vivo-development/brain/forebrain-white-matter/myelinating-oligodendrocyte-cells
1.22159	Cell	Diencephalic Neural Crest Cells	In vivo	Prenatal	Neural Crest, Head Mesenchyme	1	28	Sox9	http://discovery.lifemapsc.com/in-vivo-development/head-mesenchyme/prechordal-mesenchyme/diencephalic-neural-crest-cells
1.22142	AnatCompartment	Membranous Facial Bones	In vivo	Prenatal-PostNatal	Bone	11	274	SOX9, Gstp-ps, Tgm2, Enpp2, Hspb8, Otx2, Gpx3, Dhrs3, Cox5b, Uqcrb, Uqcr10	http://discovery.lifemapsc.com/in-vivo-development/bone/membranous-facial-bones
1.21498	Cell	Intramembranous Osteoblasts	In vivo	Prenatal	Bone	3	19	Col1a2, Fn1, Col1a1	http://discovery.lifemapsc.com/in-vivo-development/bone/membranous-facial-bones/intramembranous-osteoblasts
1.21258	BIDiffExpSet	Ear	In vivo	PostNatal	Ear	10	55	COL1A2, ID3, PTN, PKP4, LHFPL6, CRISPLD1, ADD3, COL11A1, COL1A1, MARCKS	http://discovery.lifemapsc.com/gene-expression-signals/high-throughput/large-scale-dataset-homer/ear
1.20959	TCCell	hIPS1	In vitro	Prenatal	Inner Cell Mass	7	109	FRZB, SOX4, OTX2, CRISPLD1, BMP7, CDH1, RBM47	http://discovery.lifemapsc.com/stem-cell-differentiation/in-vitro-cells/inner-cell-mass-homo-sapiens-hips1-university-of-california-los-angeles
1.20746	TCCell	Umbilical cord blood-derived hematopoietic stem cells	In vitro	Prenatal	Umbilical Cord, Blood	1	27	THY1	http://discovery.lifemapsc.com/stem-cell-differentiation/in-vitro-cells/blood-umbilical-cord-homo-sapiens-umbilical-cord-blood-derived-hematopoietic-stem-cells-universidade-de-s-o-paulo
1.20548	Cell	Terminal Chondrocytes	In vivo	Prenatal	Bone, Cartilage	2	7	Vegfa, Mmp14	http://discovery.lifemapsc.com/in-vivo-development/bone/mandibular-condyle/terminal-chondrocytes
1.20548	Cell	Pericytes	In vivo	Prenatal	Endothelium, Pericytes	2	16	VEGFA, ACTA2	http://discovery.lifemapsc.com/in-vivo-development/endothelium/microvessels/pericytes
1.20541	BIDiffExpSet	Human Gingival Fibroblasts (HGF)	In vitro	PostNatal	Fibroblasts	5	98	SFRP1, THY1, GREM1, RDH10, COLEC12	http://discovery.lifemapsc.com/gene-expression-signals/high-throughput/large-scale-dataset-cultured-cell-collection/human-gingival-fibroblasts-hgf
1.20125	Cell	Endothelial Cells	In vivo	Prenatal	Brain, Endothelium, Blood Brain Barrier, Brain Barriers	8	301	Sox9, Ramp1, Smoc2, Tgfbi, Slc7a5, Cdkn2b, Kif5c, Rlbp1	http://discovery.lifemapsc.com/in-vivo-development/brain/blood-brain-barrier/endothelial-cells
1.19858	TCCell	Wharton's jelly-derived mesenchymal stem cells	In vitro	Prenatal	Umbilical Cord, Mesenchymal Stem Cells	1	19	THY1	http://discovery.lifemapsc.com/stem-cell-differentiation/in-vitro-cells/mesenchymal-stem-cells-umbilical-cord-homo-sapiens-whartons-jelly-derived-mesenchymal-stem-cells-national-defense-medical-center
1.19804	Cell	Intramembranous Osteoblasts	In vivo	Prenatal	Bone	3	24	Col1a2, Fn1, Col1a1	http://discovery.lifemapsc.com/in-vivo-development/bone/rostral-skull-membranous-bones/intramembranous-osteoblasts
1.19275	TCCell	hIPS2	In vitro	Prenatal	Inner Cell Mass	7	108	FRZB, SOX4, OTX2, CRISPLD1, BMP7, CDH1, RBM47	http://discovery.lifemapsc.com/stem-cell-differentiation/in-vitro-cells/inner-cell-mass-homo-sapiens-hips2-university-of-california-los-angeles
1.19071	Cell	Prechondrocytic Mesenchymal Cells	In vivo	Prenatal	Limb, Bone, Cartilage	4	25	Col1a2, Fn1, Grem1, Col1a1	http://discovery.lifemapsc.com/in-vivo-development/limb/stylopod/prechondrocytic-mesenchymal-cells
1.18944	Cell	Chondrocytes	In vivo	Prenatal	Lung	4	22	Sox9, Crispld1, Col8a1, Tgfbi	http://discovery.lifemapsc.com/in-vivo-development/lung/tracheal-cartilage/chondrocytes
1.18913	BIDiffExpSet	Fetal Liver Stromal Cells	In vitro	Prenatal	Liver	11	99	SOX9, SFRP1, TGM2, GREM1, GULP1, C5orf46, AGRN, SULF1, IGFBP5, TMSB15A, TPM1	http://discovery.lifemapsc.com/gene-expression-signals/high-throughput/large-scale-dataset-cultured-cell-collection/fetal-liver-stromal-cells
1.18201	Cell	Presumptive Podocytes	In vivo	Prenatal	Kidney, Epithelial Cells	10	209	Fn1, Vegfa, Vcan, Pcp4, Enpp2, Postn, Dcn, Ly6e, Atp5g2, Marcks	http://discovery.lifemapsc.com/in-vivo-development/kidney/podocyte-layer/presumptive-podocytes
1.17351	BIDiffExpSet	Human Villous Mesenchymal Fibroblasts (HVMF)	In vitro	PostNatal	Intestine, Fibroblasts	7	100	SERPINF1, FOS, ENPP2, THY1, GREM1, DCN, COLEC12	http://discovery.lifemapsc.com/gene-expression-signals/high-throughput/large-scale-dataset-cultured-cell-collection/human-villous-mesenchymal-fibroblasts-hvmf
1.16822	OrganSystem	Umbilical Cord	In vivo	Prenatal	Umbilical Cord	6	75	TGM2, NPC2, S100A6, ANXA2, SERPINE1, TMSB10	http://discovery.lifemapsc.com/in-vivo-development/umbilical-cord
1.16675	Cell	Early Ameloblasts	In vivo	Prenatal-PostNatal	Tooth, Epithelial Cells	8	69	Ccnd1, Timp2, Bmp7, Itgb5, Cdh1, Mmp14, Timp3, Slc4a2	http://discovery.lifemapsc.com/in-vivo-development/tooth/dental-enamel/early-ameloblasts
1.15506	Cell	Multinuclear Myocytes	In vivo	Prenatal-PostNatal	Skeletal Muscle	5	46	Col4a2, Col4a1, Itgb1, Tnnc1, Tpm4	http://discovery.lifemapsc.com/in-vivo-development/skeletal-muscle/anterior-neck-muscles/multinuclear-myocytes
1.15506	Cell	Multinuclear Myocytes	In vivo	Prenatal-PostNatal	Limb, Skeletal Muscle	5	46	Col4a2, Col4a1, Itgb1, Tnnc1, Tpm4	http://discovery.lifemapsc.com/in-vivo-development/limb/forelimb-dorsal-muscles/multinuclear-myocytes
1.15506	Cell	Multinuclear Myocytes	In vivo	Prenatal-PostNatal	Skeletal Muscle	5	46	Col4a2, Col4a1, Itgb1, Tnnc1, Tpm4	http://discovery.lifemapsc.com/in-vivo-development/skeletal-muscle/trunk-muscles/multinuclear-myocytes
1.15506	Cell	Multinuclear Myocytes	In vivo	Prenatal-PostNatal	Limb, Skeletal Muscle	5	46	Col4a2, Col4a1, Itgb1, Tnnc1, Tpm4	http://discovery.lifemapsc.com/in-vivo-development/limb/hindlimb-ventral-muscle/multinuclear-myocytes
1.15506	Cell	Multinuclear Myocytes	In vivo	Prenatal-PostNatal	Skeletal Muscle	5	46	Col4a2, Col4a1, Itgb1, Tnnc1, Tpm4	http://discovery.lifemapsc.com/in-vivo-development/skeletal-muscle/lumbar-vertebrae-column-muscles/multinuclear-myocytes
1.15506	Cell	Multinuclear Myocytes	In vivo	Prenatal-PostNatal	Skeletal Muscle	5	46	Col4a2, Col4a1, Itgb1, Tnnc1, Tpm4	http://discovery.lifemapsc.com/in-vivo-development/skeletal-muscle/cervical-back-muscles/multinuclear-myocytes
1.15506	Cell	Multinuclear Myocytes	In vivo	Prenatal-PostNatal	Skeletal Muscle	5	46	Col4a2, Col4a1, Itgb1, Tnnc1, Tpm4	http://discovery.lifemapsc.com/in-vivo-development/skeletal-muscle/pelvic-muscles/multinuclear-myocytes
1.15506	Cell	Multinuclear Myocytes	In vivo	Prenatal-PostNatal	Limb, Skeletal Muscle	5	46	Col4a2, Col4a1, Itgb1, Tnnc1, Tpm4	http://discovery.lifemapsc.com/in-vivo-development/limb/forelimb-ventral-muscles/multinuclear-myocytes
1.15506	Cell	Multinuclear Myocytes	In vivo	Prenatal-PostNatal	Limb, Skeletal Muscle	5	46	Col4a2, Col4a1, Itgb1, Tnnc1, Tpm4	http://discovery.lifemapsc.com/in-vivo-development/limb/hindlimb-dorsal-muscle/multinuclear-myocytes
1.15506	Cell	Multinuclear Myocytes	In vivo	Prenatal-PostNatal	Skeletal Muscle	5	46	Col4a2, Col4a1, Itgb1, Tnnc1, Tpm4	http://discovery.lifemapsc.com/in-vivo-development/skeletal-muscle/posterior-neck-muscles/multinuclear-myocytes
1.15506	Cell	Multinuclear Myocytes	In vivo	Prenatal-PostNatal	Skeletal Muscle	5	46	Col4a2, Col4a1, Itgb1, Tnnc1, Tpm4	http://discovery.lifemapsc.com/in-vivo-development/skeletal-muscle/thoracic-back-muscles/multinuclear-myocytes
1.15506	Cell	Multinuclear Myocytes	In vivo	Prenatal-PostNatal	Skeletal Muscle	5	46	Col4a2, Col4a1, Itgb1, Tnnc1, Tpm4	http://discovery.lifemapsc.com/in-vivo-development/skeletal-muscle/thoracic-vertebral-colomn-muscles/multinuclear-myocytes
1.15506	Cell	Multinuclear Myocytes	In vivo	Prenatal-PostNatal	Skeletal Muscle	5	46	Col4a2, Col4a1, Itgb1, Tnnc1, Tpm4	http://discovery.lifemapsc.com/in-vivo-development/skeletal-muscle/sacral-back-muscles/multinuclear-myocytes
1.15506	Cell	Multinuclear Myocytes	In vivo	Prenatal-PostNatal	Skeletal Muscle	5	46	Col4a2, Col4a1, Itgb1, Tnnc1, Tpm4	http://discovery.lifemapsc.com/in-vivo-development/skeletal-muscle/lumbar-back-muscles/multinuclear-myocytes
1.15364	BIDiffExpSet	Human Villous Capillary Endothelial Cells (HVCEC)	In vitro	PostNatal	Intestine, Endothelium	11	98	DUSP4, KRT19, SFRP1, TGM2, KRT7, CDH1, CCND2, KRT8, IGFBP5, PSG4, C19orf33	http://discovery.lifemapsc.com/gene-expression-signals/high-throughput/large-scale-dataset-cultured-cell-collection/human-villous-capillary-endothelial-cells-hvcec
1.14772	AnatCompartment	Zeugopod Growth Plate	In vivo	Prenatal-PostNatal	Bone	6	184	Sox9, Cdkn1a, Pltp, Thbs1, Tgfbi, Rlbp1	http://discovery.lifemapsc.com/in-vivo-development/bone/zeugopod-growth-plate
1.14749	Cell	Fusing Suture Cells	In vivo	PostNatal	Bone	2	9	Col1a2, Col1a1	http://discovery.lifemapsc.com/in-vivo-development/bone/rostral-sutures/fusing-suture-cells
1.14749	Cell	Fusing Suture Cells	In vivo	Prenatal	Bone	2	9	Col1a2, Col1a1	http://discovery.lifemapsc.com/in-vivo-development/bone/facial-sutures/fusing-suture-cells
1.14715	Cell	Prechondrocytic Mesenchymal Cells	In vivo	Prenatal	Limb, Bone, Cartilage	4	26	Col1a2, Fn1, Grem1, Col1a1	http://discovery.lifemapsc.com/in-vivo-development/limb/autopod/prechondrocytic-mesenchymal-cells
1.14092	TCCell	Umbilical cord blood-derived hematopoietic stem cells (family)	In vitro	Prenatal	Umbilical Cord, Blood	1	37	THY1	http://discovery.lifemapsc.com/stem-cell-differentiation/in-vitro-cells/blood-umbilical-cord-homo-sapiens-umbilical-cord-blood-derived-hematopoietic-stem-cells-family
1.13805	BIDiffExpSet	Human Pulmonary Artery Smooth Muscle Cells (HPASMC)	In vitro	PostNatal	Lung, Smooth Muscle	10	97	ID1, KRT19, SFRP1, VCAN, TGM2, KRT7, COL8A1, DCN, CPA4, SERPINE1	http://discovery.lifemapsc.com/gene-expression-signals/high-throughput/large-scale-dataset-cultured-cell-collection/human-pulmonary-artery-smooth-muscle-cells-hpasmc
1.13186	BIDiffExpSet	Human Perineurial Cells (HPC)	In vitro	PostNatal	Peripheral Nervous System	10	98	TAGLN, GREM1, ITGA11, PMEPA1, COL4A1, DHRS3, COL5A1, IGFBP5, SERPINE1, COL1A1	http://discovery.lifemapsc.com/gene-expression-signals/high-throughput/large-scale-dataset-cultured-cell-collection/human-perineurial-cells-hpc
1.12886	Cell	Mesencephalic Neural Crest Cells	In vivo	Prenatal	Neural Crest, Head Mesenchyme	2	57	Sox9, Frzb	http://discovery.lifemapsc.com/in-vivo-development/head-mesenchyme/prechordal-mesenchyme/mesencephalic-neural-crest-cells
1.12866	Cell	Primordial Germ Cells	In vivo	Prenatal	Gonad, Germ Cells	7	181	Igfbp3, Prss23, S100a6, Cdh1, Gapdh, Actb, Acta2	http://discovery.lifemapsc.com/in-vivo-development/gonad/primitive-gonad/primordial-germ-cells
1.12675	BIDiffExpSet	Human Schwann Cells (HSC)	In vitro	PostNatal	Peripheral Nervous System, Schwann Cells	9	172	COL1A2, GREM1, ITGA11, COLEC12, COL11A1, MXRA5, CPA4, TMSB15A, MEG3	http://discovery.lifemapsc.com/gene-expression-signals/high-throughput/large-scale-dataset-cultured-cell-collection/human-schwann-cells-hsc
1.11397	AnatCompartment	Metencephalon	In vivo	Prenatal-PostNatal	Neural Tube	5	71	SOX9, Lamp1, PRSS12, Otx2, Col8a1	http://discovery.lifemapsc.com/in-vivo-development/neural-tube/metencephalon
1.11273	PDCell	Floor plate-like cells	In vitro	Prenatal-PostNatal	Neural Tube	7	204	IGFBP3, FRZB, PTN, PCP4, OTX2, SULF1, MEG3	http://discovery.lifemapsc.com/stem-cell-differentiation/protocols/neural-ectoderm-differentiation-generation-of-functional-floor-plate-or-neuroectoderm-cells-from-human-embryonic-stem-cells?TCCellID=06e43ec2-e017-4a36-8008-e2b239179d82
1.11121	Cell	Dermal Condensate Cells	In vivo	Prenatal	Hair, Dermis	3	26	Vcan, Nog, Col1a1	http://discovery.lifemapsc.com/in-vivo-development/hair/dermal-papilla/dermal-condensate-cells
1.11111	BIDiffExpSet	Cornea	In vivo	PostNatal	Eye	2	19	Tyrp1, Tyr	http://discovery.lifemapsc.com/gene-expression-signals/high-throughput/large-scale-dataset-barcode-430-2-0/cornea
1.10658	TCCell	Natal dental pulp stem cells	In vitro	PostNatal	Tooth	3	34	FN1, FOS, THY1	http://discovery.lifemapsc.com/stem-cell-differentiation/in-vitro-cells/tooth-homo-sapiens-natal-dental-pulp-stem-cells-kocaeli-university
1.10538	Cell	nGnG Amacrine Cells	In vivo	PostNatal	Eye, Amacrine, Retina, Neurons	8	238	Ppic, Lhfp, Thy1, Oxtr, Plk2, Gem, Aldh1a1, Cald1	http://discovery.lifemapsc.com/in-vivo-development/eye/inner-nuclear-layer/ngng-amacrine-cells
1.10234	Cell	Terminal Chondrocytes	In vivo	Prenatal-PostNatal	Bone, Cartilage	2	9	Vegfa, Mmp14	http://discovery.lifemapsc.com/in-vivo-development/bone/rib/terminal-chondrocytes
1.10234	Cell	Terminal Chondrocytes	In vivo	Prenatal-PostNatal	Bone, Cartilage	2	9	Vegfa, Mmp14	http://discovery.lifemapsc.com/in-vivo-development/bone/vertebrae/terminal-chondrocytes
1.09522	AnatCompartment	Renal Vesicle	In vivo	Prenatal	Kidney	8	116	Col1a2, Sox9, Frzb, Ccnd1, Id1, Prss23, Fbn1, Myrf	http://discovery.lifemapsc.com/in-vivo-development/kidney/renal-vesicle
1.09253	AnatCompartment	Pelvic Girdle	In vivo	Prenatal-PostNatal	Limb, Bone	5	79	Pcp4, Col8a1, Colec12, Tgfbi, Eln	http://discovery.lifemapsc.com/in-vivo-development/limb/pelvic-girdle
1.08272	Cell	Mature Cardiac Fibroblasts	In vivo	PostNatal	Heart, Epicardium, Fibroblasts	4	103	Igfbp7, Postn, Smoc2, Col1a1	http://discovery.lifemapsc.com/in-vivo-development/heart/myocardium/mature-cardiac-fibroblasts
1.0815	TCCell	CyT49	In vitro	Prenatal	Inner Cell Mass	10	127	CDKN1A, CCND1, ID1, VCAN, THY1, CAVIN1, CDH1, RND3, SGK1, CALD1	http://discovery.lifemapsc.com/stem-cell-differentiation/in-vitro-cells/inner-cell-mass-homo-sapiens-cyt49-viacyte-novocell-san-diego-ca
1.08139	Cell	Endocardial Cushion Cells	In vivo	Prenatal	Heart, Endocardium	2	19	Sox9, Fn1	http://discovery.lifemapsc.com/in-vivo-development/heart/atrioventricular-endocardial-cushion/endocardial-cushion-cells
1.07476	AnatCompartment	Stem Bronchi	In vivo	Prenatal-PostNatal	Lung	11	237	Cstb, Sox9, Sod1, Col4a1, Gpx3, Cdh1, Itga3, Ccnd2, Uqcr10, Sgk3, Aldh1a1	http://discovery.lifemapsc.com/in-vivo-development/lung/stem-bronchi
1.07345	Cell	Prepancreatic Foregut Endoderm Cells	In vivo	Prenatal	Gut Tube, Pancreas, Epithelial Cells	2	20	Sox9, Cdh1	http://discovery.lifemapsc.com/in-vivo-development/gut-tube/prepancreatic-ventral-foregut-endoderm/prepancreatic-foregut-endoderm-cells
1.06956	PDCell	human epithelial stem cells	In vitro	Prenatal	Hair, Epidermis	8	120	TYRP1, EPAS1, IGFBP7, ITGA3, ITGB1, KRT8, AHNAK2, MT2A	http://discovery.lifemapsc.com/stem-cell-differentiation/protocols/epidermis-differentiation-generation-of-folliculogenic-hepscs-and-keratinocytes-from-pluripotent-stem-cells?TCCellID=ce747989-d2ef-4ca0-bb45-1f80acfa5193
1.0674	AnatCompartment	Outflow Tract	In vivo	Prenatal	Heart	6	113	Sox4, Mmp14, Gls, Calr, Tpm4, Eln	http://discovery.lifemapsc.com/in-vivo-development/heart/outflow-tract
1.05218	Cell	Adult Corneal Superbasal Epithelial Cells	In vivo	PostNatal	Eye, Cornea, Epithelial Cells	6	42	S100a6, Dapl1, ITGAV, CDH1, ITGA3, ITGB1	http://discovery.lifemapsc.com/in-vivo-development/eye/corneal-epithelium/adult-corneal-superbasal-epithelial-cells
1.04969	Cell	Mural Trophectoderm Cells	In vivo	Prenatal	Trophoblast	8	117	EMP2, CAPN2, KRT19, TAX1BP3, ANXA3, TPM4, GAPDH, CALD1	http://discovery.lifemapsc.com/in-vivo-development/trophoblast/mural-trophectoderm/mural-trophectoderm-cells
1.0485	Cell	Surface Ectoderm Cells	In vivo	Prenatal	Ectoderm, Surface Ectoderm, Epidermis	4	40	Fn1, Otx2, BMP7, Krt8	http://discovery.lifemapsc.com/in-vivo-development/surface-ectoderm/surface-ectoderm/surface-ectoderm-cells
1.04513	Cell	Muscle Progenitor Cells	In vivo	Prenatal	Somite, Skeletal Muscle	6	112	Tagln, Fos, Pcp4, Prss23, Itgb8, Colec12	http://discovery.lifemapsc.com/in-vivo-development/somite/thoracic-ventrolateral-dermomyotome-lip/muscle-progenitor-cells
1.04128	AnatCompartment	Corneal Epithelium	In vivo	Prenatal-PostNatal	Eye, Cornea	8	134	POSTN, Dhrs3, Dstn, THBS1, TGFBI, COL5A1, CTSV, ANGPTL7	http://discovery.lifemapsc.com/in-vivo-development/eye/corneal-epithelium
1.03897	Cell	Mesothelial Cells	In vivo	Prenatal	Liver, Mesoderm	5	105	Sox9, Ptn, Postn, Kif22, Col11a1	http://discovery.lifemapsc.com/in-vivo-development/mesoderm/hepatic-mesenchyme/mesothelial-cells
1.03478	Cell	Immature Endochondral Osteoblasts	In vivo	Prenatal	Bone	2	27	Fn1, Col1a1	http://discovery.lifemapsc.com/in-vivo-development/bone/stylopod-periosteum/immature-endochondral-osteoblasts
1.03478	Cell	Immature Endochondral Osteoblasts	In vivo	Prenatal	Bone	2	27	Fn1, Col1a1	http://discovery.lifemapsc.com/in-vivo-development/bone/zeugopod-periosteum/immature-endochondral-osteoblasts
1.03416	AnatCompartment	Head Mesenchyme	In vivo	Prenatal	Head Mesenchyme	6	98	SOX9, PRSS12, Sostdc1, Timp3, Tgfbi, TPM1	http://discovery.lifemapsc.com/in-vivo-development/head-mesenchyme/head-mesenchyme
1.02865	Cell	Immature Endochondral Osteoblasts	In vivo	Prenatal	Bone	2	27	Fn1, Col1a1	http://discovery.lifemapsc.com/in-vivo-development/bone/autopod-periosteum/immature-endochondral-osteoblasts
1.02208	Cell	Immature Endochondral Osteoblasts	In vivo	Prenatal	Bone	2	35	Fn1, Col1a1	http://discovery.lifemapsc.com/in-vivo-development/bone/vertebrae/immature-endochondral-osteoblasts
1.02208	PDCell	Fetal islet-like clusters	In vitro	Prenatal-PostNatal	Pancreas	2	20	SOX9, KRT19	http://discovery.lifemapsc.com/stem-cell-differentiation/protocols/pancreas-differentiation-stepwise-generation-of-polyhormonal-insulin-producing-cells-from-stem-cells?TCCellID=59d3eba1-ca36-4edf-9f3d-ad9e51eccbed
1.01792	AnatCompartment	Zeugopod Epiphyseal End	In vivo	Prenatal-PostNatal	Bone	9	181	Ptn, Sfrp1, Vcan, Prss23, Col8a1, Krt8, Igfbp5, Rlbp1, Meg3	http://discovery.lifemapsc.com/in-vivo-development/bone/zeugopod-epiphyseal-end
1.01715	Cell	Adult Corneal Basal Epithelial Cells	In vivo	PostNatal	Eye, Cornea, Epithelial Cells	6	55	S100a6, Dapl1, ITGAV, CDH1, ITGA3, ITGB1	http://discovery.lifemapsc.com/in-vivo-development/eye/corneal-epithelium/adult-corneal-basal-epithelial-cells
1.01706	Cell	Conventional Dendritic Cells II	In vivo	Prenatal-PostNatal	Spleen, Blood	5	102	Sox4, Vegfa, Tgm2, Pcp4, Pltp	http://discovery.lifemapsc.com/in-vivo-development/spleen/spleen/conventional-dendritic-cells-ii
1.01569	Cell	Granulosa Cells	In vivo	Prenatal-PostNatal	Ovary	10	189	Col1a2, Serpinf1, S100a6, Oxtr, Lum, Sgk1, Cdkn2b, Col11a1, Col1a1, Acta2	http://discovery.lifemapsc.com/in-vivo-development/ovary/primary-follicle/granulosa-cells
1.01264	BIDiffExpSet	Human Trabecular Meshwork Cells (HTMC)	In vitro	PostNatal	Eye	10	97	PTGDS, SERPINF1, SOSTDC1, COLEC12, TIMP3, SULF1, IGFBP5, CDKN1C, ANGPTL7, MEG3	http://discovery.lifemapsc.com/gene-expression-signals/high-throughput/large-scale-dataset-cultured-cell-collection/human-trabecular-meshwork-cells-htmc
1.01098	Cell	Pro-myelinating Schwann Cells	In vivo	Prenatal-PostNatal	Peripheral Nervous System, Schwann Cells	5	48	Cdkn1a, S100a6, Col8a1, Itgb1, Col1a1	http://discovery.lifemapsc.com/in-vivo-development/peripheral-nervous-system/peripheral-nerve-domain/pro-myelinating-schwann-cells
1.01091	BIDiffExpSet	Human Mesenchymal Stem Cells (hMSC)	In vitro	PostNatal	Mesenchymal Stem Cells	10	94	IGFBP3, SERPINF1, VEGFA, VCAN, ITGA11, COL8A1, COLEC12, TIMP3, LUM, SULF1	http://discovery.lifemapsc.com/gene-expression-signals/high-throughput/large-scale-dataset-cultured-cell-collection/human-mesenchymal-stem-cells-hmsc
1.00967	Cell	Dopaminergic Progenitor Cells	In vivo	Prenatal	Brain, Dopaminergic Neurons, Neurons	2	15	Otx2, Aldh1a1	http://discovery.lifemapsc.com/in-vivo-development/brain/ventral-tegmental-area/dopaminergic-progenitor-cells
1.0073	Cell	Meso-diencephalic Dopaminergic Precursor Cells	In vivo	Prenatal	Brain, Neural Tube, Dopaminergic Neurons	2	21	Otx2, Aldh1a1	http://discovery.lifemapsc.com/in-vivo-development/neural-tube/diencephalic-ventricular-zone/meso-diencephalic-dopaminergic-precursor-cells
1.00671	Cell	Meso-diencephalic Dopaminergic Precursor Cells	In vivo	Prenatal	Brain, Neural Tube, Dopaminergic Neurons	2	22	Otx2, Aldh1a1	http://discovery.lifemapsc.com/in-vivo-development/neural-tube/mesencephalic-ventricular-zone/meso-diencephalic-dopaminergic-precursor-cells
1.00554	Cell	Immature Endochondral Osteoblasts	In vivo	Prenatal	Bone	2	33	Fn1, Col1a1	http://discovery.lifemapsc.com/in-vivo-development/bone/rib/immature-endochondral-osteoblasts
1.0045	TCCell	Peripheral blood-derived hematopoietic stem cells (family)	In vitro	PostNatal	Blood	3	68	VEGFA, THY1, CDKN1C	http://discovery.lifemapsc.com/stem-cell-differentiation/in-vitro-cells/blood-homo-sapiens-peripheral-blood-derived-hematopoietic-stem-cells-family
1.00438	Cell	Prepancreatic Foregut Endoderm Cells	In vivo	Prenatal	Gut Tube, Pancreas, Epithelial Cells	2	24	Sox9, Cdh1	http://discovery.lifemapsc.com/in-vivo-development/gut-tube/prepancreatic-dorsal-foregut-endoderm/prepancreatic-foregut-endoderm-cells
1	Cell	Outflow Tract Cushion Cells	In vivo	Prenatal	Heart, Endocardium	1	7	Sox4	http://discovery.lifemapsc.com/in-vivo-development/heart/outflow-tract-cushion/outflow-tract-cushion-cells
1	Cell	Bergmann Glia Precursor Cells	In vivo	Prenatal-PostNatal	Neural Tube, Astrocytes	1	6	Sox9	http://discovery.lifemapsc.com/in-vivo-development/neural-tube/cerebellar-ventricular-zone/bergmann-glia-precursor-cells
1	Cell	Early Photoreceptor Precursor Cells	In vivo	Prenatal	Eye, Photoreceptors, Retina, Neurons	1	5	Otx2	http://discovery.lifemapsc.com/in-vivo-development/eye/retinal-neuroblastic-layer/early-photoreceptor-precursor-cells
1	Cell	Intraembryonic Neural Ectoderm Cells	In vivo	Prenatal	Neural Ectoderm	1	5	Otx2	http://discovery.lifemapsc.com/in-vivo-development/neural-ectoderm/neural-plate/intraembryonic-neural-ectoderm-cells
1	Cell	Vascular Smooth Muscle Cells	In vivo	Prenatal-PostNatal	Kidney, Smooth Muscle	1	2	Acta2	http://discovery.lifemapsc.com/in-vivo-development/kidney/afferent-arteriole/vascular-smooth-muscle-cells
1	Cell	Polymorphic Progenitors Cells	In vivo	Prenatal	Cartilage	1	4	Sox9	http://discovery.lifemapsc.com/in-vivo-development/cartilage/temporomandibular-joint/polymorphic-progenitors-cells
1	Cell	Late Photoreceptor Precursor Cells	In vivo	Prenatal-PostNatal	Eye, Photoreceptors, Retina, Neurons	1	5	Otx2	http://discovery.lifemapsc.com/in-vivo-development/eye/retinal-neuroblastic-layer/late-photoreceptor-precursor-cells
1	TCCell	Adipose-derived stem cells	In vitro	PostNatal	Adipose	1	2	ITGB1	http://discovery.lifemapsc.com/stem-cell-differentiation/in-vitro-cells/adipose-homo-sapiens-adipose-derived-stem-cells-nanjing-medical-university
1	PDCell	Pancreatic progenitor-like cells	In vitro	Prenatal	Pancreas	1	5	Sox9	http://discovery.lifemapsc.com/stem-cell-differentiation/protocols/pancreas-differentiation-small-molecules-facilitate-the-reprogramming-of-mouse-fibroblasts-into-pancreatic-lineages?TCCellID=2188b6be-6992-40c6-b42e-164ee1715cdc
1	PDCell	Hepatic progenitor cells	In vitro	Prenatal	Liver	1	5	KRT19	http://discovery.lifemapsc.com/stem-cell-differentiation/protocols/liver-differentiation-functional-hepatocyte-generation-from-human-embryonic-stem-cells?TCCellID=237b5843-04a9-480f-8056-1ed21e7bac45
1	TCCell	Articular chondrocyte spheroids (Chondrosphere®)	In vitro	PostNatal	Cartilage	1	3	COL1A1	http://discovery.lifemapsc.com/stem-cell-differentiation/in-vitro-cells/cartilage-homo-sapiens-articular-chondrocyte-spheroids-chondrosphere-co-don-ag
1	PDCell	Cardiomyocyte-like cells	In vitro	Prenatal-PostNatal	Heart	1	3	ACTN1	http://discovery.lifemapsc.com/stem-cell-differentiation/protocols/heart-myocardium-differentiation-generation-of-cardiomyocyte-from-stem-cells-by-modulating-wnt-b-catenin-signaling?TCCellID=6785e260-69f9-4809-abb3-23615ceb6480
1	TCCell	Collagen-producing cells derived from skin fibroblasts	In vitro	PostNatal	Dermis, Fibroblasts	1	3	THY1	http://discovery.lifemapsc.com/stem-cell-differentiation/in-vitro-cells/dermis-fibroblasts-homo-sapiens-collagen-producing-cells-derived-from-skin-fibroblasts-replicel-life-sciences-inc
1	TCCell	Immortalized hair follicle stem cells	In vitro	PostNatal	Hair	1	5	ITGB1	http://discovery.lifemapsc.com/stem-cell-differentiation/in-vitro-cells/hair-homo-sapiens-immortalized-hair-follicle-stem-cells-university-of-massachusetts-medical-school
1	TCCell	Hair follicle stem cells	In vitro	PostNatal	Hair	1	2	ITGB1	http://discovery.lifemapsc.com/stem-cell-differentiation/in-vitro-cells/hair-homo-sapiens-hair-follicle-stem-cells-university-of-massachusetts-medical-school
1	TCCell	Peripheral blood/mobilized hematopoietic stem cells	In vitro	PostNatal	Blood	1	2	THY1	http://discovery.lifemapsc.com/stem-cell-differentiation/in-vitro-cells/blood-homo-sapiens-peripheral-blood-mobilized-hematopoietic-stem-cells-stanford-university
1	PDCell	Midbrain neural progenitor-like cells	In vitro	Prenatal	Neural Tube	1	6	OTX2	http://discovery.lifemapsc.com/stem-cell-differentiation/protocols/brain-dopaminergic-neurons-differentiation-generation-of-dopaminergic-neurons-from-human-pluripotent-stem-cells?TCCellID=df3eed5f-7b42-4de4-a2e8-3cf4d8949d71
1	PDCell	Cardiomyocyte-like cells	In vitro	Prenatal-PostNatal	Heart	1	9	ACTN1	http://discovery.lifemapsc.com/stem-cell-differentiation/protocols/heart-myocardium-differentiation-isolation-of-stem-cells-derived-cardiomyocytes-by-glucose-depleted-and-lactate-enriched-medium?TCCellID=4acea997-6a91-4cb6-8572-40c5c6b4f276
1	TCCell	Adipose-derived stem and regenerative cells	In vitro	PostNatal	Adipose	1	4	THY1	http://discovery.lifemapsc.com/stem-cell-differentiation/in-vitro-cells/adipose-homo-sapiens-adipose-derived-stem-and-regenerative-cells-cytori
1	PDCell	Myofibroblasts/mesenchymal-like cells	In vitro	Prenatal-PostNatal	Mesenchymal Stem Cells	1	2	ACTA2	http://discovery.lifemapsc.com/stem-cell-differentiation/protocols/neural-crest-neural-ectoderm-differentiation-derivation-of-neural-crest-cells-and-their-progeny-ms-5-feeder-cells-feeder-free?TCCellID=fb834ada-ec26-4796-a3d2-48a312d5ba03
1	TCCell	MultiGeneAngio, transduced vein-derived smooth muscle cells	In vitro	PostNatal	Smooth Muscle	1	1	VEGFA	http://discovery.lifemapsc.com/stem-cell-differentiation/in-vitro-cells/smooth-muscle-homo-sapiens-multigeneangio-transduced-vein-derived-smooth-muscle-cells-multi-gene-vascular-systems-mgvs
1	PDCell	NGFR+ cells	In vitro	Prenatal	Neural Crest	1	6	SOX9	http://discovery.lifemapsc.com/stem-cell-differentiation/protocols/cornea-neural-crest-differentiation-generation-of-corneal-keratocytes-from-human-embryonic-stem-cells?TCCellID=f1d6f077-612d-47e4-8775-516642657b2d
1	TCCell	Matrix-induced autologous cultured chondrocytes (MACI®)	In vitro	PostNatal	Cartilage	1	3	COL1A1	http://discovery.lifemapsc.com/stem-cell-differentiation/in-vitro-cells/cartilage-homo-sapiens-matrix-induced-autologous-cultured-chondrocytes-maci-aastrom
1	TCCell	Bone marrow-derived mesenchymal stem cell (mouse)	In vitro	PostNatal	Bone	1	1	Thy1	http://discovery.lifemapsc.com/stem-cell-differentiation/in-vitro-cells/bone-mus-musculus-bone-marrow-derived-mesenchymal-stem-cell-mouse-university-of-cologne
1	TCCell	Encapsulated choroid plexus cells (NTCELL)	In vitro	PostNatal	Brain, Choroid Plexus, Epithelial Cells	1	6	TTR	http://discovery.lifemapsc.com/stem-cell-differentiation/in-vitro-cells/choroid-plexus-epithelial-cells-sus-scrofa-encapsulated-choroid-plexus-cells-ntcell-living-cell-technologies-lct
1	TCCell	Cardiosphere-derived cells	In vitro	PostNatal	Heart	1	8	THY1	http://discovery.lifemapsc.com/stem-cell-differentiation/in-vitro-cells/heart-homo-sapiens-cardiosphere-derived-cells-university-la-sapienza
1	TCCell	Dental pulp stem cells	In vitro	PostNatal	Tooth	1	2	THY1	http://discovery.lifemapsc.com/stem-cell-differentiation/in-vitro-cells/tooth-homo-sapiens-dental-pulp-stem-cells-manipal-institute-of-regenerative-medicine
1	TCCell	Stromal vascular fraction cells	In vitro	PostNatal	Adipose	1	5	THY1	http://discovery.lifemapsc.com/stem-cell-differentiation/in-vitro-cells/adipose-homo-sapiens-stromal-vascular-fraction-cells-university-hospital-basel-switzerland
1	TCCell	Stem cells from human exfoliated deciduous teeth	In vitro	PostNatal	Tooth	1	2	THY1	http://discovery.lifemapsc.com/stem-cell-differentiation/in-vitro-cells/tooth-homo-sapiens-stem-cells-from-human-exfoliated-deciduous-teeth-manipal-institute-of-regenerative-medicine
1	TCCell	Epidermal keratinocytes (EpiDex®)	In vitro	PostNatal	Hair, Epidermis, Epithelial Cells	1	4	ITGB1	http://discovery.lifemapsc.com/stem-cell-differentiation/in-vitro-cells/epidermis-epithelial-cells-hair-homo-sapiens-epidermal-keratinocytes-epidex-euroderm-biotech-aesthetics
1	PDCell	Retinal progenitor spheres	In vitro	Prenatal	Eye	1	2	OTX2	http://discovery.lifemapsc.com/stem-cell-differentiation/protocols/eye-neural-ectoderm-retina-retinal-pigmented-epithelium-rpe-differentiation-generation-of-photoreceptors-and-retinal-epithelium-cells-from-embryonic-stem-cells?TCCellID=b6643bb4-d564-47d9-995f-b0a408b3d9a0
1	TCCell	Bone marrow-derived stem cells	In vitro	PostNatal	Bone	1	8	THY1	http://discovery.lifemapsc.com/stem-cell-differentiation/in-vitro-cells/bone-homo-sapiens-bone-marrow-derived-stem-cells-tehran-university-of-medical-sciences
1	TCCell	Limbal epithelial stem cells	In vitro	PostNatal	Eye, Epithelial Cells	1	6	KRT19	http://discovery.lifemapsc.com/stem-cell-differentiation/in-vitro-cells/epithelial-cells-eye-homo-sapiens-limbal-epithelial-stem-cells-centre-hospitalier-national-dophtalmologie
1	TCCell	Epithelial cell-sheet (OraNera)	In vitro	PostNatal	Oral Cavity, Epithelial Cells	1	4	ITGB1	http://discovery.lifemapsc.com/stem-cell-differentiation/in-vitro-cells/epithelial-cells-oral-cavity-homo-sapiens-epithelial-cell-sheet-oranera-cellseed
0.999331	TCCell	Induced pluripotent stem cell line 1	In vitro	Prenatal	Inner Cell Mass	5	102	OTX2, CHN1, KIF5C, TMSB15A, MEG3	http://discovery.lifemapsc.com/stem-cell-differentiation/in-vitro-cells/inner-cell-mass-homo-sapiens-induced-pluripotent-stem-cell-line-1-university-of-pennsylvania-school-of-medicine
0.993417	TCCell	Hair follicle stem cells	In vitro	PostNatal	Hair, Epithelial Cells	3	23	Krt19, Krt7, Itgb1	http://discovery.lifemapsc.com/stem-cell-differentiation/in-vitro-cells/epithelial-cells-hair-mus-musculus-hair-follicle-stem-cells-ludwig-maximilian-university-of-munich
0.991561	BIDiffExpSet	Pancreas ; Exocrine Glandular Cells	In vivo	PostNatal	Pancreas	48	1959	COL1A2, CST3, SOX9, GSTP1, PPIB, CALU, COL4A2, GOT2, ID3, KRT19, HINT1, KRT7, NNMT, BAX, PPP1R14B, GULP1, MYDGF, VKORC1, ITGB8, ITGAV, STK24, CD151, CDH1, DHRS3, DSTN, GLS, ITGB1, APC, THBS1, WFIKKN2, CTSH, COX5B, PEBP1, COX17, UQCRB, ADD3, SPECC1, GNB3, KRT8, ACTN4, CDKN2B, S100A11, ANXA3, TPM4, ALDH1A1, CRYZ, ENAH, CALM2	http://discovery.lifemapsc.com/gene-expression-signals/high-throughput/large-scale-dataset-human-protein-atlas-protein-expression-data/pancreas-exocrine-glandular-cells
0.991373	PDCell	Mesenchyme-like progenitor cells	In vitro	Prenatal	Uncategorized	3	17	FN1, CDH1, ACTA2	http://discovery.lifemapsc.com/stem-cell-differentiation/protocols/smooth-muscle-differentiation-vascular-smooth-muscle-generation-via-mesenchymal-intermediates?TCCellID=a732e708-66b6-4835-8072-dad68e0aff94
0.990363	Cell	Duct Cells	In vivo	Prenatal-PostNatal	Pancreas, Epithelial Cells	3	146	Sox9, Thbs1, Anxa3	http://discovery.lifemapsc.com/in-vivo-development/pancreas/pancreatic-ducts/duct-cells
0.981469	TCCell	Limbal corneal epithelial stem cells	In vitro	PostNatal	Eye, Epithelial Cells	1	7	KRT19	http://discovery.lifemapsc.com/stem-cell-differentiation/in-vitro-cells/epithelial-cells-eye-homo-sapiens-limbal-corneal-epithelial-stem-cells-ministry-of-health-malaysia
0.981469	TCCell	Human umbilical vein endothelial cells	In vitro	PostNatal	Endothelium	1	4	FN1	http://discovery.lifemapsc.com/stem-cell-differentiation/in-vitro-cells/endothelium-homo-sapiens-human-umbilical-vein-endothelial-cells-cornell-medical-center
0.980639	Cell	Atrioventricular Node Cells	In vivo	Prenatal	Heart, Myocardium	8	178	Lox, Serpinf1, Col12a1, Postn, Dcn, Lum, Col1a1, Eln	http://discovery.lifemapsc.com/in-vivo-development/heart/atrioventricular-node/atrioventricular-node-cells
0.978913	BIDiffExpSet	Skeleton/cranium/chondrocranium/basisphenoid Bone	In vivo	Prenatal	Neural Crest, Bone, Cartilage	7	100	Sox9, Ppib, Ndufb2, Tmed3, Col8a1, Colec12, Tgfbi	http://discovery.lifemapsc.com/gene-expression-signals/high-throughput/large-scale-dataset-eurexpress/skeleton/cranium/chondrocranium/basisphenoid-bone
0.977648	Cell	Muller Glia Precursor Cells	In vivo	PostNatal	Eye, Muller Glia, Retina	1	8	Sox9	http://discovery.lifemapsc.com/in-vivo-development/eye/inner-nuclear-layer/muller-glia-precursor-cells
0.973031	BIDiffExpSet	Sensory Organ/ear/inner Ear/labyrinth	In vivo	Prenatal	Bone	28	526	Sox9, Cdkn1a, Sod1, Ptgds, Frzb, Clu, Got2, Serpinf1, Sfrp1, Ndufb2, Tgm2, Pcp4, Hspb8, Otx2, Col4a1, Gpx3, Itga3, Dcn, Gls, Hmox1, Slc5a3, Ccnd2, Glul, P4hb, Sgk3, Fth1, Gapdh, Aldh1a1	http://discovery.lifemapsc.com/gene-expression-signals/high-throughput/large-scale-dataset-mgi/sensory-organ/ear/inner-ear/labyrinth
0.970503	BIDiffExpSet	Skin	In vivo	PostNatal	Skin	7	87	TTR, NCCRP1, TRPM1, OXTR, TYR, TSPAN10, PRSS33	http://discovery.lifemapsc.com/gene-expression-signals/high-throughput/large-scale-dataset-homer/skin
0.970165	Cell	Hematopoietic Stem Cells	In vivo	Prenatal	Liver, Blood	3	119	Ctnnal1, THY1, Crispld1	http://discovery.lifemapsc.com/in-vivo-development/liver/liver-bud/hematopoietic-stem-cells
0.969136	Cell	XY Germ Cells	In vivo	Prenatal	Gonad, Testis, Germ Cells, Male Gametocytes	10	237	COL1A2, SOX9, PTGDS, CLU, Fn1, SERPINF1, Cdh1, SLC7A5, CTSV, ALDH1A1	http://discovery.lifemapsc.com/in-vivo-development/testis/testis-cord/xy-germ-cells
0.96392	AnatCompartment	Diencephalic Ventricular Zone	In vivo	Prenatal	Neural Tube	6	176	Sox9, Mfge8, Otx2, Itgb8, Itgav, Slc5a3	http://discovery.lifemapsc.com/in-vivo-development/neural-tube/diencephalic-ventricular-zone
0.963787	BIDiffExpSet	Human Hair Outer Root Sheath Cells (HHORSC)	In vitro	PostNatal	Hair, Epidermis	8	99	FN1, SERPINF1, GREM1, DCN, SULF1, CDKN2A, COL11A1, PSG4	http://discovery.lifemapsc.com/gene-expression-signals/high-throughput/large-scale-dataset-cultured-cell-collection/human-hair-outer-root-sheath-cells-hhorsc
0.963097	Cell	d3 Neural Progenitor Cells	In vivo	Prenatal	Brain, Neural Tube, Oligodendrocytes	1	5	Sox9	http://discovery.lifemapsc.com/in-vivo-development/neural-tube/dp3-neural-domain/d3-neural-progenitor-cells
0.963097	TCCell	Bone marrow-derived mesenchymal stem cells and monocytes (Ixmyelocel-T)	In vitro	PostNatal	Blood, Bone	1	10	THY1	http://discovery.lifemapsc.com/stem-cell-differentiation/in-vitro-cells/blood-bone-homo-sapiens-bone-marrow-derived-mesenchymal-stem-cells-and-monocytes-ixmyelocel-t-aastrom
0.954754	Cell	Meningeal Cells	In vivo	Prenatal	Brain, Brain Barriers, Meninges	2	14	Rdh10, Bmp7	http://discovery.lifemapsc.com/in-vivo-development/brain/anterior-meninges/meningeal-cells
0.952272	AnatCompartment	Zeugopod Long Bone	In vivo	Prenatal-PostNatal	Bone	5	163	Vegfa, NOG, Colec12, Tgfbi, Col1a1	http://discovery.lifemapsc.com/in-vivo-development/bone/zeugopod-long-bone
0.951008	BIDiffExpSet	Brain/midbrain	In vivo	Prenatal	Brain	38	1427	Cst3, Cstb, Sox9, Cdkn1a, Sod1, Gstp-ps, Calu, Ccnd1, Clu, Got2, Ptn, Rdh5, Sfrp1, Sox4, Pcp4, Enpp2, Cspg5, Hspb8, Otx2, Bmp7, Gpx3, Dhrs3, Rnd3, Itga3, Plk2, Gls, Slc5a3, Ccnd2, Glul, Map1b, Uqcr10, Cdkn2a, P4hb, Ahcyl2, Atp5l, Gapdh, Aldh1a1, Enah	http://discovery.lifemapsc.com/gene-expression-signals/high-throughput/large-scale-dataset-mgi/brain/midbrain
0.950974	BIDiffExpSet	Human Ovarian Fibroblasts (HOF)	In vitro	PostNatal	Ovary, Fibroblasts	7	97	KRT19, TAGLN, RDH10, GEM, SGK1, CPA4, SERPINE1	http://discovery.lifemapsc.com/gene-expression-signals/high-throughput/large-scale-dataset-cultured-cell-collection/human-ovarian-fibroblasts-hof
0.949717	BIDiffExpSet	Human Renal Epithelial Cells (HREpiC)	In vitro	PostNatal	Kidney, Epithelial Cells	8	99	KRT19, KRT7, PMEPA1, CDH1, KRT8, ANXA3, PSG4, C19orf33	http://discovery.lifemapsc.com/gene-expression-signals/high-throughput/large-scale-dataset-cultured-cell-collection/human-renal-epithelial-cells-hrepic
0.947225	OrganSystem	Larynx	In vivo	Prenatal-PostNatal	Larynx	25	550	Cstb, Sox9, Cdkn1a, Sod1, Dio2, Emp2, IGFBP7, CCND1, Got2, Krt19, Enpp2, FSTL1, Cdh1, Dhrs3, MMP14, RND3, Itga3, Dcn, Ccnd2, Glul, MRPS6, Sgk3, Aldh1a1, MYH9, ENAH	http://discovery.lifemapsc.com/in-vivo-development/larynx
0.946715	AnatCompartment	Visceral White Adipose	In vivo	Prenatal	Adipose	8	250	Fn1, Timp2, Upk3b, Fbn1, Zyx, Ccnd2, Dbi, Aldh1a1	http://discovery.lifemapsc.com/in-vivo-development/adipose/visceral-white-adipose
0.946395	PDCell	Otx2+Corin+ cells	In vitro	Prenatal	Neural Tube	1	9	Otx2	http://discovery.lifemapsc.com/stem-cell-differentiation/protocols/brain-dopaminergic-neurons-differentiation-derivation-of-dopaminergic-neurons-by-isolation-of-stem-cells-derived-neural-progenitors?TCCellID=36fa016f-2d3c-43ea-a02f-4b0b93e106ee
0.946395	PDCell	Peripheral sensory neuron-like cells	In vitro	Prenatal-PostNatal	Neurons	1	8	SOX9	http://discovery.lifemapsc.com/stem-cell-differentiation/protocols/neural-crest-schwann-cells-differentiation-schwann-cells-and-sensory-neurons-from-human-embryonic-stem-cells?TCCellID=b690432f-003e-4611-a916-fc6ba4975898
0.944806	Cell	Acinar Progenitor Cells	In vivo	Prenatal	Pancreas, Epithelial Cells	1	11	Sox9	http://discovery.lifemapsc.com/in-vivo-development/pancreas/ventral-pancreatic-bud/acinar-progenitor-cells
0.943521	BIDiffExpSet	Placenta ; Trophoblastic Cells	In vivo	PostNatal	Placenta	46	2132	COL1A2, CST3, SOD1, GSTP1, PPIB, CALU, ID3, KRT19, PFN1, KRT7, NNMT, BAX, PPP1R14B, CAVIN1, GULP1, SERPINH1, ITGAV, STK24, CD151, CDH1, DHRS3, ITGA3, ITGB1, APC, HMOX1, THBS1, COLEC12, WFIKKN2, COX5B, GLUL, PABPC1, COX17, UQCRB, SPECC1, KRT8, TNNC1, ACTN4, CDKN2B, S100A11, PITPNA, CLGN, ANXA3, TPM4, MYH9, CALM2, CALD1	http://discovery.lifemapsc.com/gene-expression-signals/high-throughput/large-scale-dataset-human-protein-atlas-protein-expression-data/placenta-trophoblastic-cells
0.940148	Cell	Fetal Dopaminergic Neurons	In vivo	Prenatal-PostNatal	Brain, Dopaminergic Neurons, Neurons	2	23	Otx2, Aldh1a1	http://discovery.lifemapsc.com/in-vivo-development/brain/ventral-tegmental-area/fetal-dopaminergic-neurons
0.937305	BIDiffExpSet	Human Pulmonary Alveolar Epithelial Cells (HPAEpiC)	In vitro	PostNatal	Lung, Epithelial Cells	8	98	KRT19, KRT7, CDH1, RBM47, KRT8, TNNC1, ANXA3, C19orf33	http://discovery.lifemapsc.com/gene-expression-signals/high-throughput/large-scale-dataset-cultured-cell-collection/human-pulmonary-alveolar-epithelial-cells-hpaepic
0.936769	BIDiffExpSet	Ventral Striatum	In vivo	PostNatal	Brain	28	648	Ptgds, Frzb, Ccnd1, Clu, Fn1, Id1, Krt19, Sox4, Timp2, Vcan, Fos, Nog, Prss12, Hspb8, Crim1, Otx2, Smoc2, Fbxo32, Anxa2, Rnd3, Thbs1, Dbi, Cdkn2a, Igfbp5, Strip2, Rhob, Actb, Enah	http://discovery.lifemapsc.com/gene-expression-signals/high-throughput/large-scale-dataset-gensat/ventral-striatum
0.935631	Cell	Limbal Basal Epithelial Cells	In vivo	Prenatal-PostNatal	Eye, Cornea, Epithelial Cells	2	48	KRT19, ITGB1	http://discovery.lifemapsc.com/in-vivo-development/eye/limbus-epithelium/limbal-basal-epithelial-cells
0.935565	Cell	Isthmus Cells	In vivo	Prenatal	Neural Ectoderm, Neural Tube	1	17	Otx2	http://discovery.lifemapsc.com/in-vivo-development/neural-ectoderm/neural-plate/isthmus-cells
0.93112	Cell	d4 Neural Progenitor Cells	In vivo	Prenatal	Brain, Neural Tube, Oligodendrocytes	1	5	Sox9	http://discovery.lifemapsc.com/in-vivo-development/neural-tube/dp4-neural-domain/d4-neural-progenitor-cells
0.93112	PDCell	Early proximal lung progenitors	In vitro	Prenatal	Lung	1	10	SOX9	http://discovery.lifemapsc.com/stem-cell-differentiation/protocols/endoderm-lung-differentiation-directed-differentiation-of-human-embryonic-stem-cells-into-mature-airway-epithelias-cells?TCCellID=d7371b29-39a2-48b6-b5a0-0091c07bd0b9
0.930211	BIDiffExpSet	Human Dermal Fibroblasts-neonate (HDF-n)	In vitro	PostNatal	Dermis, Fibroblasts	5	98	ENPP2, PLTP, THY1, MXRA5, MEG3	http://discovery.lifemapsc.com/gene-expression-signals/high-throughput/large-scale-dataset-cultured-cell-collection/human-dermal-fibroblasts-neonate-hdf-n
0.929777	BIDiffExpSet	Human Periodontal Ligament Fibroblasts (HPLF)	In vitro	PostNatal	Tendon &amp; Ligament, Fibroblasts	5	98	DIO2, ENPP2, GREM1, SOSTDC1, RDH10	http://discovery.lifemapsc.com/gene-expression-signals/high-throughput/large-scale-dataset-cultured-cell-collection/human-periodontal-ligament-fibroblasts-hplf
0.929663	TCCell	Esophageal keratinocytes	In vitro	PostNatal	Esophagus, Epithelial Cells	1	19	KRT19	http://discovery.lifemapsc.com/stem-cell-differentiation/in-vitro-cells/epithelial-cells-esophagus-homo-sapiens-esophageal-keratinocytes-harvard-medical-school
0.929663	PDCell	Optic cup	In vitro	Prenatal	Eye	1	8	Otx2	http://discovery.lifemapsc.com/stem-cell-differentiation/protocols/eye-retina-differentiation-retinal-generation-from-three-dimensional-mouse-embryonic-stem-cells-culture?TCCellID=6950c0da-3e8c-4aaf-a8df-baeb25d10591
0.923552	Cell	Myelinating Oligodendrocyte Cells	In vivo	PostNatal	Spinal Cord, Oligodendrocytes, Glial Cells	2	28	Apc, Myrf	http://discovery.lifemapsc.com/in-vivo-development/spinal-cord/spinal-cord-white-matter/myelinating-oligodendrocyte-cells
0.923237	BIDiffExpSet	Skeleton/cranium/viscerocranium/orbito-sphenoid	In vivo	Prenatal	Neural Crest, Bone, Cartilage	10	238	Sox9, Ppib, Frzb, Ccnd1, Tmed3, Col8a1, Tent5a, Colec12, Tgfbi, Eln	http://discovery.lifemapsc.com/gene-expression-signals/high-throughput/large-scale-dataset-eurexpress/skeleton/cranium/viscerocranium/orbito-sphenoid
0.917078	AnatCompartment	Tracheal Cartilage	In vivo	Prenatal	Lung, Cartilage	3	20	Crispld1, Col8a1, Tgfbi	http://discovery.lifemapsc.com/in-vivo-development/lung/tracheal-cartilage
0.917078	PDCell	Lateral Ganglionic Eminence progenitors	In vitro	Prenatal	Neural Tube	1	6	OTX2	http://discovery.lifemapsc.com/stem-cell-differentiation/protocols/brain-neural-ectoderm-spinal-cord-differentiation-generation-of-forebrain-and-spinal-gamma-aminobutyric-acid-gaba-neurons?TCCellID=dc855a92-92cf-4c27-b077-ff7111b7cc05
0.915131	Cell	GABAergic Amacrine Cells	In vivo	Prenatal-PostNatal	Eye, Amacrine, Retina, Neurons	7	270	Clu, Pcp4, Crim1, Pmepa1, Wfikkn2, Ctsl, Marcks	http://discovery.lifemapsc.com/in-vivo-development/eye/inner-nuclear-layer/gabaergic-amacrine-cells
0.910923	BIDiffExpSet	Appendix	In vivo	PostNatal	Colon	12	99	FRZB, TAGLN, GPX3, MYL9, DCN, FBN1, LUM, GEM, TPM1, CDKN1C, ACTA2, CALD1	http://discovery.lifemapsc.com/gene-expression-signals/high-throughput/large-scale-dataset-gnf-biogps/appendix
0.910468	PDCell	Pancreatic progenitors-like cells	In vitro	Prenatal-PostNatal	Pancreas	1	9	Sox9	http://discovery.lifemapsc.com/stem-cell-differentiation/protocols/pancreas-differentiation-stepwise-generation-of-pancreatic-progenitors-from-stem-cells-using-growth-factors?TCCellID=a3fa478a-b97f-4f0e-a5f1-95bb51fe63a8
0.904108	TCCell	Bone marrow-derived adherent progenitor cells (MultiStem)	In vitro	PostNatal	Bone	1	19	THY1	http://discovery.lifemapsc.com/stem-cell-differentiation/in-vitro-cells/bone-homo-sapiens-bone-marrow-derived-adherent-progenitor-cells-multistem-athersys-inc
0.903529	PDCell	White adipocyte-like cells	In vitro	Prenatal-PostNatal	Adipose	8	104	COL1A2, FN1, SERPINF1, COL12A1, ENPP2, RDH10, ITGAV, FBN1	http://discovery.lifemapsc.com/stem-cell-differentiation/protocols/adipose-differentiation-generation-of-adipocytes-from-human-pluripotent-stem-cells-using-viral-transduction?TCCellID=b591bc6a-dae7-4a4b-aac3-a740540edd1c
0.897665	BIDiffExpSet	Human Mesenchymal Stem Cell-hepatic (HMSC-he)	In vitro	PostNatal	Liver, Mesenchymal Stem Cells	11	98	DIO2, PTGDS, TAGLN, TGM2, FOS, RAMP1, GPX3, LUM, QSOX1, IGFBP5, ALDH1A1	http://discovery.lifemapsc.com/gene-expression-signals/high-throughput/large-scale-dataset-cultured-cell-collection/human-mesenchymal-stem-cell-hepatic-hmsc-he
0.894954	PDCell	DKK1-induced cells	In vitro	Prenatal	Uncategorized	6	108	TTR, EPAS1, FRZB, COLEC12, LUM, ACTA2	http://discovery.lifemapsc.com/stem-cell-differentiation/protocols/heart-mesoderm-myocardium-differentiation-derivation-of-cardiomyocytes-from-pluripotent-stem-cells-and-sorting-for-vcam1-marker?TCCellID=4b790c9b-fd70-4edc-9e4d-6e058180e004
0.889828	AnatCompartment	Optic Nerve	In vivo	Prenatal-PostNatal	Eye	6	137	Tyrp1, Ptgds, Sox4, Col4a1, Plk2, Slc5a3	http://discovery.lifemapsc.com/in-vivo-development/eye/optic-nerve
0.883743	PDCell	Definitive endoderm-like cells	In vitro	Prenatal	Uncategorized	6	106	DUSP4, FRZB, OTX2, COLEC12, IGFBP5, MXRA5	http://discovery.lifemapsc.com/stem-cell-differentiation/protocols/endoderm-differentiation-generation-and-expansion-of-endodermal-progenitor-cells?TCCellID=09ec282f-2028-4b9f-b379-293d04de425b
0.881885	AnatCompartment	Pituitary Gland	In vivo	Prenatal-PostNatal	Brain	9	514	Sod1, Hspb8, Otx2, Itga3, TENT5A, Ivns1abp, Gapdh, ALDH1A1, MEG3	http://discovery.lifemapsc.com/in-vivo-development/brain/pituitary-gland
0.880881	PDCell	Insulin-producing cells	In vitro	Prenatal-PostNatal	Pancreas	1	8	Sox9	http://discovery.lifemapsc.com/stem-cell-differentiation/protocols/pancreas-differentiation-generation-of-insulin-producing-cells-by-ectopic-expression-of-ptf1a?TCCellID=a508810d-e10a-4d26-9f89-aab2a16837a1
0.878732	AnatCompartment	Prosencephalon	In vivo	Prenatal	Neural Tube	3	25	OTX2, Bmp7, CHN1	http://discovery.lifemapsc.com/in-vivo-development/neural-tube/prosencephalon
0.876612	Cell	Pre-myelinating Oligodendrocyte Cells	In vivo	Prenatal-PostNatal	Brain, Oligodendrocytes	1	11	Myrf	http://discovery.lifemapsc.com/in-vivo-development/brain/forebrain-white-matter/pre-myelinating-oligodendrocyte-cells
0.870419	PDCell	Hepatocyte-like cells	In vitro	Prenatal-PostNatal	Liver	1	6	Ttr	http://discovery.lifemapsc.com/stem-cell-differentiation/protocols/endoderm-liver-mesoderm-differentiation-mouse-embryonic-stem-cell-differentiation-into-mesoderm-definitive-endoderm-and-hepatocytes?TCCellID=8e748595-603f-418a-bb6e-016374cae048
0.869756	BIDiffExpSet	Skin 1 ; Fibroblasts	In vivo	PostNatal	Skin, Fibroblasts	32	1233	COL1A2, SOD1, PPIB, CALU, FN1, ID3, PFN1, NNMT, POSTN, BAX, LGALS1, PPP1R14B, VKORC1, SERPINH1, ITGAV, STK24, DHRS3, DSTN, ITGB1, APC, FBN1, COX5B, UQCRB, SPECC1, ACTN4, CDKN2B, S100A11, SLC4A2, MYH9, ENAH, CALM2, ELN	http://discovery.lifemapsc.com/gene-expression-signals/high-throughput/large-scale-dataset-human-protein-atlas-protein-expression-data/skin-1-fibroblasts
0.866234	TCCell	Line H7 (WA07)	In vitro	Prenatal	Inner Cell Mass	6	104	THY1, GREM1, ITGA3, KIF5C, SERPINE1, ANXA3	http://discovery.lifemapsc.com/stem-cell-differentiation/in-vitro-cells/inner-cell-mass-homo-sapiens-line-h7-wa07-wicell-research-institute-inc
0.863833	BIDiffExpSet	Central Nervous System	In vivo	Prenatal	Nervous System	45	1691	Sox9, Cdkn1a, Sod1, Dio2, Gstp2, Ptgds, Frzb, Clu, Got2, Lox, Serpinf1, Rdh5, Sfrp1, Sox4, St3gal5, Pttg1ip, Tgm2, Pcp4, Enpp2, Hspb8, Otx2, Rdh10, Col4a1, Gpx3, Dhrs3, Itga3, Plk2, Dcn, Gls, Hmox1, Slc5a3, Ccnd2, Cox5b, Glul, Uqcrb, Uqcr10, P4hb, Sgk3, Atp5g2, Ahcyl2, Fth1, Atp5l, Gapdh, Aldh1a1, Gpx4	http://discovery.lifemapsc.com/gene-expression-signals/high-throughput/large-scale-dataset-mgi/central-nervous-system
0.859668	Cell	Prechondrocytic Mesenchymal Cells	In vivo	Prenatal	Cartilage	1	14	Nog	http://discovery.lifemapsc.com/in-vivo-development/cartilage/annulus-fibrosus/prechondrocytic-mesenchymal-cells
0.859512	Cell	Ureteric Bud Tip Cells	In vivo	Prenatal	Kidney	8	149	Sox9, Clu, Krt7, Mfap3l, Cdh1, Mmp14, Krt8, Aldh1a1	http://discovery.lifemapsc.com/in-vivo-development/kidney/ureteric-bud/ureteric-bud-tip-cells
0.851127	Cell	Double Negative 2 Thymocytes	In vivo	Prenatal	Thymus, Blood	7	141	Ppic, PFN1, LAMP1, GLUL, CALR, GAPDH, ACTB	http://discovery.lifemapsc.com/in-vivo-development/thymus/thymus/double-negative-2-thymocytes
0.85051	PDCell	Neural rosettes	In vitro	Prenatal	Neural Tube	1	13	OTX2	http://discovery.lifemapsc.com/stem-cell-differentiation/protocols/eye-neural-ectoderm-retina-retinal-pigmented-epithelium-rpe-differentiation-generation-of-photoreceptors-and-retinal-epithelium-cells-from-embryonic-stem-cells?TCCellID=a820b56c-45d6-418e-94a4-ea1627a9aed2
0.849625	Cell	Hepatic Endoderm Cells	In vivo	Prenatal	Gut Tube, Liver, Epithelial Cells	1	12	Ttr	http://discovery.lifemapsc.com/in-vivo-development/gut-tube/ventral-foregut-endoderm/hepatic-endoderm-cells
0.848744	Cell	Preadipocytes	In vivo	Prenatal	Adipose	1	10	Sox9	http://discovery.lifemapsc.com/in-vivo-development/adipose/cranial-subcutaneous-white-adipose/preadipocytes
0.848744	Cell	Preadipocytes	In vivo	Prenatal	Adipose	1	10	Sox9	http://discovery.lifemapsc.com/in-vivo-development/adipose/facial-subcutaneous-white-adipose/preadipocytes
0.848744	Cell	Preadipocytes	In vivo	Prenatal	Adipose	1	10	Sox9	http://discovery.lifemapsc.com/in-vivo-development/adipose/subcutaneous-white-adipose/preadipocytes
0.848436	Cell	Conventional Dendritic Cells I	In vivo	Prenatal-PostNatal	Spleen, Blood	6	101	Serpinf1, Dbn1, Pdlim7, Hmox1, Strip2, Enah	http://discovery.lifemapsc.com/in-vivo-development/spleen/spleen/conventional-dendritic-cells-i
0.848241	AnatCompartment	Ureter	In vivo	Prenatal-PostNatal	Lower Urinary Tract	14	162	Cdkn1a, Got2, Krt19, Sfrp1, Vcan, Enpp2, Thy1, Lgals1, Gulp1, Col4a1, Itga3, Myl9, Dcn, Tgfbi	http://discovery.lifemapsc.com/in-vivo-development/lower-urinary-tract/ureter
0.847868	PDCell	N2/LSB/S/F8/CHIR-induced cells	In vitro	Prenatal	Brain	1	22	OTX2	http://discovery.lifemapsc.com/stem-cell-differentiation/protocols/brain-dopaminergic-neurons-differentiation-generation-of-midbrain-dopaminergic-forebrain-and-hypothalamic-neural-progenitors?TCCellID=8d6d8b9f-2412-4925-850d-f8a464d9673a
0.847196	BIDiffExpSet	Fetal Cartilage	In vivo	Prenatal	Cartilage	9	252	FRZB, LOX, TGM2, PRSS23, S100A6, MMP14, SLC5A3, COL11A1, MEG3	http://discovery.lifemapsc.com/gene-expression-signals/high-throughput/large-scale-dataset-barcode-u133-plus-2-0/fetal-cartilage
0.842821	AnatCompartment	Lateral Ventricle	In vivo	Prenatal-PostNatal	Brain	19	1550	COL1A2, CALU, GOT2, ID3, BAX, LGALS1, VKORC1, DHRS3, GLS, ITGB1, APC, COX5B, PEBP1, PABPC1, COX17, UQCRB, SPECC1, CDKN2B, CALM2	http://discovery.lifemapsc.com/in-vivo-development/brain/lateral-ventricle
0.84272	Cell	d5 Neural Progenitor Cells	In vivo	Prenatal	Brain, Neural Tube, Oligodendrocytes	1	8	Sox9	http://discovery.lifemapsc.com/in-vivo-development/neural-tube/dp5-neural-domain/d5-neural-progenitor-cells
0.842557	AnatCompartment	Thoracic Perivascular Adipose	In vivo	Prenatal-PostNatal	Adipose	5	126	Dio2, Upk3b, Chchd10, Uqcr10, Atp5l	http://discovery.lifemapsc.com/in-vivo-development/adipose/thoracic-perivascular-adipose
0.840765	BIDiffExpSet	Human Hepatic Stellate Cells (HHSteC)	In vitro	PostNatal	Liver	8	97	TAGLN, NNMT, THY1, SGK1, KRT8, IGFBP5, SERPINE1, C19orf33	http://discovery.lifemapsc.com/gene-expression-signals/high-throughput/large-scale-dataset-cultured-cell-collection/human-hepatic-stellate-cells-hhstec
0.839385	PDCell	N2/LSB induced-cells	In vitro	Prenatal	Brain	1	23	OTX2	http://discovery.lifemapsc.com/stem-cell-differentiation/protocols/brain-dopaminergic-neurons-differentiation-generation-of-midbrain-dopaminergic-forebrain-and-hypothalamic-neural-progenitors?TCCellID=a44317f7-b542-4407-9ddb-9372d00a79be
0.838774	Cell	Prehypertrophic Chondrocytes	In vivo	Prenatal-PostNatal	Bone, Cartilage	2	22	Sox9, Vegfa	http://discovery.lifemapsc.com/in-vivo-development/bone/rib/prehypertrophic-chondrocytes
0.838563	Cell	Foregut Endoderm Cells	In vivo	Prenatal	Gut Tube	3	24	Ttr, Fn1, Cdh1	http://discovery.lifemapsc.com/in-vivo-development/gut-tube/foregut/foregut-endoderm-cells
0.834521	TCCell	Neural stem cell line (CTX0E03)	In vitro	PostNatal	Brain	1	13	VEGFA	http://discovery.lifemapsc.com/stem-cell-differentiation/in-vitro-cells/brain-homo-sapiens-neural-stem-cell-line-ctx0e03-reneuron
0.832934	Cell	B-cell Progenitor Cells	In vivo	Prenatal-PostNatal	Blood	1	19	THY1	http://discovery.lifemapsc.com/in-vivo-development/blood/peripheral-blood/b-cell-progenitor-cells
0.831822	BIDiffExpSet	Human Skeletal Muscle Cells (HSkMC)	In vitro	PostNatal	Skeletal Muscle	8	99	FN1, SERPINF1, NNMT, ENPP2, DCN, HMOX1, TNNC1, COL11A1	http://discovery.lifemapsc.com/gene-expression-signals/high-throughput/large-scale-dataset-cultured-cell-collection/human-skeletal-muscle-cells-hskmc
0.828278	Cell	Sclerotome Cells	In vivo	Prenatal	Somite, Bone, Cartilage, Tendon &amp; Ligament	1	18	Sox9	http://discovery.lifemapsc.com/in-vivo-development/somite/sacral-mesenchymal-sclerotome/sclerotome-cells
0.827516	Cell	Ventral Foregut Endoderm Cells	In vivo	Prenatal	Gut Tube, Epithelial Cells	3	30	Ttr, Fn1, Cdh1	http://discovery.lifemapsc.com/in-vivo-development/gut-tube/ventral-foregut-endoderm/ventral-foregut-endoderm-cells
0.825787	Cell	S-shaped Body Cells	In vivo	Prenatal	Kidney	7	67	Sox9, Clu, Id1, Vcan, Pcp4, Enpp2, Itga3	http://discovery.lifemapsc.com/in-vivo-development/kidney/s-shaped-body/s-shaped-body-cells
0.823029	Cell	Non-myelinating Schwann Cells	In vivo	Prenatal-PostNatal	Peripheral Nervous System, Schwann Cells, Glial Cells	1	12	Itgb1	http://discovery.lifemapsc.com/in-vivo-development/peripheral-nervous-system/peripheral-nerve-domain/non-myelinating-schwann-cells
0.818834	BIDiffExpSet	Human Annulus Fibrosus Cells (HAFC)	In vitro	PostNatal	Cartilage	7	96	DIO2, FOS, ENPP2, GREM1, FBXO32, COL11A1, AHNAK2	http://discovery.lifemapsc.com/gene-expression-signals/high-throughput/large-scale-dataset-cultured-cell-collection/human-annulus-fibrosus-cells-hafc
0.817753	Cell	Ovarian Somatic Cells	In vivo	Prenatal	Ovary	4	111	Prss23, Tspan13, S100a16, Cdh1	http://discovery.lifemapsc.com/in-vivo-development/ovary/ovigerous-cord/ovarian-somatic-cells
0.817615	AnatCompartment	Dentin	In vivo	Prenatal-PostNatal	Tooth	6	39	Fn1, Timp2, Bmp7, Col4a1, Dcn, Col1a1	http://discovery.lifemapsc.com/in-vivo-development/tooth/dentin
0.816554	Cell	Acinar Progenitor Cells	In vivo	Prenatal	Pancreas, Epithelial Cells	1	18	Sox9	http://discovery.lifemapsc.com/in-vivo-development/pancreas/dorsal-pancreatic-bud/acinar-progenitor-cells
0.812398	PDCell	Renal progenitor cells	In vitro	Prenatal-PostNatal	Kidney	1	12	CDH1	http://discovery.lifemapsc.com/stem-cell-differentiation/protocols/kidney-differentiation-generation-of-kidney-progenitors-from-human-embryonic-stem-cells?TCCellID=73785cde-5cb9-479d-9565-45d6156a0ea6
0.812398	PDCell	Retinal cells	In vitro	Prenatal-PostNatal	Eye, Retina	1	7	Rlbp1	http://discovery.lifemapsc.com/stem-cell-differentiation/protocols/eye-retina-differentiation-retinal-generation-from-three-dimensional-mouse-embryonic-stem-cells-culture?TCCellID=7280ffb3-e90f-4a70-9a39-604246e57e30
0.811391	Cell	Granulocytes	In vivo	Prenatal-PostNatal	Blood	9	713	Timp2, PDLIM7, Enpp2, OGFRL1, RBM47, BEST1, S100A11, ANXA3, PRSS33	http://discovery.lifemapsc.com/in-vivo-development/blood/peripheral-blood/granulocytes
0.80605	BIDiffExpSet	Human Brain Vascular Pericyte (HBVP)	In vitro	PostNatal	Brain, Pericytes	7	98	PTGDS, COL4A2, GREM1, ITGA11, COL4A1, COLEC12, COL11A1	http://discovery.lifemapsc.com/gene-expression-signals/high-throughput/large-scale-dataset-cultured-cell-collection/human-brain-vascular-pericyte-hbvp
0.805735	PDCell	Early cardiomyocytes	In vitro	Prenatal	Heart	1	10	ACTN1	http://discovery.lifemapsc.com/stem-cell-differentiation/protocols/heart-myocardium-differentiation-derivation-of-cardiomyocytes-from-stem-cells-using-xeno-free-medium-and-ky02111?TCCellID=9434f6b2-0360-46e3-9ee8-7cb1aee8e5e5
0.805735	PDCell	Floating colonies of cardiomyocytes	In vitro	Prenatal-PostNatal	Heart	1	10	ACTN1	http://discovery.lifemapsc.com/stem-cell-differentiation/protocols/heart-myocardium-differentiation-derivation-of-cardiomyocytes-from-stem-cells-using-xeno-free-medium-and-ky02111?TCCellID=a33d5c32-ed78-43a9-80ee-f4ffddf832db
0.802684	Cell	Protoplasmic Astrocyte Cells	In vivo	Prenatal-PostNatal	Brain, Astrocytes, Glial Cells	4	104	Dio2, Itgb5, Rlbp1, ALDH1A1	http://discovery.lifemapsc.com/in-vivo-development/brain/neocortex/protoplasmic-astrocyte-cells
0.802386	OrganSystem	Limb	In vivo	Prenatal-PostNatal	Limb	11	186	SOX9, NOG, Pcp4, PRSS12, GREM1, Gulp1, Thbs1, Timp3, Tmsb10, Gpx4, Meg3	http://discovery.lifemapsc.com/in-vivo-development/limb
0.801256	Cell	Sclerotome Cells	In vivo	Prenatal	Somite, Bone, Cartilage, Tendon &amp; Ligament	1	19	Sox9	http://discovery.lifemapsc.com/in-vivo-development/somite/lumbar-mesenchymal-sclerotome/sclerotome-cells
0.799381	Cell	Early Caudal Floor Plate Cells	In vivo	Prenatal	Brain, Neural Tube, Dopaminergic Neurons	1	13	Otx2	http://discovery.lifemapsc.com/in-vivo-development/neural-tube/diencephalic-floor-plate/early-caudal-floor-plate-cells
0.79213	Cell	Cone Precursor Cells	In vivo	Prenatal-PostNatal	Eye, Photoreceptors, Retina, Neurons	1	13	Otx2	http://discovery.lifemapsc.com/in-vivo-development/eye/outer-nuclear-layer/cone-precursor-cells
0.789744	BIDiffExpSet	Adrenal Cortex	In vivo	PostNatal	Adrenal Gland	6	100	CTNNAL1, PEBP1, GEM, SGK1, SLC23A2, MEG3	http://discovery.lifemapsc.com/gene-expression-signals/high-throughput/large-scale-dataset-gnf-biogps/adrenal-cortex
0.785708	BIDiffExpSet	Soft Tissue 1 ; Fibroblasts	In vivo	PostNatal	Fibroblasts	20	1028	PPIB, CALU, FN1, PFN1, POSTN, BAX, VKORC1, SERPINH1, ITGAV, STK24, DHRS3, DSTN, DCN, ITGB1, FBN1, COX5B, SPECC1, ALDH1A1, SLC4A2, ELN	http://discovery.lifemapsc.com/gene-expression-signals/high-throughput/large-scale-dataset-human-protein-atlas-protein-expression-data/soft-tissue-1-fibroblasts
0.785406	BIDiffExpSet	Skin	In vivo	PostNatal	Skin	6	100	EMP2, SFRP1, NNMT, POSTN, COL1A1, AHNAK2	http://discovery.lifemapsc.com/gene-expression-signals/high-throughput/large-scale-dataset-gnf-biogps/skin
0.784695	Cell	Pre-myelinating Oligodendrocyte Cells	In vivo	Prenatal-PostNatal	Spinal Cord, Oligodendrocytes	1	21	Myrf	http://discovery.lifemapsc.com/in-vivo-development/spinal-cord/spinal-cord-white-matter/pre-myelinating-oligodendrocyte-cells
0.782995	BIDiffExpSet	Kidney ; Cells in Tubules	In vivo	PostNatal	Kidney	54	2287	COL1A2, CST3, TTR, SOD1, GSTP1, PPIB, CALU, IGFBP7, GOT2, ID3, KRT19, MAN2A1, PFN1, HINT1, KRT7, NNMT, THY1, BAX, PPP1R14B, GULP1, MYDGF, VKORC1, ITGB8, SERPINH1, ITGAV, STK24, CD151, CDH1, DHRS3, ITGA3, DSTN, GLS, APC, THBS1, WFIKKN2, CTSH, COX5B, PEBP1, PABPC1, COX17, UQCRB, ADD3, SPECC1, GNB3, CFHR1, KRT8, ACTN4, CDKN2B, ANXA3, TPM4, SLC4A2, CRYZ, ENAH, CALM2	http://discovery.lifemapsc.com/gene-expression-signals/high-throughput/large-scale-dataset-human-protein-atlas-protein-expression-data/kidney-cells-in-tubules
0.781832	BIDiffExpSet	Anterior Olfactory Nucleus	In vivo	PostNatal	Brain	29	557	Cst3, Sox9, Chrna3, Frzb, Ccnd1, Sfrp1, Sox4, Timp2, Vegfa, Vcan, Pcp4, Npc2, Prss12, Hspb8, Otx2, Smoc2, Fbxo32, Oxtr, Serpinh1, Cdh1, Rnd3, Plk2, Gls, Thbs1, Dbi, Cdkn2a, Igfbp5, Strip2, Enah	http://discovery.lifemapsc.com/gene-expression-signals/high-throughput/large-scale-dataset-gensat/anterior-olfactory-nucleus
0.780711	BIDiffExpSet	Placenta ; Decidual Cells	In vivo	PostNatal	Placenta	28	1466	SOD1, CALU, ID3, PFN1, NNMT, POSTN, BAX, LGALS1, PPP1R14B, MYDGF, VKORC1, SERPINH1, STK24, CDH1, DSTN, ITGB1, APC, HMOX1, EFEMP2, WFIKKN2, COX5B, KRT8, ACTN4, CDKN2B, MYH9, CRYZ, ENAH, CALD1	http://discovery.lifemapsc.com/gene-expression-signals/high-throughput/large-scale-dataset-human-protein-atlas-protein-expression-data/placenta-decidual-cells
0.776568	AnatCompartment	Spinal Dorsal Columns	In vivo	Prenatal	Neural Tube	5	163	Frzb, Sox4, Col8a1, Gem, Tmsb10	http://discovery.lifemapsc.com/in-vivo-development/neural-tube/spinal-dorsal-columns
0.774023	Cell	Endochondral Osteoblasts	In vivo	Prenatal-PostNatal	Bone	1	18	Col1a1	http://discovery.lifemapsc.com/in-vivo-development/bone/autopod-periosteum/endochondral-osteoblasts
0.774023	Cell	Pancreatic Progenitor Cells	In vivo	Prenatal-PostNatal	Pancreas, Epithelial Cells	1	29	Sox9	http://discovery.lifemapsc.com/in-vivo-development/pancreas/dorsal-pancreatic-bud/pancreatic-progenitor-cells
0.774023	Cell	Endochondral Osteoblasts	In vivo	Prenatal-PostNatal	Bone	1	18	Col1a1	http://discovery.lifemapsc.com/in-vivo-development/bone/zeugopod-periosteum/endochondral-osteoblasts
0.774023	Cell	Endochondral Osteoblasts	In vivo	Prenatal-PostNatal	Bone	1	18	Col1a1	http://discovery.lifemapsc.com/in-vivo-development/bone/stylopod-periosteum/endochondral-osteoblasts
0.771041	TCCell	Line H1 (WA01)	In vitro	Prenatal	Inner Cell Mass	4	125	THY1, OTX2, RBM47, SERPINE1	http://discovery.lifemapsc.com/stem-cell-differentiation/in-vitro-cells/inner-cell-mass-homo-sapiens-line-h1-wa01-wicell-research-institute-inc
0.770278	OrganSystem	Epidermis	In vivo	Prenatal-PostNatal	Epidermis	5	176	Krt19, Krt7, Upk3b, Gpx3, Agrn	http://discovery.lifemapsc.com/in-vivo-development/epidermis
0.769308	Cell	Prehypertrophic Chondrocytes	In vivo	Prenatal-PostNatal	Bone, Cartilage	2	26	Sox9, Vegfa	http://discovery.lifemapsc.com/in-vivo-development/bone/vertebrae/prehypertrophic-chondrocytes
0.768509	Cell	Trophoblast Cells	In vivo	Prenatal	Trophoblast	1	34	KRT7	http://discovery.lifemapsc.com/in-vivo-development/trophoblast/trophoblast/trophoblast-cells
0.76802	Cell	Sclerotome Cells	In vivo	Prenatal	Somite, Bone, Cartilage, Tendon &amp; Ligament	1	21	Sox9	http://discovery.lifemapsc.com/in-vivo-development/somite/thoracic-mesenchymal-sclerotome/sclerotome-cells
0.76765	Cell	Endochondral Osteoblasts	In vivo	Prenatal-PostNatal	Bone	2	30	Igfbp3, Col1a1	http://discovery.lifemapsc.com/in-vivo-development/bone/rib/endochondral-osteoblasts
0.76608	Cell	Rod Precursor Cells	In vivo	Prenatal-PostNatal	Eye, Photoreceptors, Retina, Neurons	1	15	Otx2	http://discovery.lifemapsc.com/in-vivo-development/eye/outer-nuclear-layer/rod-precursor-cells
0.763697	PDCell	B27-induced oligodendrocyte-like cells	In vitro	Prenatal-PostNatal	Brain, Spinal Cord, Oligodendrocytes, Glial Cells	1	21	SOX9	http://discovery.lifemapsc.com/stem-cell-differentiation/protocols/brain-oligodendrocytes-spinal-cord-differentiation-generation-of-ng2-oligodendrocyte-precursor-cells-from-stem-cells-in-a-defined-medium?TCCellID=4ac142ae-8f67-4dbb-898c-d545dc2b7f81
0.757255	Cell	Multinuclear Myocyte	In vivo	Prenatal	Skeletal Muscle	1	13	Acta2	http://discovery.lifemapsc.com/in-vivo-development/skeletal-muscle/extraocular-muscles/multinuclear-myocyte
0.755891	BIDiffExpSet	SKIN	In vivo	PostNatal	Skin	5	116	DUSP4, TRPM1, TYR, TSPAN10, PRSS33	http://discovery.lifemapsc.com/gene-expression-signals/high-throughput/large-scale-dataset-tiger/skin
0.753329	BIDiffExpSet	Piriform Cortex	In vivo	PostNatal	Brain	25	479	Cdkn1a, Chrna3, Ccnd1, Sfrp1, Sox4, Timp2, Vegfa, Pcp4, Npc2, Prss12, Crim1, Otx2, Smoc2, Fbxo32, Oxtr, Cdh1, Plk2, Gls, Thbs1, Map1b, Dbi, Cdkn2a, Strip2, Col1a1, Enah	http://discovery.lifemapsc.com/gene-expression-signals/high-throughput/large-scale-dataset-gensat/piriform-cortex
0.751702	BIDiffExpSet	Entorhinal Cortex	In vivo	PostNatal	Brain	25	486	Cdkn1a, Chrna3, Ccnd1, Sfrp1, Sox4, Timp2, Vegfa, Vcan, Pcp4, Enpp2, Npc2, Otx2, Smoc2, Fbxo32, Oxtr, Cdh1, Rnd3, Plk2, Gls, Thbs1, Map1b, Dbi, Cdkn2a, Strip2, Enah	http://discovery.lifemapsc.com/gene-expression-signals/high-throughput/large-scale-dataset-gensat/entorhinal-cortex
0.750282	PDCell	Oligodendrocyte-like cells	In vitro	Prenatal	Brain, Spinal Cord, Oligodendrocytes, Glial Cells	1	19	SOX9	http://discovery.lifemapsc.com/stem-cell-differentiation/protocols/brain-oligodendrocytes-spinal-cord-differentiation-generation-of-ng2-oligodendrocyte-precursor-cells-from-stem-cells-in-a-defined-medium?TCCellID=38aed4cc-7f6a-4c07-bb03-f808e99d560e
0.749992	BIDiffExpSet	Basal Forebrain	In vivo	PostNatal	Brain	27	573	Cdkn1a, Chrna3, Ptgds, Frzb, Clu, Fn1, Id1, Krt19, Sfrp1, Sox4, Vcan, Fos, Nog, Prss12, Hspb8, Crim1, Otx2, Fbxo32, Oxtr, Serpinh1, Rnd3, Gls, Ccnd2, Arl6ip1, Igfbp5, Strip2, Enah	http://discovery.lifemapsc.com/gene-expression-signals/high-throughput/large-scale-dataset-gensat/basal-forebrain
0.747766	Cell	Presumptive Suture Cells	In vivo	Prenatal	Bone	1	20	Col1a1	http://discovery.lifemapsc.com/in-vivo-development/bone/facial-sutures/presumptive-suture-cells
0.746939	Cell	Pancreatic Progenitor Cells	In vivo	Prenatal	Pancreas, Epithelial Cells	1	30	Sox9	http://discovery.lifemapsc.com/in-vivo-development/pancreas/ventral-pancreatic-bud/pancreatic-progenitor-cells
0.746788	Cell	Proerythroblasts	In vivo	Prenatal-PostNatal	Blood	7	284	Ogfrl1, Pabpc1, Specc1, Col5a1, Igfbp5, Sgk3, Clgn	http://discovery.lifemapsc.com/in-vivo-development/blood/hematopoietic-bone-marrow/proerythroblasts
0.740519	PDCell	Articular chondrocyte-like cells	In vitro	Prenatal	Bone, Cartilage	1	16	COL11A1	http://discovery.lifemapsc.com/stem-cell-differentiation/protocols/bone-cartilage-differentiation-hydrogel-chondrogenic-differentiation?TCCellID=a6bc9d04-d741-420a-b795-51d28d81bf8f
0.740491	BIDiffExpSet	Parietal Lobe	In vivo	PostNatal	Brain	7	100	ENPP2, THY1, CHN1, MYRF, MAP1B, KIF5C, CALM1	http://discovery.lifemapsc.com/gene-expression-signals/high-throughput/large-scale-dataset-gnf-biogps/parietal-lobe
0.740129	PDCell	Pancreatic endoderm/endocrine precursor-like cells	In vitro	Prenatal-PostNatal	Pancreas	1	24	SOX9	http://discovery.lifemapsc.com/stem-cell-differentiation/protocols/endoderm-pancreas-differentiation-a-scalable-suspension-protocol-for-derivation-of-pancreatic-cells-from-embryonic-stem-cells?TCCellID=2db6f17c-f3ac-4f99-a18a-6e959926bb46
0.73152	BIDiffExpSet	Skeleton/cranium	In vivo	Prenatal	Neural Crest, Bone, Cartilage	13	419	Sox9, Cdkn1a, Gstp2, Cox7b, Ndufb2, Hspb8, Gpx3, Plk2, Cox5b, Uqcrb, P4hb, Fth1, Atp5l	http://discovery.lifemapsc.com/gene-expression-signals/high-throughput/large-scale-dataset-mgi/skeleton/cranium
0.730774	Cell	Sclerotome Cells	In vivo	Prenatal	Somite, Bone, Cartilage, Tendon &amp; Ligament	1	23	Sox9	http://discovery.lifemapsc.com/in-vivo-development/somite/cervical-mesenchymal-sclerotome/sclerotome-cells
0.72899	PDCell	Oligodendrocyte precursor cells	In vitro	Prenatal	Brain, Spinal Cord, Oligodendrocytes	1	26	SOX9	http://discovery.lifemapsc.com/stem-cell-differentiation/protocols/brain-oligodendrocytes-spinal-cord-differentiation-generation-of-ng2-oligodendrocyte-precursor-cells-from-stem-cells-in-a-defined-medium?TCCellID=a80ea146-29dc-4f2e-8401-eaba7aa1a640
0.728454	AnatCompartment	Atrioventricular Node	In vivo	Prenatal	Heart	7	98	PTGDS, CLU, TAGLN, NNMT, GPX3, DCN, ADAM28	http://discovery.lifemapsc.com/in-vivo-development/heart/atrioventricular-node
0.725845	PDCell	Micromass-induced chondrocytes	In vitro	Prenatal-PostNatal	Bone, Cartilage	1	15	COL11A1	http://discovery.lifemapsc.com/stem-cell-differentiation/in-vitro-cells/purestem-4d20-8-ncr-fac-progenitor?TCCellID=719014c6-11bd-4e36-9d03-91f0cb647d89
0.723122	Cell	Endochondral Osteoblasts	In vivo	Prenatal-PostNatal	Bone	2	37	Igfbp3, Col1a1	http://discovery.lifemapsc.com/in-vivo-development/bone/vertebrae/endochondral-osteoblasts
0.721559	BIDiffExpSet	Human Tracheal Smooth Muscle Cells (HTSMC)	In vitro	PostNatal	Lung, Smooth Muscle	9	97	ID1, SERPINF1, SFRP1, FOS, DCN, COLEC12, TIMP3, GEM, COL11A1	http://discovery.lifemapsc.com/gene-expression-signals/high-throughput/large-scale-dataset-cultured-cell-collection/human-tracheal-smooth-muscle-cells-htsmc
0.71688	Cell	Monocytes	In vivo	Prenatal-PostNatal	Blood	7	340	CST3, VCAN, Itgb5, HMOX1, CTSH, TGFBI, SGK3	http://discovery.lifemapsc.com/in-vivo-development/blood/peripheral-blood/monocytes
0.711111	BIDiffExpSet	Sensory Organ/nose/nasal Septum	In vivo	Prenatal	Nose, Cartilage	3	80	Sox9, Tgm2, Col8a1	http://discovery.lifemapsc.com/gene-expression-signals/high-throughput/large-scale-dataset-eurexpress/sensory-organ/nose/nasal-septum
0.70841	Cell	Myoblasts	In vivo	Prenatal	Skeletal Muscle	5	273	Tgm2, Otx2, Fhit, Actn1, Krt8	http://discovery.lifemapsc.com/in-vivo-development/skeletal-muscle/hyoid-arch-muscles/myoblasts
0.708409	BIDiffExpSet	Knee Normal Human Articular Chondrocytes (knNHAC)	In vitro	PostNatal	Cartilage	9	95	IGFBP3, PTGDS, FRZB, POSTN, DCN, LUM, SULF1, COL11A1, IGFBP5	http://discovery.lifemapsc.com/gene-expression-signals/high-throughput/large-scale-dataset-cultured-cell-collection/knee-normal-human-articular-chondrocytes-knnhac
0.707137	BIDiffExpSet	Endometrial Endothelial Cell	In vivo	PostNatal	Uterus	17	228	DIO2, CALU, COL12A1, DBN1, PRSS23, BAX, FKBP10, ITGA11, MMP14, GDF11, COL8A1, SLC5A3, CLSTN2, CDKN2A, UACA, SLC4A2, CALD1	http://discovery.lifemapsc.com/gene-expression-signals/high-throughput/large-scale-dataset-barcode-u133-plus-2-0/endometrial-endothelial-cell
0.706285	Cell	Myoblasts	In vivo	Prenatal	Skeletal Muscle	5	276	Tgm2, Otx2, Fhit, Actn1, Krt8	http://discovery.lifemapsc.com/in-vivo-development/skeletal-muscle/mandibular-arch-muscles/myoblasts
0.704292	OrganSystem	Skeletal Muscle	In vivo	Prenatal-PostNatal	Skeletal Muscle	5	379	PDLIM7, FBXO32, ITGB1, TNNC1, TPM1	http://discovery.lifemapsc.com/in-vivo-development/skeletal-muscle
0.703806	BIDiffExpSet	Human Umbilical Mesenchymal Stem Cells (HUMSC)	In vitro	PostNatal	Umbilical Cord, Mesenchymal Stem Cells	8	96	TGM2, NNMT, COL8A1, DCN, LUM, KRT8, SERPINE1, ALDH1A1	http://discovery.lifemapsc.com/gene-expression-signals/high-throughput/large-scale-dataset-cultured-cell-collection/human-umbilical-mesenchymal-stem-cells-humsc
0.7	AnatCompartment	Corneal Stroma	In vivo	Prenatal-PostNatal	Eye, Cornea	3	15	Serpinh1, Dstn, Col1a1	http://discovery.lifemapsc.com/in-vivo-development/eye/corneal-stroma
0.7	AnatCompartment	Coronary Vessels	In vivo	Prenatal-PostNatal	Heart	3	16	Tacc1, Postn, Col4a1	http://discovery.lifemapsc.com/in-vivo-development/heart/coronary-vessels
0.7	PDCell	Chondrogenic medium-induced embryoid bodies	In vitro	Prenatal	Uncategorized	3	3	COL1A2, SOX9, COL1A1	http://discovery.lifemapsc.com/stem-cell-differentiation/protocols/cartilage-differentiation-generation-of-fibrocartilage-like-constructs?TCCellID=db50c5ba-9980-480d-b02f-68bd53563946
0.7	TCCell	Hepatic stellate cells	In vitro	PostNatal	Liver	3	11	TIMP2, SERPINH1, COL1A1	http://discovery.lifemapsc.com/stem-cell-differentiation/in-vitro-cells/liver-homo-sapiens-hepatic-stellate-cells-mount-sinai-school-of-medicine
0.696039	AnatCompartment	Notochord	In vivo	Prenatal	Primitive Streak	3	66	Krt7, Sostdc1, Otx2	http://discovery.lifemapsc.com/in-vivo-development/primitive-streak/notochord
0.694023	BIDiffExpSet	Gallbladder ; Glandular Cells	In vivo	PostNatal	Gall Bladder	55	2359	COL1A2, CST3, SOX9, SOD1, GSTP1, PPIB, CALU, COL4A2, GOT2, ID3, KRT19, MAN2A1, PFN1, HINT1, KRT7, BAX, PPP1R14B, GULP1, MYDGF, VKORC1, ITGB8, ITGAV, STK24, CD151, CDH1, DHRS3, ITGA3, DSTN, GLS, ITGB1, APC, THBS1, EFEMP2, WFIKKN2, CTSH, COX5B, PEBP1, PABPC1, COX17, UQCRB, ADD3, SPECC1, GNB3, KRT8, ACTN4, CDKN2B, S100A11, ANXA3, TPM4, ALDH1A1, SLC4A2, MYH9, CRYZ, ENAH, CALM2	http://discovery.lifemapsc.com/gene-expression-signals/high-throughput/large-scale-dataset-human-protein-atlas-protein-expression-data/gallbladder-glandular-cells
0.693176	AnatCompartment	Meninges	In vivo	Prenatal-PostNatal	Brain, Meninges	3	66	Crispld1, Hmox1, Colec12	http://discovery.lifemapsc.com/in-vivo-development/brain/meninges
0.691511	OrganSystem	Amnion	In vivo	Prenatal	Amnion	7	52	CDKN1A, FLNA, FN1, PFN1, ITGA3, PEBP1, MYH9	http://discovery.lifemapsc.com/in-vivo-development/amnion
0.688378	Cell	Dental Mesenchymal Cells	In vivo	Prenatal	Tooth, Head Mesenchyme	6	119	Serpinf1, Sfrp1, Grem1, Tgfbi, Lum, Col1a1	http://discovery.lifemapsc.com/in-vivo-development/head-mesenchyme/branchial-arch-1/dental-mesenchymal-cells
0.684642	PDCell	HyStem+BMP4-induced 7SMOO32 cells	In vitro	Prenatal-PostNatal	Adipose	7	106	DIO2, ID1, ID3, KRT19, ENPP2, GPX3, TIMP3	http://discovery.lifemapsc.com/stem-cell-differentiation/in-vitro-cells/purestem-7smoo32-ncr-fac-meso-progenitor?TCCellID=2e4503d4-a082-4e2e-9733-eda19488c736
0.684155	BIDiffExpSet	Human Renal Mesangial Cells (HRMC)	In vitro	PostNatal	Kidney	8	98	KRT19, HSPB8, ITGA3, KRT8, CPA4, ANXA3, PSG4, C19orf33	http://discovery.lifemapsc.com/gene-expression-signals/high-throughput/large-scale-dataset-cultured-cell-collection/human-renal-mesangial-cells-hrmc
0.681269	AnatCompartment	Limb Bud	In vivo	Prenatal	Limb	6	132	Sox4, Pfn1, NOG, Gulp1, Itgav, Tmsb10	http://discovery.lifemapsc.com/in-vivo-development/limb/limb-bud
0.681062	TCCell	Ovalbumin speciﬁc type 1 regulatory T- cells (Ovasave®)	In vitro	PostNatal	Blood	1	20	ITGB1	http://discovery.lifemapsc.com/stem-cell-differentiation/in-vitro-cells/blood-homo-sapiens-ovalbumin-speci-c-type-1-regulatory-t-cells-ovasave-txcell
0.670546	PDCell	Intermediate mesoderm derivatives	In vitro	Prenatal-PostNatal	Uncategorized	3	17	CDH1, KRT8, ACTA2	http://discovery.lifemapsc.com/stem-cell-differentiation/protocols/intermediate-mesoderm-kidney-differentiation-generation-of-nephrogenic-intermediate-mesoderm-from-human-embryonic-stem-cells?TCCellID=7d1d13e2-97a0-488d-9ed4-f82643b0f3f4
0.668584	AnatCompartment	Mandibular Process	In vivo	Prenatal-PostNatal	Bone	3	78	Smoc2, Trpm1, Meg3	http://discovery.lifemapsc.com/in-vivo-development/bone/mandibular-process
0.668208	TCCell	Epiblast Stem Cell line 7	In vitro	Prenatal	Epiblast	5	102	Sox9, Frzb, Crispld1, Itgb8, Dhrs3	http://discovery.lifemapsc.com/stem-cell-differentiation/in-vitro-cells/epiblast-mus-musculus-epiblast-stem-cell-line-7-ninds-national-institute-of-health
0.667054	BIDiffExpSet	Dorsal Root Ganglion	In vivo	PostNatal	Spinal Cord	7	98	PTGDS, CLU, CTNNAL1, GPX3, MAP1B, KIF5C, AHNAK2	http://discovery.lifemapsc.com/gene-expression-signals/high-throughput/large-scale-dataset-gnf-biogps/dorsal-root-ganglion
0.666667	BIDiffExpSet	Skeleton/cranium	In vivo	Prenatal	Neural Crest, Bone, Cartilage	1	2	SOX9	http://discovery.lifemapsc.com/gene-expression-signals/high-throughput/large-scale-dataset-hudsen/skeleton/cranium
0.666667	Cell	Oval Cells	In vivo	Prenatal-PostNatal	Liver	2	6	KRT19, KRT7	http://discovery.lifemapsc.com/in-vivo-development/liver/intrahepatic-biliary-tree/oval-cells
0.666667	AnatCompartment	Periocular Mesenchyme	In vivo	Prenatal	Eye	2	11	Serpinh1, Col1a1	http://discovery.lifemapsc.com/in-vivo-development/eye/periocular-mesenchyme
0.666667	AnatCompartment	Cervical Mesenchymal Sclerotome	In vivo	Prenatal	Somite	2	3	SOX9, NOG	http://discovery.lifemapsc.com/in-vivo-development/somite/cervical-mesenchymal-sclerotome
0.666667	Cell	Lateral Rhombic Lip Progenitor Cells	In vivo	Prenatal	Neural Tube	2	7	Ttr, Bmp7	http://discovery.lifemapsc.com/in-vivo-development/neural-tube/rhombencephalon/lateral-rhombic-lip-progenitor-cells
0.666667	AnatCompartment	Thoracic Mesenchymal Sclerotome	In vivo	Prenatal	Somite	2	13	SOX9, NOG	http://discovery.lifemapsc.com/in-vivo-development/somite/thoracic-mesenchymal-sclerotome
0.666667	Cell	Conjunctival Superbasal Epithelial Cells	In vivo	Prenatal-PostNatal	Eye, Conjunctiva, Epithelial Cells	2	8	KRT19, CDH1	http://discovery.lifemapsc.com/in-vivo-development/eye/conjunctival-epithelium/conjunctival-superbasal-epithelial-cells
0.666667	PDCell	Expanded PAX7 cells	In vitro	Prenatal	Uncategorized	2	20	THY1, ITGB1	http://discovery.lifemapsc.com/stem-cell-differentiation/protocols/skeletal-muscle-differentiation-myogenic-progenitors-derivation-from-pluripotent-cells-by-pax7-expression?TCCellID=539a34b1-b6b0-4129-9d6f-2b83c9650040
0.666667	TCCell	Endometrial regenerative cells	In vitro	PostNatal	Uterus	2	16	THY1, ITGB1	http://discovery.lifemapsc.com/stem-cell-differentiation/in-vitro-cells/uterus-homo-sapiens-endometrial-regenerative-cells-medistem
0.666667	TCCell	Human corneal endothelial cells	In vitro	PostNatal	Eye, Endothelium	2	6	THY1, COL8A1	http://discovery.lifemapsc.com/stem-cell-differentiation/in-vitro-cells/endothelium-eye-homo-sapiens-human-corneal-endothelial-cells-harvard-university
0.666454	Cell	Prechordal Plate Cells	In vivo	Prenatal	Epiblast, Primitive Streak	2	11	Nog, Bmp7	http://discovery.lifemapsc.com/in-vivo-development/primitive-streak/prechordal-plate/prechordal-plate-cells
0.661266	Cell	Adult Oligodendrocyte Precursor Cells	In vivo	PostNatal	Brain, Neural Tube, Oligodendrocytes	5	101	Ttr, Igfbp3, Ccnd1, Cdkn2b, Rlbp1	http://discovery.lifemapsc.com/in-vivo-development/neural-tube/cortical-sub-ventricular-zone/adult-oligodendrocyte-precursor-cells
0.660585	BIDiffExpSet	Human Hair Dermal Papilla Cells (HHDPC)	In vitro	PostNatal	Hair, Dermis	7	99	FOS, ENPP2, GREM1, DCN, CHN1, COLEC12, COL11A1	http://discovery.lifemapsc.com/gene-expression-signals/high-throughput/large-scale-dataset-cultured-cell-collection/human-hair-dermal-papilla-cells-hhdpc
0.660264	BIDiffExpSet	Ciliary Ganglion	In vivo	PostNatal	Brain	7	100	PTGDS, CLU, NNMT, THY1, DCN, MAP1B, AHNAK2	http://discovery.lifemapsc.com/gene-expression-signals/high-throughput/large-scale-dataset-gnf-biogps/ciliary-ganglion
0.653413	Cell	Notochord Cells	In vivo	Prenatal	Primitive Streak, Cartilage	3	62	NOG, Otx2, BMP7	http://discovery.lifemapsc.com/in-vivo-development/primitive-streak/notochord/notochord-cells
0.652812	TCCell	HSF-1 (UC01)	In vitro	Prenatal	Inner Cell Mass	3	27	PPIC, CCND1, THY1	http://discovery.lifemapsc.com/stem-cell-differentiation/in-vitro-cells/inner-cell-mass-homo-sapiens-hsf-1-uc01-wicell-research-institute-inc
0.652413	PDCell	Primordial germ cell-like cells	In vitro	Prenatal-PostNatal	Gonad, Germ Cells	6	117	Col1a2, Dusp4, Ptn, Enpp2, S100a16, Myl9	http://discovery.lifemapsc.com/stem-cell-differentiation/protocols/epiblast-germ-cells-reproductive-system-differentiation-reconstitution-of-the-mouse-germ-cell-from-pluripotent-stem-cells?TCCellID=a556265e-9ffd-45e2-b67f-e69f95f5567b
0.651765	AnatCompartment	Surface Ectoderm	In vivo	Prenatal	Surface Ectoderm	2	16	Otx2, Bmp7	http://discovery.lifemapsc.com/in-vivo-development/surface-ectoderm/surface-ectoderm
0.645424	BIDiffExpSet	Epididymis ; Glandular Cells	In vivo	PostNatal	Testis	50	2056	COL1A2, CST3, SOD1, GSTP1, PPIB, CALU, CCND1, GOT2, ID3, KRT19, PFN1, HINT1, KRT7, NNMT, POSTN, BAX, PPP1R14B, GULP1, MYDGF, VKORC1, ITGAV, STK24, CDH1, DHRS3, ITGA3, DSTN, ITGB1, APC, THBS1, COX5B, GLUL, PEBP1, PABPC1, COX17, UQCRB, ADD3, SPECC1, GNB3, KRT8, ACTN4, CDKN2B, S100A11, PITPNA, CLGN, ANXA3, TPM4, ALDH1A1, CRYZ, ENAH, CALM2	http://discovery.lifemapsc.com/gene-expression-signals/high-throughput/large-scale-dataset-human-protein-atlas-protein-expression-data/epididymis-glandular-cells
0.64382	BIDiffExpSet	Human Skeletal Muscle Satellite Cells (HSkMSC)	In vitro	PostNatal	Skeletal Muscle	6	99	NNMT, ENPP2, DHRS3, COLEC12, TNNC1, TMSB15A	http://discovery.lifemapsc.com/gene-expression-signals/high-throughput/large-scale-dataset-cultured-cell-collection/human-skeletal-muscle-satellite-cells-hskmsc
0.643203	BIDiffExpSet	Olfactory Bulb	In vivo	PostNatal	Brain	6	99	PTGDS, CLU, CTNNAL1, MFAP3L, MAP1B, CDKN1C	http://discovery.lifemapsc.com/gene-expression-signals/high-throughput/large-scale-dataset-gnf-biogps/olfactory-bulb
0.641051	BIDiffExpSet	Human Mesenchymal Stem Cells (hMSC)-2	In vitro	PostNatal	Mesenchymal Stem Cells	5	95	IGFBP3, ITGA11, COL8A1, TIMP3, SULF1	http://discovery.lifemapsc.com/gene-expression-signals/high-throughput/large-scale-dataset-cultured-cell-collection/human-mesenchymal-stem-cells-hmsc-2
0.640388	Cell	T-Cytotoxic Cells	In vivo	Prenatal-PostNatal	Thymus, Blood	5	109	CDH1, CCND2, ACTN1, FTL, CALM1	http://discovery.lifemapsc.com/in-vivo-development/thymus/thymus/t-cytotoxic-cells
0.631027	AnatCompartment	Cerebellar Ventricular Zone	In vivo	Prenatal-PostNatal	Neural Tube	4	125	Sox9, Rdh5, Itgb8, Dhrs3	http://discovery.lifemapsc.com/in-vivo-development/neural-tube/cerebellar-ventricular-zone
0.630475	BIDiffExpSet	Human Mammary Epithelial Cells (HMEpiC)	In vitro	PostNatal	Breast, Epithelial Cells	5	98	KRT7, CDH1, CPA4, ANXA3, C19orf33	http://discovery.lifemapsc.com/gene-expression-signals/high-throughput/large-scale-dataset-cultured-cell-collection/human-mammary-epithelial-cells-hmepic
0.630421	OrganSystem	Brain	In vivo	Prenatal-PostNatal	Brain	14	837	TTR, PKP4, THY1, CSPG5, ERMN, Itgav, Cdh1, CHN1, Hmox1, MAP1B, CDKN2A, KIF5C, TMSB15A, CALM1	http://discovery.lifemapsc.com/in-vivo-development/brain
0.629871	Cell	Adult Corneal Superficial Epithelial Cells	In vivo	PostNatal	Eye, Cornea, Epithelial Cells	2	20	S100a6, CDH1	http://discovery.lifemapsc.com/in-vivo-development/eye/corneal-epithelium/adult-corneal-superficial-epithelial-cells
0.629581	PDCell	Oligodendrocyte-like cells	In vitro	Prenatal-PostNatal	Brain, Spinal Cord, Oligodendrocytes, Glial Cells	4	100	Timp2, Pcp4, Prss23, Itgb8	http://discovery.lifemapsc.com/stem-cell-differentiation/protocols/brain-neural-ectoderm-oligodendrocytes-spinal-cord-differentiation-generation-of-oligodendrocytes-from-epiblast-stem-cells?TCCellID=7f7c4b78-96dc-41be-bc6e-f8c55f83da6a
0.627769	BIDiffExpSet	Bronchus ; Respiratory Epithelial Cells	In vivo	PostNatal	Lung, Epithelial Cells	49	2181	COL1A2, CST3, SOD1, GSTP1, PPIB, IGFBP7, GOT2, ID3, KRT19, MAN2A1, PFN1, KRT7, POSTN, BAX, PPP1R14B, GULP1, MYDGF, VKORC1, ITGAV, STK24, CD151, CDH1, DHRS3, ITGA3, DSTN, COL8A1, ITGB1, APC, WFIKKN2, CTSH, COX5B, GLUL, PABPC1, COX17, MAP1B, UQCRB, ADD3, SPECC1, KRT8, ACTN4, CDKN2B, S100A11, CLGN, ANXA3, ALDH1A1, SLC4A2, CRYZ, ENAH, CALM2	http://discovery.lifemapsc.com/gene-expression-signals/high-throughput/large-scale-dataset-human-protein-atlas-protein-expression-data/bronchus-respiratory-epithelial-cells
0.627231	BIDiffExpSet	Stomach 2 ; Glandular Cells	In vivo	PostNatal	Stomach	50	2274	COL1A2, CST3, SOX9, SOD1, PPIB, CALU, GOT2, ID3, KRT19, MAN2A1, PFN1, HINT1, POSTN, BAX, PPP1R14B, GULP1, MYDGF, VKORC1, ITGB8, ITGAV, STK24, CD151, CDH1, DHRS3, ITGA3, DSTN, ITGB1, APC, THBS1, WFIKKN2, CTSH, COX5B, GLUL, PABPC1, COX17, UQCRB, ADD3, SPECC1, GNB3, KRT8, ACTN4, CDKN2B, S100A11, ANXA3, TPM4, ALDH1A1, SLC4A2, CRYZ, ENAH, CALM2	http://discovery.lifemapsc.com/gene-expression-signals/high-throughput/large-scale-dataset-human-protein-atlas-protein-expression-data/stomach-2-glandular-cells
0.627149	BIDiffExpSet	Urinary Bladder ; Urothelial Cells	In vivo	PostNatal	Lower Urinary Tract	49	2196	COL1A2, CST3, CSTB, GSTP1, PPIB, CALU, GOT2, ID3, KRT19, MAN2A1, PFN1, HINT1, KRT7, BAX, PPP1R14B, GULP1, VKORC1, ITGB8, ITGAV, STK24, CD151, CDH1, DHRS3, ITGA3, DSTN, ITGB1, APC, THBS1, WFIKKN2, CTSH, COX5B, GLUL, PABPC1, COX17, UQCRB, ADD3, SPECC1, GNB3, KRT8, ACTN4, CDKN2B, S100A11, PITPNA, TPM4, SLC4A2, MYH9, CRYZ, ENAH, CALM2	http://discovery.lifemapsc.com/gene-expression-signals/high-throughput/large-scale-dataset-human-protein-atlas-protein-expression-data/urinary-bladder-urothelial-cells
0.626681	PDCell	Neural ectoderm cells	In vitro	Prenatal-PostNatal	Neural Ectoderm	6	168	FRZB, OTX2, DHRS3, ADAM28, SULF1, ALDH1A1	http://discovery.lifemapsc.com/stem-cell-differentiation/protocols/neural-ectoderm-differentiation-generation-of-functional-floor-plate-or-neuroectoderm-cells-from-human-embryonic-stem-cells?TCCellID=24da9910-b41f-4ff2-aab1-10d28a14f8a5
0.626251	BIDiffExpSet	Human Tracheal Epithelial Cells (HTEpiC)	In vitro	PostNatal	Lung, Epithelial Cells	5	99	KRT19, KRT7, CDH1, CTSH, C19orf33	http://discovery.lifemapsc.com/gene-expression-signals/high-throughput/large-scale-dataset-cultured-cell-collection/human-tracheal-epithelial-cells-htepic
0.625248	BIDiffExpSet	Human Vertebral Mesenchymal Stem Cells (HVMSC)	In vitro	PostNatal	Bone, Mesenchymal Stem Cells	4	96	ID1, KRT19, CPA4, TMSB15A	http://discovery.lifemapsc.com/gene-expression-signals/high-throughput/large-scale-dataset-cultured-cell-collection/human-vertebral-mesenchymal-stem-cells-hvmsc
0.625044	BIDiffExpSet	Stomach 1 ; Glandular Cells	In vivo	PostNatal	Stomach	50	2323	COL1A2, CST3, SOX9, SOD1, PPIB, CALU, GOT2, ID3, KRT19, MAN2A1, PFN1, HINT1, NNMT, BAX, PPP1R14B, GULP1, MYDGF, VKORC1, ITGB8, ITGAV, STK24, CD151, CDH1, DHRS3, ITGA3, DSTN, GLS, ITGB1, APC, THBS1, WFIKKN2, CTSH, COX5B, GLUL, PABPC1, COX17, UQCRB, ADD3, SPECC1, GNB3, KRT8, ACTN4, CDKN2B, ANXA3, TPM4, ALDH1A1, SLC4A2, CRYZ, ENAH, CALM2	http://discovery.lifemapsc.com/gene-expression-signals/high-throughput/large-scale-dataset-human-protein-atlas-protein-expression-data/stomach-1-glandular-cells
0.624901	AnatCompartment	Meckel's Cartilage	In vivo	Prenatal	Cartilage	3	108	Tgm2, Tmed3, Grem1	http://discovery.lifemapsc.com/in-vivo-development/cartilage/meckels-cartilage
0.624232	PDCell	Cardiomyocyte-like progenitor cells	In vitro	Prenatal	Heart	4	109	TGM2, LUM, TNNC1, ACTA2	http://discovery.lifemapsc.com/stem-cell-differentiation/protocols/heart-mesoderm-myocardium-differentiation-derivation-of-cardiomyocytes-from-pluripotent-stem-cells-and-sorting-for-vcam1-marker?TCCellID=b43172ca-193f-4fcd-a3d8-c640e88193d8
0.62371	Cell	Fibrous Astrocyte Cells	In vivo	Prenatal-PostNatal	Brain, Astrocytes, Glial Cells	2	9	Glul, ALDH1A1	http://discovery.lifemapsc.com/in-vivo-development/brain/forebrain-white-matter/fibrous-astrocyte-cells
0.623482	Cell	Primitive Heart Tube Cells	In vivo	Prenatal	Heart, Myocardium	5	118	Igfbp3, Ctsh, Tnnc1, Anxa3, Acta2	http://discovery.lifemapsc.com/in-vivo-development/heart/primitive-heart-tube/primitive-heart-tube-cells
0.622508	Cell	Perivenous Hepatocytes	In vivo	Prenatal-PostNatal	Liver	3	91	Tmem98, Cdh1, Glul	http://discovery.lifemapsc.com/in-vivo-development/liver/liver-lobule/perivenous-hepatocytes
0.622475	AnatCompartment	Epithelial Tubule	In vivo	Prenatal-PostNatal	Kidney	5	120	Sox9, Ttr, Ccnd1, Id1, Enpp2	http://discovery.lifemapsc.com/in-vivo-development/kidney/epithelial-tubule
0.620747	PDCell	Cardiomyocytes-like cells	In vitro	Prenatal-PostNatal	Heart	2	11	TAGLN, ACTA2	http://discovery.lifemapsc.com/stem-cell-differentiation/protocols/heart-mesoderm-myocardium-differentiation-cardiomyocytes-derivation-from-human-embryonic-stem-cells-by-a-small-molecule-wnt-inhibitor?TCCellID=6a9f6712-e913-448f-ae51-8aab8563265b
0.618382	Cell	T Helper Cells	In vivo	Prenatal	Blood	3	81	DUSP4, FHIT, CHN1	http://discovery.lifemapsc.com/in-vivo-development/blood/peripheral-blood/t-helper-cells
0.618264	Cell	Cardiac Crescent Cells	In vivo	Prenatal	Heart, Myocardium	3	101	Ttr, Tnnc1, Meg3	http://discovery.lifemapsc.com/in-vivo-development/heart/cardiac-crescent/cardiac-crescent-cells
0.617857	Cell	Stromal Cells	In vivo	PostNatal	Adipose	2	30	THY1, ITGB1	http://discovery.lifemapsc.com/in-vivo-development/adipose/subcutaneous-white-adipose/stromal-cells
0.616738	AnatCompartment	Mesencephalic Floor Plate	In vivo	Prenatal	Neural Tube	3	112	Lamp1, Ramp1, Clstn2	http://discovery.lifemapsc.com/in-vivo-development/neural-tube/mesencephalic-floor-plate
0.610833	BIDiffExpSet	Human Bronchial Epithelial Cells (HBEpiC)	In vitro	PostNatal	Lung, Epithelial Cells	4	100	KRT7, NCCRP1, CDH1, C19orf33	http://discovery.lifemapsc.com/gene-expression-signals/high-throughput/large-scale-dataset-cultured-cell-collection/human-bronchial-epithelial-cells-hbepic
0.608846	TCCell	ES03(HES-3)	In vitro	Prenatal	Inner Cell Mass	3	101	OTX2, CDH1, KIF5C	http://discovery.lifemapsc.com/stem-cell-differentiation/in-vitro-cells/inner-cell-mass-homo-sapiens-es03-hes-3-wicell-research-institute-inc
0.608101	BIDiffExpSet	Skin 2 ; Epidermal Cells	In vivo	PostNatal	Skin, Epidermis	37	1752	COL1A2, CST3, PPIB, CALU, GOT2, ID3, BAX, PPP1R14B, CAVIN1, ITGB8, SERPINH1, ITGAV, STK24, CD151, CDH1, DHRS3, ITGA3, DSTN, ITGB1, APC, TYR, THBS1, WFIKKN2, COX5B, PABPC1, COX17, UQCRB, ADD3, SPECC1, ACTN4, CDKN2B, S100A11, PITPNA, TPM4, MYH9, ENAH, CALM2	http://discovery.lifemapsc.com/gene-expression-signals/high-throughput/large-scale-dataset-human-protein-atlas-protein-expression-data/skin-2-epidermal-cells
0.607831	TCCell	Blimp1- mVenus and stella-ECFP genetically modified stem cells	In vitro	Prenatal	Inner Cell Mass	5	176	Emp2, Sfrp1, Hspb8, Trpm1, Tgfbi	http://discovery.lifemapsc.com/stem-cell-differentiation/in-vitro-cells/inner-cell-mass-mus-musculus-blimp1-mvenus-and-stella-ecfp-genetically-modified-stem-cells-rikken-kobe-institute
0.604578	BIDiffExpSet	Fetal Neuronal Stem Cells (NSC)	In vitro	Prenatal	Brain	4	99	SOX9, PTN, CSPG5, KIF5C	http://discovery.lifemapsc.com/gene-expression-signals/high-throughput/large-scale-dataset-cultured-cell-collection/fetal-neuronal-stem-cells-nsc
0.604415	Cell	Endochondral Preosteoblasts	In vivo	Prenatal	Bone	2	25	Vegfa, Bmp7	http://discovery.lifemapsc.com/in-vivo-development/bone/rib/endochondral-preosteoblasts
0.603279	BIDiffExpSet	Small Intestine ; Glandular Cells	In vivo	PostNatal	Intestine	48	2269	COL1A2, CST3, SOX9, PPIB, CALU, CCND1, COL4A2, GOT2, ID3, KRT19, MAN2A1, PFN1, HINT1, NNMT, BAX, PPP1R14B, GULP1, MYDGF, STK24, CD151, CDH1, DHRS3, ITGA3, DSTN, COL8A1, GLS, ITGB1, APC, HMOX1, THBS1, WFIKKN2, CTSH, COX5B, PEBP1, PABPC1, COX17, UQCRB, ADD3, SPECC1, GNB3, KRT8, ACTN4, CDKN2B, S100A11, SLC4A2, CRYZ, ENAH, CALM2	http://discovery.lifemapsc.com/gene-expression-signals/high-throughput/large-scale-dataset-human-protein-atlas-protein-expression-data/small-intestine-glandular-cells
0.6028	TCCell	BG01V	In vitro	Prenatal	Inner Cell Mass	3	103	OTX2, CDH1, KIF5C	http://discovery.lifemapsc.com/stem-cell-differentiation/in-vitro-cells/inner-cell-mass-homo-sapiens-bg01v-atcc
0.600751	AnatCompartment	Rectum	In vivo	Prenatal-PostNatal	Colon	5	42	FOS, TAX1BP3, MYL9, ACTB, ACTA2	http://discovery.lifemapsc.com/in-vivo-development/colon/rectum
0.596962	BIDiffExpSet	Caudate Nucleus	In vivo	PostNatal	Brain	6	100	PCP4, ENPP2, THY1, CHN1, KIF5C, CALM1	http://discovery.lifemapsc.com/gene-expression-signals/high-throughput/large-scale-dataset-gnf-biogps/caudate-nucleus
0.596516	TCCell	C2a	In vitro	Prenatal	Inner Cell Mass	3	100	OTX2, CRISPLD1, CDH1	http://discovery.lifemapsc.com/stem-cell-differentiation/in-vitro-cells/inner-cell-mass-homo-sapiens-c2a-medical-college-of-wisconsin
0.596277	Cell	Endochondral Preosteoblasts	In vivo	Prenatal	Bone	2	26	Vegfa, Bmp7	http://discovery.lifemapsc.com/in-vivo-development/bone/vertebrae/endochondral-preosteoblasts
0.593949	AnatCompartment	Dental Enamel	In vivo	Prenatal-PostNatal	Tooth, Ectodermal Derivatives	2	17	Bmp7, Itgb5	http://discovery.lifemapsc.com/in-vivo-development/tooth/dental-enamel
0.593949	Cell	Extraembryonic Endoderm Cells	In vivo	Prenatal	Hypoblast, Yolk Sac	2	20	Ttr, Otx2	http://discovery.lifemapsc.com/in-vivo-development/hypoblast/extraembryonic-endoderm/extraembryonic-endoderm-cells
0.592898	TCCell	MSC-containing human skin substitute (Grafix)	In vitro	PostNatal	Skin	3	29	IGFBP3, TIMP2, VEGFA	http://discovery.lifemapsc.com/stem-cell-differentiation/in-vitro-cells/skin-homo-sapiens-msc-containing-human-skin-substitute-grafix-osiris-therapeutics-inc
0.590195	BIDiffExpSet	ESI-051	In vitro	Prenatal	Inner Cell Mass	4	98	OTX2, CDH1, RBM47, KIF5C	http://discovery.lifemapsc.com/gene-expression-signals/high-throughput/large-scale-dataset-cultured-cell-collection/esi-051
0.589574	AnatCompartment	Loop of Henle	In vivo	Prenatal-PostNatal	Kidney	3	108	Ttr, Slc5a3, Tnnc1	http://discovery.lifemapsc.com/in-vivo-development/kidney/loop-of-henle
0.58917	BIDiffExpSet	ESI-053	In vitro	Prenatal	Inner Cell Mass	4	98	OTX2, CDH1, RBM47, KIF5C	http://discovery.lifemapsc.com/gene-expression-signals/high-throughput/large-scale-dataset-cultured-cell-collection/esi-053
0.588907	PDCell	Epiblast-like cells	In vitro	Prenatal	Epiblast	10	117	Serpinf1, Tagln, Timp2, Enpp2, Myl9, Dcn, Thbs1, Ccnd2, Igfbp5, Clgn	http://discovery.lifemapsc.com/stem-cell-differentiation/protocols/epiblast-germ-cells-reproductive-system-differentiation-reconstitution-of-the-mouse-germ-cell-from-pluripotent-stem-cells?TCCellID=b1624397-7a5d-4377-99ec-ac6fc99d4df9
0.587156	BIDiffExpSet	ESI-049	In vitro	Prenatal	Inner Cell Mass	4	98	OTX2, CDH1, KIF5C, TMSB15A	http://discovery.lifemapsc.com/gene-expression-signals/high-throughput/large-scale-dataset-cultured-cell-collection/esi-049
0.586092	BIDiffExpSet	Globus Pallidus	In vivo	PostNatal	Brain	5	100	GLS, CHN1, MAP1B, KIF5C, CALM1	http://discovery.lifemapsc.com/gene-expression-signals/high-throughput/large-scale-dataset-gnf-biogps/globus-pallidus
0.585839	BIDiffExpSet	ESI-017	In vitro	Prenatal	Inner Cell Mass	4	98	OTX2, CDH1, RBM47, KIF5C	http://discovery.lifemapsc.com/gene-expression-signals/high-throughput/large-scale-dataset-cultured-cell-collection/esi-017
0.584863	BIDiffExpSet	ESI-035	In vitro	Prenatal	Inner Cell Mass	4	98	OTX2, CDH1, RBM47, KIF5C	http://discovery.lifemapsc.com/gene-expression-signals/high-throughput/large-scale-dataset-cultured-cell-collection/esi-035
0.58284	BIDiffExpSet	Colon ; Glandular Cells	In vivo	PostNatal	Colon	46	2269	COL1A2, CST3, SOX9, PPIB, GOT2, ID3, KRT19, MAN2A1, PFN1, HINT1, POSTN, BAX, PPP1R14B, GULP1, MYDGF, ITGB8, ITGAV, STK24, CD151, CDH1, DHRS3, ITGA3, DSTN, ITGB1, APC, THBS1, WFIKKN2, COX5B, GLUL, PEBP1, PABPC1, COX17, UQCRB, ADD3, SPECC1, GNB3, KRT8, ACTN4, CDKN2B, S100A11, ANXA3, SLC4A2, MYH9, CRYZ, ENAH, CALM2	http://discovery.lifemapsc.com/gene-expression-signals/high-throughput/large-scale-dataset-human-protein-atlas-protein-expression-data/colon-glandular-cells
0.58063	BIDiffExpSet	Nasopharynx ; Respiratory Epithelial Cells	In vivo	PostNatal	Nose, Epithelial Cells	45	2154	COL1A2, SOX9, SOD1, GSTP1, PPIB, IGFBP7, GOT2, ID3, KRT19, MAN2A1, HINT1, KRT7, POSTN, BAX, PPP1R14B, GULP1, VKORC1, STK24, CD151, CDH1, DHRS3, ITGA3, DSTN, ITGB1, APC, EFEMP2, WFIKKN2, CTSH, COX5B, GLUL, PABPC1, COX17, MAP1B, UQCRB, ADD3, SPECC1, GNB3, KRT8, S100A11, CLGN, ANXA3, SLC4A2, CRYZ, ENAH, CALM2	http://discovery.lifemapsc.com/gene-expression-signals/high-throughput/large-scale-dataset-human-protein-atlas-protein-expression-data/nasopharynx-respiratory-epithelial-cells
0.580465	Cell	Villous Cytotrophoblast Cells	In vivo	Prenatal-PostNatal	Placenta	4	36	FN1, VEGFA, KRT7, SERPINE1	http://discovery.lifemapsc.com/in-vivo-development/placenta/chorionic-villus/villous-cytotrophoblast-cells
0.579532	BIDiffExpSet	Occipital Lobe	In vivo	PostNatal	Brain	5	100	THY1, CHN1, MAP1B, KIF5C, CALM1	http://discovery.lifemapsc.com/gene-expression-signals/high-throughput/large-scale-dataset-gnf-biogps/occipital-lobe
0.579007	BIDiffExpSet	Temporal Lobe	In vivo	PostNatal	Brain	5	100	THY1, CHN1, MAP1B, KIF5C, CALM1	http://discovery.lifemapsc.com/gene-expression-signals/high-throughput/large-scale-dataset-gnf-biogps/temporal-lobe
0.577778	BIDiffExpSet	Urogenital Sinus	In vivo	Prenatal-PostNatal	Lower Urinary Tract	8	59	Igfbp7, Id1, Tagln, Prss23, Smoc2, Fbn1, Tgfbi, Meg3	http://discovery.lifemapsc.com/gene-expression-signals/high-throughput/large-scale-dataset-gudmap/urogenital-sinus
0.576959	Cell	Endochondral Preosteoblasts	In vivo	Prenatal	Bone	2	23	Vegfa, Bmp7	http://discovery.lifemapsc.com/in-vivo-development/bone/stylopod-perichondrium/endochondral-preosteoblasts
0.576959	Cell	Endochondral Preosteoblasts	In vivo	Prenatal	Bone	2	23	Vegfa, Bmp7	http://discovery.lifemapsc.com/in-vivo-development/bone/zeugopod-perichondrium/endochondral-preosteoblasts
0.576959	Cell	Endochondral Preosteoblasts	In vivo	Prenatal	Bone	2	23	Vegfa, Bmp7	http://discovery.lifemapsc.com/in-vivo-development/bone/autopod-perichondrium/endochondral-preosteoblasts
0.57515	BIDiffExpSet	Bladder	In vivo	PostNatal	Lower Urinary Tract	5	68	PPIB, KRT7, LAMP1, MYL12B, CALM2	http://discovery.lifemapsc.com/gene-expression-signals/high-throughput/large-scale-dataset-homer/bladder
0.572959	BIDiffExpSet	Subthalamic Nucleus	In vivo	PostNatal	Brain	5	100	THY1, CHN1, MAP1B, KIF5C, CALM1	http://discovery.lifemapsc.com/gene-expression-signals/high-throughput/large-scale-dataset-gnf-biogps/subthalamic-nucleus
0.572485	Cell	Hypertrophic Chondrocytes	In vivo	Prenatal	Bone, Cartilage	2	15	Vegfa, Mmp14	http://discovery.lifemapsc.com/in-vivo-development/bone/mandibular-condyle/hypertrophic-chondrocytes
0.571036	BIDiffExpSet	Thyroid Gland ; Glandular Cells	In vivo	PostNatal	Thyroid	44	1996	COL1A2, CST3, SOX9, SOD1, GSTP1, PPIB, CALU, GOT2, ID3, KRT19, PFN1, HINT1, KRT7, BAX, PPP1R14B, CAVIN1, GULP1, MYDGF, VKORC1, ITGAV, STK24, CD151, CDH1, DHRS3, ITGA3, DSTN, GLS, EFEMP2, WFIKKN2, COX5B, GLUL, PEBP1, COX17, UQCRB, ADD3, KRT8, ACTN4, CDKN2B, ANXA3, TPM4, ALDH1A1, CRYZ, ENAH, CALM2	http://discovery.lifemapsc.com/gene-expression-signals/high-throughput/large-scale-dataset-human-protein-atlas-protein-expression-data/thyroid-gland-glandular-cells
0.57059	BIDiffExpSet	Uterus 2 ; Glandular Cells	In vivo	PostNatal	Uterus	43	1812	CST3, SOX9, SOD1, GSTP1, PPIB, CALU, ID3, KRT19, HINT1, KRT7, NNMT, POSTN, BAX, PPP1R14B, MYDGF, VKORC1, ITGAV, STK24, CD151, CDH1, DHRS3, ITGA3, DSTN, ITGB1, APC, WFIKKN2, CTSH, COX5B, PABPC1, COX17, UQCRB, ADD3, SPECC1, KRT8, ACTN4, CDKN2B, S100A11, CLGN, ANXA3, SLC4A2, CRYZ, ENAH, CALM2	http://discovery.lifemapsc.com/gene-expression-signals/high-throughput/large-scale-dataset-human-protein-atlas-protein-expression-data/uterus-2-glandular-cells
0.570564	BIDiffExpSet	Cingulate Cortex	In vivo	PostNatal	Brain	5	100	CHN1, MAP1B, KIF5C, CALM1, MEG3	http://discovery.lifemapsc.com/gene-expression-signals/high-throughput/large-scale-dataset-gnf-biogps/cingulate-cortex
0.568865	Cell	Loop of Henle Cells	In vivo	Prenatal-PostNatal	Kidney, Epithelial Cells	3	124	Ttr, Slc5a3, Tnnc1	http://discovery.lifemapsc.com/in-vivo-development/kidney/loop-of-henle/loop-of-henle-cells
0.567256	Cell	Primitive Node Cells	In vivo	Prenatal	Epiblast, Primitive Streak	3	24	Frzb, Nog, Bmp7	http://discovery.lifemapsc.com/in-vivo-development/primitive-streak/primitive-node/primitive-node-cells
0.565024	Cell	Limbal Superbasal Epithelial Cells	In vivo	Prenatal-PostNatal	Eye, Cornea, Epithelial Cells	4	27	ITGAV, CDH1, ITGA3, ITGB1	http://discovery.lifemapsc.com/in-vivo-development/eye/limbus-epithelium/limbal-superbasal-epithelial-cells
0.556878	Cell	Muscle Progenitor Cells	In vivo	Prenatal	Skeletal Muscle	5	273	Emp2, Otx2, Gpx3, Gdf11, Krt8	http://discovery.lifemapsc.com/in-vivo-development/skeletal-muscle/hyoid-arch-muscles/muscle-progenitor-cells
0.556063	BIDiffExpSet	Human Dermal Fibroblasts-fetal (HDF-f)	In vitro	Prenatal	Dermis, Fibroblasts	4	98	ENPP2, GREM1, DCN, LUM	http://discovery.lifemapsc.com/gene-expression-signals/high-throughput/large-scale-dataset-cultured-cell-collection/human-dermal-fibroblasts-fetal-hdf-f
0.554108	BIDiffExpSet	Appendix ; Glandular Cells	In vivo	PostNatal	Colon	43	2115	COL1A2, CST3, SOX9, PPIB, GOT2, ID3, KRT19, MAN2A1, PFN1, HINT1, BAX, PPP1R14B, GULP1, MYDGF, ITGB8, ITGAV, STK24, CD151, CDH1, DHRS3, ITGA3, DSTN, ITGB1, APC, THBS1, WFIKKN2, CTSH, COX5B, PABPC1, COX17, UQCRB, ADD3, SPECC1, GNB3, KRT8, ACTN4, CDKN2B, ANXA3, SLC4A2, MYH9, CRYZ, ENAH, CALM2	http://discovery.lifemapsc.com/gene-expression-signals/high-throughput/large-scale-dataset-human-protein-atlas-protein-expression-data/appendix-glandular-cells
0.553716	Cell	Muscle Progenitor Cells	In vivo	Prenatal	Skeletal Muscle	5	280	Emp2, Otx2, Gpx3, Gdf11, Krt8	http://discovery.lifemapsc.com/in-vivo-development/skeletal-muscle/mandibular-arch-muscles/muscle-progenitor-cells
0.553379	AnatCompartment	Liver Lobule	In vivo	Prenatal-PostNatal	Liver	3	201	Ttr, Zyx, Tnnc1	http://discovery.lifemapsc.com/in-vivo-development/liver/liver-lobule
0.552779	BIDiffExpSet	Human Conjunctival Fibroblasts (HConF)	In vitro	PostNatal	Fibroblasts	5	98	ENPP2, DCN, COLEC12, CDKN1C, ANGPTL7	http://discovery.lifemapsc.com/gene-expression-signals/high-throughput/large-scale-dataset-cultured-cell-collection/human-conjunctival-fibroblasts-hconf
0.545376	BIDiffExpSet	Rectum ; Glandular Cells	In vivo	PostNatal	Colon	43	2283	COL1A2, CST3, SOX9, PPIB, CALU, GOT2, ID3, KRT19, MAN2A1, PFN1, HINT1, BAX, PPP1R14B, GULP1, ITGAV, STK24, CD151, CDH1, DHRS3, ITGA3, DSTN, ITGB1, APC, THBS1, WFIKKN2, COX5B, GLUL, PABPC1, COX17, UQCRB, ADD3, SPECC1, GNB3, KRT8, ACTN4, CDKN2B, CLGN, ANXA3, SLC4A2, MYH9, CRYZ, ENAH, CALM2	http://discovery.lifemapsc.com/gene-expression-signals/high-throughput/large-scale-dataset-human-protein-atlas-protein-expression-data/rectum-glandular-cells
0.544904	BIDiffExpSet	Cervix, Uterine ; Glandular Cells	In vivo	PostNatal	Uterus	40	1586	COL1A2, CST3, SOD1, GSTP1, PPIB, CALU, GOT2, ID3, KRT19, MAN2A1, VCAN, PFN1, HINT1, KRT7, NNMT, POSTN, BAX, PPP1R14B, STK24, CD151, CDH1, DHRS3, ITGA3, DSTN, ITGB1, APC, THBS1, WFIKKN2, CTSH, COX5B, UQCRB, ADD3, SPECC1, KRT8, CDKN2B, S100A11, ANXA3, CRYZ, ENAH, CALM2	http://discovery.lifemapsc.com/gene-expression-signals/high-throughput/large-scale-dataset-human-protein-atlas-protein-expression-data/cervix-uterine-glandular-cells
0.543686	BIDiffExpSet	Human Bronchial Smooth Muscle Cells (HBSM)	In vitro	PostNatal	Lung, Smooth Muscle	7	97	PTGDS, SERPINF1, PLTP, MMP14, TIMP3, COL11A1, IGFBP5	http://discovery.lifemapsc.com/gene-expression-signals/high-throughput/large-scale-dataset-cultured-cell-collection/human-bronchial-smooth-muscle-cells-hbsm
0.543159	BIDiffExpSet	Salivary Gland ; Glandular Cells	In vivo	PostNatal	Oral Cavity	41	1765	COL1A2, CST3, SOX9, PPIB, CALU, ID3, KRT19, PFN1, HINT1, KRT7, POSTN, BAX, PPP1R14B, GULP1, MYDGF, VKORC1, ITGB8, STK24, CD151, CDH1, DHRS3, DSTN, ITGB1, WFIKKN2, CTSH, COX5B, PEBP1, PABPC1, COX17, UQCRB, ADD3, SPECC1, GNB3, KRT8, ACTN4, CDKN2B, S100A11, ANXA3, CRYZ, ENAH, CALM2	http://discovery.lifemapsc.com/gene-expression-signals/high-throughput/large-scale-dataset-human-protein-atlas-protein-expression-data/salivary-gland-glandular-cells
0.540693	Cell	Late Floor Plate Cells	In vivo	Prenatal	Neural Tube	2	30	Lamp1, Otx2	http://discovery.lifemapsc.com/in-vivo-development/neural-tube/mesencephalic-floor-plate/late-floor-plate-cells
0.539515	BIDiffExpSet	Human Bladder Smooth Muscle Cells (HBdSMC)	In vitro	PostNatal	Lower Urinary Tract, Smooth Muscle	7	96	DIO2, TSPAN13, GPX3, DCN, LUM, TNNC1, IGFBP5	http://discovery.lifemapsc.com/gene-expression-signals/high-throughput/large-scale-dataset-cultured-cell-collection/human-bladder-smooth-muscle-cells-hbdsmc
0.538118	BIDiffExpSet	Human Keratocyte (HK)	In vitro	PostNatal	Eye	7	96	SERPINF1, COL12A1, ENPP2, DCN, THBS1, COLEC12, SULF1	http://discovery.lifemapsc.com/gene-expression-signals/high-throughput/large-scale-dataset-cultured-cell-collection/human-keratocyte-hk
0.537603	BIDiffExpSet	Seminal Vesicle ; Glandular Cells	In vivo	PostNatal	Testis	41	1902	CST3, SOD1, GSTP1, PPIB, CALU, GOT2, KRT19, HINT1, KRT7, BAX, PPP1R14B, MYDGF, VKORC1, ITGAV, STK24, CD151, CDH1, DHRS3, ITGA3, DSTN, GLS, ITGB1, APC, THBS1, WFIKKN2, COX5B, GLUL, PABPC1, COX17, UQCRB, ADD3, GNB3, KRT8, ACTN4, CDKN2B, S100A11, PITPNA, ANXA3, CRYZ, ENAH, CALM2	http://discovery.lifemapsc.com/gene-expression-signals/high-throughput/large-scale-dataset-human-protein-atlas-protein-expression-data/seminal-vesicle-glandular-cells
0.537492	OrganSystem	Thymus	In vivo	Prenatal-PostNatal	Thymus	3	241	SOX4, KIF22, CTSV	http://discovery.lifemapsc.com/in-vivo-development/thymus
0.535901	Cell	Paraxial Mesoderm Cells	In vivo	Prenatal	Mesoderm, Paraxial Mesoderm	4	47	Dusp4, Gdf11, Itgb1, Apc	http://discovery.lifemapsc.com/in-vivo-development/paraxial-mesoderm/trunk-mesoderm/paraxial-mesoderm-cells
0.533752	AnatCompartment	Epithalamus	In vivo	Prenatal-PostNatal	Brain	2	35	SOX9, Fstl1	http://discovery.lifemapsc.com/in-vivo-development/brain/epithalamus
0.53295	Cell	Primary Hair Placode Cells	In vivo	Prenatal	Hair, Epithelial Cells	3	56	Ccnd1, Tgm2, Itgb1	http://discovery.lifemapsc.com/in-vivo-development/hair/hair-follicle/primary-hair-placode-cells
0.532462	BIDiffExpSet	Normal Human Articular Chondrocytes (NHAC)	In vitro	PostNatal	Cartilage	7	96	IGFBP3, FRZB, THY1, DCN, LUM, SULF1, IGFBP5	http://discovery.lifemapsc.com/gene-expression-signals/high-throughput/large-scale-dataset-cultured-cell-collection/normal-human-articular-chondrocytes-nhac
0.528306	BIDiffExpSet	Uterus 1 ; Glandular Cells	In vivo	PostNatal	Uterus	40	1867	COL1A2, CST3, SOD1, GSTP1, PPIB, CALU, GOT2, KRT19, MAN2A1, PFN1, KRT7, NNMT, BAX, PPP1R14B, MYDGF, VKORC1, STK24, CD151, CDH1, DHRS3, DSTN, COL8A1, GLS, ITGB1, APC, WFIKKN2, CTSH, COX5B, COX17, UQCRB, ADD3, SPECC1, KRT8, ACTN4, CDKN2B, CLGN, ANXA3, CRYZ, ENAH, CALM2	http://discovery.lifemapsc.com/gene-expression-signals/high-throughput/large-scale-dataset-human-protein-atlas-protein-expression-data/uterus-1-glandular-cells
0.526532	AnatCompartment	Laryngeal Cartilage	In vivo	Prenatal-PostNatal	Cartilage	2	38	Crispld1, Col8a1	http://discovery.lifemapsc.com/in-vivo-development/cartilage/laryngeal-cartilage
0.525026	Cell	Ameloblasts	In vivo	PostNatal	Tooth	4	40	Clu, Bax, Bmp7, Cdh1	http://discovery.lifemapsc.com/in-vivo-development/tooth/dental-enamel/ameloblasts
0.523502	AnatCompartment	Maxillary Process	In vivo	Prenatal-PostNatal	Bone	2	39	Postn, Trpm1	http://discovery.lifemapsc.com/in-vivo-development/bone/maxillary-process
0.522392	AnatCompartment	Nucleus Pulposus	In vivo	Prenatal-PostNatal	Cartilage	2	42	Krt7, Sostdc1	http://discovery.lifemapsc.com/in-vivo-development/cartilage/nucleus-pulposus
0.520663	BIDiffExpSet	Human Calvarial Osteoblasts (HCO)	In vitro	PostNatal	Bone	6	98	TAGLN, ENPP2, TIMP3, COL11A1, IGFBP5, ACTA2	http://discovery.lifemapsc.com/gene-expression-signals/high-throughput/large-scale-dataset-cultured-cell-collection/human-calvarial-osteoblasts-hco
0.519145	Cell	VA1 Fibrous Astrocyte Cells	In vivo	Prenatal-PostNatal	Spinal Cord, Astrocytes, Glial Cells	2	16	Sox9, Glul	http://discovery.lifemapsc.com/in-vivo-development/spinal-cord/spinal-cord-white-matter/va1-fibrous-astrocyte-cells
0.51827	BIDiffExpSet	Female Reproductive System	In vivo	Prenatal-PostNatal	Reproductive System	10	99	Cdkn1a, Igfbp7, Id1, Tagln, Prss23, Lgals1, Gulp1, Myl9, Tgfbi, Meg3	http://discovery.lifemapsc.com/gene-expression-signals/high-throughput/large-scale-dataset-gudmap/female-reproductive-system
0.516243	BIDiffExpSet	Prostate ; Glandular Cells	In vivo	PostNatal	Prostate	39	1800	COL1A2, CST3, SOX9, SOD1, GSTP1, PPIB, CALU, GOT2, KRT19, PFN1, KRT7, BAX, PPP1R14B, ITGAV, STK24, CD151, CDH1, DHRS3, ITGA3, DSTN, ITGB1, APC, WFIKKN2, CTSH, COX5B, PEBP1, PABPC1, COX17, UQCRB, ADD3, SPECC1, KRT8, CDKN2B, S100A11, CLGN, ANXA3, CRYZ, ENAH, CALM2	http://discovery.lifemapsc.com/gene-expression-signals/high-throughput/large-scale-dataset-human-protein-atlas-protein-expression-data/prostate-glandular-cells
0.515772	BIDiffExpSet	Breast ; Glandular Cells	In vivo	PostNatal	Breast	39	1872	COL1A2, SOX9, SOD1, PPIB, CALU, GOT2, ID3, KRT19, PFN1, KRT7, BAX, PPP1R14B, GULP1, VKORC1, SERPINH1, ITGAV, STK24, CD151, CDH1, DHRS3, DSTN, ITGB1, APC, EFEMP2, WFIKKN2, COX5B, PEBP1, PABPC1, COX17, UQCRB, ADD3, SPECC1, KRT8, ACTN4, CDKN2B, SLC4A2, CRYZ, ENAH, CALM2	http://discovery.lifemapsc.com/gene-expression-signals/high-throughput/large-scale-dataset-human-protein-atlas-protein-expression-data/breast-glandular-cells
0.515623	Cell	Spinous Keratinocytes	In vivo	Prenatal-PostNatal	Epidermis, Epithelial Cells	4	54	Cdkn1a, Capn2, Bax, Cdkn2a	http://discovery.lifemapsc.com/in-vivo-development/epidermis/stratified-epidermis/spinous-keratinocytes
0.513518	BIDiffExpSet	Sensory Organ/ear	In vivo	Prenatal	Ear	33	809	Cstb, Sox9, Cdkn1a, Sod1, Tyrp1, Ptgds, Frzb, Clu, Got2, Serpinf1, Sfrp1, Ndufb2, Tgm2, Pcp4, Enpp2, Hspb8, Otx2, Rdh10, Col4a1, Gpx3, Cdh1, Itga3, Dcn, Gls, Hmox1, Slc5a3, Ccnd2, Glul, P4hb, Sgk3, Fth1, Gapdh, Aldh1a1	http://discovery.lifemapsc.com/gene-expression-signals/high-throughput/large-scale-dataset-mgi/sensory-organ/ear
0.51234	Cell	VA3 Fibrous Astrocyte Cells	In vivo	Prenatal-PostNatal	Spinal Cord, Astrocytes, Glial Cells	2	16	Sox9, Glul	http://discovery.lifemapsc.com/in-vivo-development/spinal-cord/spinal-cord-white-matter/va3-fibrous-astrocyte-cells
0.510443	BIDiffExpSet	Male Reproductive System	In vivo	Prenatal-PostNatal	Reproductive System	10	106	Cdkn1a, Igfbp7, Id1, Tagln, Prss23, Lgals1, Gulp1, Myl9, Tgfbi, Meg3	http://discovery.lifemapsc.com/gene-expression-signals/high-throughput/large-scale-dataset-gudmap/male-reproductive-system
0.508575	Cell	Presegmented Somitic Mesenchyme Cells	In vivo	Prenatal	Somite, Paraxial Mesoderm	3	68	Fn1, Itgav, Itgb1	http://discovery.lifemapsc.com/in-vivo-development/paraxial-mesoderm/presomitic-mesoderm/presegmented-somitic-mesenchyme-cells
0.508129	Cell	Basal Cells	In vivo	Prenatal-PostNatal	Lung, Epithelial Cells	6	105	LGALS1, THBS1, CCND2, SLC7A5, SERPINE1, CALD1	http://discovery.lifemapsc.com/in-vivo-development/lung/respiratory-bronchioles/basal-cells
0.507012	BIDiffExpSet	Adrenal Gland ; Glandular Cells	In vivo	PostNatal	Adrenal Gland	40	2125	SOD1, PPIB, CALU, GOT2, ID3, VCAN, PFN1, HINT1, POSTN, BAX, PPP1R14B, VKORC1, ITGB8, SERPINH1, STK24, CD151, DHRS3, ITGA3, DSTN, ITGB1, APC, THBS1, WFIKKN2, CTSH, COX5B, PEBP1, COX17, UQCRB, SPECC1, GNB3, ACTN4, CDKN2B, S100A11, PITPNA, TPM4, SLC4A2, MYH9, CRYZ, ENAH, CALM2	http://discovery.lifemapsc.com/gene-expression-signals/high-throughput/large-scale-dataset-human-protein-atlas-protein-expression-data/adrenal-gland-glandular-cells
0.506894	PDCell	N2/LSB/S/F8-induced cells	In vitro	Prenatal	Brain	3	52	SOX9, IGFBP3, SFRP1	http://discovery.lifemapsc.com/stem-cell-differentiation/protocols/brain-dopaminergic-neurons-differentiation-generation-of-midbrain-dopaminergic-forebrain-and-hypothalamic-neural-progenitors?TCCellID=486bf610-285a-4bb4-87d9-44d79bfddfe6
0.505714	Cell	Myoblasts	In vivo	Prenatal	Somite, Skeletal Muscle	3	25	Cdkn1a, Nog, Sulf1	http://discovery.lifemapsc.com/in-vivo-development/somite/thoracic-epaxial-myotome/myoblasts
0.505714	Cell	Myoblasts	In vivo	Prenatal	Somite, Skeletal Muscle	3	25	Cdkn1a, Nog, Sulf1	http://discovery.lifemapsc.com/in-vivo-development/somite/sacral-epaxial-myotome/myoblasts
0.505714	Cell	Myoblasts	In vivo	Prenatal	Somite, Skeletal Muscle	3	25	Cdkn1a, Nog, Sulf1	http://discovery.lifemapsc.com/in-vivo-development/somite/lumbar-epaxial-myotome/myoblasts
0.505714	Cell	Myoblasts	In vivo	Prenatal	Somite, Skeletal Muscle	3	25	Cdkn1a, Nog, Sulf1	http://discovery.lifemapsc.com/in-vivo-development/somite/cervical-epaxial-myotome/myoblasts
0.503356	Cell	Floor Plate Cells	In vivo	Prenatal	Neural Tube	2	42	Col8a1, Sulf1	http://discovery.lifemapsc.com/in-vivo-development/neural-tube/spinal-floor-plate/floor-plate-cells
0.49898	Cell	Myoblasts	In vivo	Prenatal	Somite, Skeletal Muscle	3	28	Cdkn1a, Nog, Sulf1	http://discovery.lifemapsc.com/in-vivo-development/somite/thoracic-primary-epaxial-myotome/myoblasts
0.49898	Cell	Myoblasts	In vivo	Prenatal	Somite, Skeletal Muscle	3	28	Cdkn1a, Nog, Sulf1	http://discovery.lifemapsc.com/in-vivo-development/somite/cervical-primary-epaxial-myotome/myoblasts
0.49898	Cell	Myoblasts	In vivo	Prenatal	Somite, Skeletal Muscle	3	28	Cdkn1a, Nog, Sulf1	http://discovery.lifemapsc.com/in-vivo-development/somite/lumbar-primary-epaxial-myotome/myoblasts
0.49898	Cell	Myoblasts	In vivo	Prenatal	Somite, Skeletal Muscle	3	28	Cdkn1a, Nog, Sulf1	http://discovery.lifemapsc.com/in-vivo-development/somite/sacral-primary-epaxial-myotome/myoblasts
0.498788	OrganSystem	Breast	In vivo	Prenatal-PostNatal	Breast	2	54	RDH5, AGRN	http://discovery.lifemapsc.com/in-vivo-development/breast
0.498765	AnatCompartment	Umbilical Veins	In vivo	Prenatal	Umbilical Cord	3	63	ID1, DCN, ACTN1	http://discovery.lifemapsc.com/in-vivo-development/umbilical-cord/umbilical-veins
0.49624	BIDiffExpSet	Colon ; Endothelial Cells	In vivo	PostNatal	Colon, Endothelium	36	1445	COL1A2, CST3, PPIB, CALU, COL4A2, FN1, GOT2, ID3, PFN1, POSTN, BAX, PPP1R14B, CAVIN1, GULP1, SERPINH1, ITGAV, STK24, CD151, DHRS3, DSTN, ITGB1, APC, THBS1, WFIKKN2, COX5B, UQCRB, SPECC1, ACTN4, CDKN2B, S100A11, ANXA3, SLC4A2, MYH9, ENAH, CALM2, CALD1	http://discovery.lifemapsc.com/gene-expression-signals/high-throughput/large-scale-dataset-human-protein-atlas-protein-expression-data/colon-endothelial-cells
0.494728	Cell	VA2 Fibrous Astrocyte Cells	In vivo	Prenatal-PostNatal	Spinal Cord, Astrocytes, Glial Cells	2	17	Sox9, Glul	http://discovery.lifemapsc.com/in-vivo-development/spinal-cord/spinal-cord-white-matter/va2-fibrous-astrocyte-cells
0.493659	BIDiffExpSet	Human Non-Pigment Ciliary Epithelial Cells (HNPCEpiC)	In vitro	PostNatal	Eye, Epithelial Cells	5	97	PTGDS, PCP4, DAPL1, KIF5C, ALDH1A1	http://discovery.lifemapsc.com/gene-expression-signals/high-throughput/large-scale-dataset-cultured-cell-collection/human-non-pigment-ciliary-epithelial-cells-hnpcepic
0.493291	BIDiffExpSet	Testis ; Cells in Seminiferous Ducts	In vivo	PostNatal	Testis	41	2117	COL1A2, CST3, SOX9, SOD1, PPIB, CALU, GOT2, ID3, PFN1, HINT1, BAX, LGALS1, PPP1R14B, GULP1, VKORC1, SERPINH1, ITGAV, STK24, DHRS3, DSTN, GLS, ITGB1, APC, THBS1, COX5B, GLUL, PEBP1, PABPC1, COX17, MAP1B, UQCRB, ADD3, SPECC1, CDKN2B, CLGN, TPM4, ALDH1A1, SLC4A2, CRYZ, ENAH, CALM2	http://discovery.lifemapsc.com/gene-expression-signals/high-throughput/large-scale-dataset-human-protein-atlas-protein-expression-data/testis-cells-in-seminiferous-ducts
0.492951	BIDiffExpSet	Limb/hindlimb	In vivo	Prenatal	Limb	34	1022	Sox9, Cdkn1a, Sod1, Gstp2, Frzb, Clu, Got2, Lox, Serpinf1, Sox4, Ndufb2, Tgm2, Pcp4, Enpp2, Hspb8, Rdh10, Col4a1, Gpx3, Cdh1, Dhrs3, Itga3, Plk2, Dcn, Slc5a3, Ccnd2, Cox5b, Glul, Uqcr10, P4hb, Sgk3, Atp5g2, Ahcyl2, Fth1, Gapdh	http://discovery.lifemapsc.com/gene-expression-signals/high-throughput/large-scale-dataset-mgi/limb/hindlimb
0.491877	Cell	Common Dendritic Cell Precursors	In vivo	Prenatal-PostNatal	Blood	2	36	Fn1, Strip2	http://discovery.lifemapsc.com/in-vivo-development/blood/hematopoietic-bone-marrow/common-dendritic-cell-precursors
0.488343	TCCell	Bone marrow-derived mesenchymal stem cells	In vitro	PostNatal	Bone, Mesenchymal Stem Cells	3	43	IGFBP3, TIMP2, VEGFA	http://discovery.lifemapsc.com/stem-cell-differentiation/in-vitro-cells/bone-mesenchymal-stem-cells-homo-sapiens-bone-marrow-derived-mesenchymal-stem-cells-german-sport-university-cologne-cologne-germany
0.483904	AnatCompartment	Deep Cerebellar Nucleus	In vivo	Prenatal-PostNatal	Brain	4	39	Crim1, Fbxo32, Igfbp5, Enah	http://discovery.lifemapsc.com/in-vivo-development/brain/deep-cerebellar-nucleus
0.482131	BIDiffExpSet	Respiratory System	In vivo	Prenatal	Respiratory System	34	1021	Cstb, Sox9, Cdkn1a, Sod1, Gstp1, Frzb, Clu, Got2, Sox4, Pttg1ip, Tgm2, Pcp4, Enpp2, Hspb8, Rdh10, Col4a1, Gpx3, Cdh1, Dhrs3, Itga3, Plk2, Dcn, Hmox1, Ccnd2, Cox5b, Glul, Uqcrb, Uqcr10, Sgk3, Atp5g2, Fth1, Atp5l, Gapdh, Aldh1a1	http://discovery.lifemapsc.com/gene-expression-signals/high-throughput/large-scale-dataset-mgi/respiratory-system
0.482017	BIDiffExpSet	Breast ; Myoepithelial Cells	In vivo	PostNatal	Breast	35	1508	COL1A2, SOD1, PPIB, CALU, ID3, TAGLN, PFN1, BAX, CAVIN1, GULP1, SERPINH1, STK24, CDH1, DHRS3, ITGA3, DSTN, ITGB1, MYL12A, APC, THBS1, WFIKKN2, COX5B, COX17, UQCRB, ADD3, SPECC1, ACTN4, ANXA3, TPM1, SLC4A2, MYH9, CRYZ, ACTA2, CALM2, CALD1	http://discovery.lifemapsc.com/gene-expression-signals/high-throughput/large-scale-dataset-human-protein-atlas-protein-expression-data/breast-myoepithelial-cells
0.479918	BIDiffExpSet	Human Amniotic Mesenchymal Stromal Cells (HAmMSC)	In vitro	PostNatal	Amnion	4	97	PTGDS, FBN1, CLSTN2, COL11A1	http://discovery.lifemapsc.com/gene-expression-signals/high-throughput/large-scale-dataset-cultured-cell-collection/human-amniotic-mesenchymal-stromal-cells-hammsc
0.478002	BIDiffExpSet	Salivary Gland	In vivo	PostNatal	Oral Cavity	3	109	IGFBP3, STARD7, FTH1	http://discovery.lifemapsc.com/gene-expression-signals/high-throughput/large-scale-dataset-homer/salivary-gland
0.47369	BIDiffExpSet	Tonsil ; Squamous Epithelial Cells	In vivo	PostNatal	Tonsil, Epithelial Cells	36	1837	CST3, CSTB, SOX9, CALU, GOT2, ID3, KRT19, MAN2A1, BAX, PPP1R14B, CAVIN1, GULP1, ITGB8, ITGAV, STK24, CDH1, DHRS3, ITGA3, DSTN, APC, HMOX1, WFIKKN2, COX5B, PABPC1, COX17, UQCRB, ADD3, ACTN4, S100A11, PITPNA, ANXA3, SLC4A2, MYH9, CRYZ, ENAH, CALM2	http://discovery.lifemapsc.com/gene-expression-signals/high-throughput/large-scale-dataset-human-protein-atlas-protein-expression-data/tonsil-squamous-epithelial-cells
0.473597	AnatCompartment	Stylopod	In vivo	Prenatal	Limb	2	61	Col8a1, Col1a1	http://discovery.lifemapsc.com/in-vivo-development/limb/stylopod
0.469597	BIDiffExpSet	Human Lens Epithelial Cells (HLEpiC)	In vitro	PostNatal	Eye, Epithelial Cells	4	96	DAPL1, KIF5C, ALDH1A1, TMSB15A	http://discovery.lifemapsc.com/gene-expression-signals/high-throughput/large-scale-dataset-cultured-cell-collection/human-lens-epithelial-cells-hlepic
0.468845	BIDiffExpSet	Esophagus ; Squamous Epithelial Cells	In vivo	PostNatal	Esophagus, Epithelial Cells	35	1768	COL1A2, CSTB, CALU, CCND1, GOT2, ID3, KRT19, KRT7, BAX, PPP1R14B, CAVIN1, GULP1, ITGB8, SERPINH1, ITGAV, STK24, CDH1, DHRS3, ITGA3, DSTN, ITGB1, APC, EFEMP2, WFIKKN2, COX5B, PABPC1, COX17, UQCRB, CDKN2B, S100A11, PITPNA, SLC4A2, CRYZ, ENAH, CALM2	http://discovery.lifemapsc.com/gene-expression-signals/high-throughput/large-scale-dataset-human-protein-atlas-protein-expression-data/esophagus-squamous-epithelial-cells
0.468236	BIDiffExpSet	Reproductive System	In vivo	Prenatal	Reproductive System	31	872	Cstb, Sox9, Sod1, Ptgds, Frzb, Clu, Got2, Lox, Serpinf1, Pcp4, Enpp2, Hspb8, Otx2, Col4a1, Gpx3, Cdh1, Dhrs3, Itga3, Plk2, Dcn, Gls, Hmox1, Slc5a3, Ccnd2, Glul, Uqcr10, Sgk3, Fth1, Atp5l, Gapdh, Aldh1a1	http://discovery.lifemapsc.com/gene-expression-signals/high-throughput/large-scale-dataset-mgi/reproductive-system
0.468029	BIDiffExpSet	Cerebral Cortex ; Endothelial Cells	In vivo	PostNatal	Epithelial Cells	31	951	COL1A2, CST3, GSTP1, CALU, COL4A2, FN1, BAX, LGALS1, PPP1R14B, CAVIN1, SERPINH1, ITGAV, STK24, CD151, DHRS3, COL8A1, ITGB1, THBS1, COLEC12, COX5B, GLUL, PEBP1, UQCRB, GNB3, ACTN4, CDKN2B, ANXA3, TPM1, MYH9, ENAH, CALD1	http://discovery.lifemapsc.com/gene-expression-signals/high-throughput/large-scale-dataset-human-protein-atlas-protein-expression-data/cerebral-cortex-endothelial-cells
0.467078	BIDiffExpSet	Human Hippocampal Astrocytes	In vitro	PostNatal	Brain, Astrocytes	3	99	PMEPA1, KIF5C, TMSB15A	http://discovery.lifemapsc.com/gene-expression-signals/high-throughput/large-scale-dataset-cultured-cell-collection/human-hippocampal-astrocytes
0.466452	BIDiffExpSet	Cerebral Cortex ; Glial Cells	In vivo	PostNatal	Brain, Glial Cells	20	1093	COL1A2, SOD1, PPIB, CALU, PFN1, POSTN, ERMN, STK24, DHRS3, APC, WFIKKN2, COX5B, GLUL, UQCRB, ADD3, CDKN2B, SLC4A2, CRYZ, ENAH, CALM2	http://discovery.lifemapsc.com/gene-expression-signals/high-throughput/large-scale-dataset-human-protein-atlas-protein-expression-data/cerebral-cortex-glial-cells
0.463239	BIDiffExpSet	Cardiovascular System	In vivo	Prenatal	Heart, Blood	28	566	Sox9, Sod1, Gstp2, Ptgds, Clu, Cox7b, Got2, Lox, Serpinf1, Sox4, Pttg1ip, Tgm2, Enpp2, Col4a1, Gpx3, Dhrs3, Itga3, Dcn, Gls, Slc5a3, Ccnd2, Cox5b, Uqcr10, P4hb, Sgk3, Atp5g2, Fth1, Gapdh	http://discovery.lifemapsc.com/gene-expression-signals/high-throughput/large-scale-dataset-mgi/cardiovascular-system
0.460495	AnatCompartment	Autopod Long Bone	In vivo	Prenatal-PostNatal	Bone	3	87	Sox4, Enpp2, Tgfbi	http://discovery.lifemapsc.com/in-vivo-development/bone/autopod-long-bone
0.460426	BIDiffExpSet	Uterus 1 ; Cells in Endometrial Stroma	In vivo	PostNatal	Uterus	30	889	COL1A2, SOD1, PPIB, CALU, COL4A2, FN1, VCAN, PFN1, LGALS1, PPP1R14B, CAVIN1, SERPINH1, ITGAV, STK24, DHRS3, DSTN, DCN, ITGB1, THBS1, COX5B, PABPC1, UQCRB, ADD3, SPECC1, CDKN2B, TPM4, TPM1, ACTA2, CALM2, CALD1	http://discovery.lifemapsc.com/gene-expression-signals/high-throughput/large-scale-dataset-human-protein-atlas-protein-expression-data/uterus-1-cells-in-endometrial-stroma
0.460204	BIDiffExpSet	Human Esophageal Epithelial Cells (HEEpiC)	In vitro	PostNatal	Esophagus, Epithelial Cells	3	99	KRT19, CDH1, C19orf33	http://discovery.lifemapsc.com/gene-expression-signals/high-throughput/large-scale-dataset-cultured-cell-collection/human-esophageal-epithelial-cells-heepic
0.460204	BIDiffExpSet	Human Small Airway Epithelial Cells (HSAEpiC)	In vitro	PostNatal	Lung, Epithelial Cells	3	99	KRT19, CDH1, C19orf33	http://discovery.lifemapsc.com/gene-expression-signals/high-throughput/large-scale-dataset-cultured-cell-collection/human-small-airway-epithelial-cells-hsaepic
0.459102	BIDiffExpSet	Parathyroid Gland	In vivo	PostNatal	Thyroid	3	106	EMP2, COX7B, RBM47	http://discovery.lifemapsc.com/gene-expression-signals/high-throughput/large-scale-dataset-homer/parathyroid-gland
0.458233	BIDiffExpSet	Human Prostate Epithelial Cells (HPrEpiC)	In vitro	PostNatal	Prostate, Epithelial Cells	3	99	KRT7, CDH1, C19orf33	http://discovery.lifemapsc.com/gene-expression-signals/high-throughput/large-scale-dataset-cultured-cell-collection/human-prostate-epithelial-cells-hprepic
0.457267	BIDiffExpSet	Human Oral Keritinocytes (HOK)	In vitro	PostNatal	Oral Cavity, Skin	3	99	KRT19, CDH1, C19orf33	http://discovery.lifemapsc.com/gene-expression-signals/high-throughput/large-scale-dataset-cultured-cell-collection/human-oral-keritinocytes-hok
0.456001	BIDiffExpSet	Human EpiDermal Keratinocytes (HEK)	In vitro	PostNatal	Epidermis	3	98	KRT19, CDH1, C19orf33	http://discovery.lifemapsc.com/gene-expression-signals/high-throughput/large-scale-dataset-cultured-cell-collection/human-epidermal-keratinocytes-hek
0.455947	PDCell	Mature follicles	In vitro	PostNatal	Ovary	3	76	Vegfa, Grem1, Aldh1a1	http://discovery.lifemapsc.com/stem-cell-differentiation/in-vitro-cells/ovary-mus-musculus-secondary-follicles-northwestern-university?TCCellID=3300bbd0-1da7-48b6-8acc-ad9be3865f1a
0.454347	BIDiffExpSet	Human Corneal Epithelial Cells (HCEpiC)	In vitro	PostNatal	Eye, Epithelial Cells	3	99	NCCRP1, CDH1, C19orf33	http://discovery.lifemapsc.com/gene-expression-signals/high-throughput/large-scale-dataset-cultured-cell-collection/human-corneal-epithelial-cells-hcepic
0.453654	TCCell	PureStem™ 7PEND24, NCr-fac & Meso-prx Progenitor	In vitro	Prenatal	Neural Crest, Paraxial Mesoderm	4	106	DIO2, SERPINF1, DCN, SULF1	http://discovery.lifemapsc.com/stem-cell-differentiation/in-vitro-cells/purestem-7pend24-ncr-fac-meso-prx-progenitor
0.453186	BIDiffExpSet	Limb/forelimb	In vivo	Prenatal	Limb	31	951	Sox9, Cdkn1a, Sod1, Gstp-ps, Frzb, Got2, Lox, Serpinf1, Sox4, Ndufb2, Tgm2, Pcp4, Enpp2, Hspb8, Rdh10, Gpx3, Cdh1, Itga3, Plk2, Dcn, Slc5a3, Ccnd2, Cox5b, Glul, Uqcr10, P4hb, Sgk3, Atp5g2, Ahcyl2, Fth1, Gapdh	http://discovery.lifemapsc.com/gene-expression-signals/high-throughput/large-scale-dataset-mgi/limb/forelimb
0.453132	BIDiffExpSet	Human EpiDermal Keratinocytes-adult (HEK-a)	In vitro	PostNatal	Epidermis	3	99	NCCRP1, CDH1, C19orf33	http://discovery.lifemapsc.com/gene-expression-signals/high-throughput/large-scale-dataset-cultured-cell-collection/human-epidermal-keratinocytes-adult-hek-a
0.452533	BIDiffExpSet	Thymus	In vivo	PostNatal	Thymus	3	99	CHRNA3, SOX4, CTSV	http://discovery.lifemapsc.com/gene-expression-signals/high-throughput/large-scale-dataset-gnf-biogps/thymus
0.451193	BIDiffExpSet	Oral Region/gland/salivary Gland	In vivo	Prenatal	Gastrointestinal Tract	18	546	Sox9, Sod1, Gstp1, Got2, Sfrp1, Cox8a, Pttg1ip, Enpp2, Rdh10, Col4a1, Cdh1, Itga3, Dcn, Ccnd2, Glul, Fth1, Gapdh, Aldh1a1	http://discovery.lifemapsc.com/gene-expression-signals/high-throughput/large-scale-dataset-mgi/oral-region/gland/salivary-gland
0.449711	TCCell	Bone marrow-derived hematopoietic stem cells	In vitro	PostNatal	Blood	3	52	IGFBP7, CDH1, CALR	http://discovery.lifemapsc.com/stem-cell-differentiation/in-vitro-cells/blood-homo-sapiens-bone-marrow-derived-hematopoietic-stem-cells-lonza
0.448626	AnatCompartment	Ureteric Bud	In vivo	Prenatal	Kidney	4	115	Sox9, Sostdc1, Krt8, Aldh1a1	http://discovery.lifemapsc.com/in-vivo-development/kidney/ureteric-bud
0.448477	BIDiffExpSet	Human Pulmonary Microvascular Endothelial Cells (HPMEC)	In vitro	PostNatal	Lung, Endothelium	3	99	NCCRP1, CDH1, C19orf33	http://discovery.lifemapsc.com/gene-expression-signals/high-throughput/large-scale-dataset-cultured-cell-collection/human-pulmonary-microvascular-endothelial-cells-hpmec
0.447746	Cell	Intraembryonic Epiblast Cells	In vivo	Prenatal	Epiblast	4	147	Otx2, Cdh1, Itga3, Marcks	http://discovery.lifemapsc.com/in-vivo-development/epiblast/epiblast/intraembryonic-epiblast-cells
0.442344	AnatCompartment	Proximal Tubule	In vivo	Prenatal-PostNatal	Kidney	4	98	Ttr, Ccnd1, Enpp2, Tnnc1	http://discovery.lifemapsc.com/in-vivo-development/kidney/proximal-tubule
0.439862	BIDiffExpSet	Vastus Lateralis	In vivo	PostNatal	Skeletal Muscle	4	157	PDLIM7, FBXO32, ITGB1, UQCR10	http://discovery.lifemapsc.com/gene-expression-signals/high-throughput/large-scale-dataset-barcode-u133-plus-2-0/vastus-lateralis
0.437879	TCCell	Bone marrow-derived hematopoietic stem cells (family)	In vitro	PostNatal	Blood	3	56	IGFBP7, CDH1, CALR	http://discovery.lifemapsc.com/stem-cell-differentiation/in-vitro-cells/blood-homo-sapiens-bone-marrow-derived-hematopoietic-stem-cells-family
0.437091	BIDiffExpSet	Liver ; Bile Duct Cells	In vivo	PostNatal	Liver	28	849	SOD1, GSTP1, CALU, KRT19, KRT7, BAX, VKORC1, ITGAV, STK24, CD151, CDH1, DSTN, ITGB1, APC, CTSH, COX5B, PEBP1, COX17, UQCRB, ADD3, KRT8, ACTN4, S100A11, ANXA3, MYH9, CRYZ, ENAH, CALM2	http://discovery.lifemapsc.com/gene-expression-signals/high-throughput/large-scale-dataset-human-protein-atlas-protein-expression-data/liver-bile-duct-cells
0.433956	Cell	Periportal Hepatocytes	In vivo	Prenatal-PostNatal	Liver	3	98	St3gal5, Cdh1, Apc	http://discovery.lifemapsc.com/in-vivo-development/liver/liver-lobule/periportal-hepatocytes
0.433333	Cell	Extraembryonic Visceral Endoderm Cells	In vivo	Prenatal	Hypoblast, Yolk Sac	4	20	Ttr, Vegfa, Sgk1, Krt8	http://discovery.lifemapsc.com/in-vivo-development/hypoblast/extraembryonic-visceral-endoderm/extraembryonic-visceral-endoderm-cells
0.431466	BIDiffExpSet	Integumental System	In vivo	Prenatal	Hair, Tooth, Skin	30	1038	Cstb, Sox9, Cdkn1a, Sod1, Gstp1, Ptgds, Clu, Cox7b, Got2, Sox4, Pcp4, Enpp2, Postn, Hspb8, Otx2, Gpx3, Cdh1, Itga3, Plk2, Dcn, Slc5a3, Ccnd2, Glul, Uqcrb, Uqcr10, P4hb, Sgk3, Fth1, Atp5l, Gapdh	http://discovery.lifemapsc.com/gene-expression-signals/high-throughput/large-scale-dataset-mgi/integumental-system
0.430927	AnatCompartment	Zeugopod	In vivo	Prenatal	Limb	2	93	NOG, Col8a1	http://discovery.lifemapsc.com/in-vivo-development/limb/zeugopod
0.429402	Cell	Plasmacytoid Dendritic cells	In vivo	Prenatal-PostNatal	Blood	4	130	IGFBP3, PTGDS, SERPINF1, SOX4	http://discovery.lifemapsc.com/in-vivo-development/blood/peripheral-blood/plasmacytoid-dendritic-cells
0.425492	BIDiffExpSet	Trigeminal Ganglia	In vivo	PostNatal	Nervous System	2	35	CLDN19, AHNAK2	http://discovery.lifemapsc.com/gene-expression-signals/high-throughput/large-scale-dataset-barcode-u133-plus-2-0/trigeminal-ganglia
0.424985	TCCell	Peripheral blood-derived hematopoietic stem cells	In vitro	PostNatal	Blood	2	52	VEGFA, CDKN1C	http://discovery.lifemapsc.com/stem-cell-differentiation/in-vitro-cells/blood-homo-sapiens-peripheral-blood-derived-hematopoietic-stem-cells-lonza
0.42479	TCCell	Wharton's jelly-derived stem cells	In vitro	Prenatal	Umbilical Cord	2	99	KRT7, MEG3	http://discovery.lifemapsc.com/stem-cell-differentiation/in-vitro-cells/umbilical-cord-homo-sapiens-whartons-jelly-derived-stem-cells-national-university-of-singapore
0.424385	BIDiffExpSet	Skin 1 ; Keratinocytes	In vivo	PostNatal	Skin	31	1528	COL1A2, SOD1, ID3, VCAN, HINT1, BAX, PPP1R14B, CAVIN1, SERPINH1, ITGAV, STK24, CD151, CDH1, ITGA3, DSTN, ITGB1, APC, THBS1, EFEMP2, WFIKKN2, COX5B, PABPC1, UQCRB, ADD3, ACTN4, S100A11, PITPNA, SLC4A2, MYH9, ENAH, CALM2	http://discovery.lifemapsc.com/gene-expression-signals/high-throughput/large-scale-dataset-human-protein-atlas-protein-expression-data/skin-1-keratinocytes
0.423539	Cell	Hematopoietic Stem Cells	In vivo	Prenatal	Lateral Plate Mesoderm, Blood	4	117	Timp2, Hmox1, Ctsh, Tgfbi	http://discovery.lifemapsc.com/in-vivo-development/lateral-plate-mesoderm/aorta-gonad-mesonephros/hematopoietic-stem-cells
0.423339	Cell	T Helper Cells	In vivo	Prenatal-PostNatal	Thymus, Blood	5	178	DUSP4, DHRS3, CCND2, ACTN1, CALM1	http://discovery.lifemapsc.com/in-vivo-development/thymus/thymus/t-helper-cells
0.423239	BIDiffExpSet	TONGUE	In vivo	PostNatal	Oral Cavity	6	298	HINT1, POSTN, GREM1, RND3, DCN, CPA4	http://discovery.lifemapsc.com/gene-expression-signals/high-throughput/large-scale-dataset-tiger/tongue
0.422496	AnatCompartment	Mandibular Condyle	In vivo	Prenatal	Bone	2	100	Serpinh1, Itgb5	http://discovery.lifemapsc.com/in-vivo-development/bone/mandibular-condyle
0.421425	BIDiffExpSet	Kidney ; Cells in Glomeruli	In vivo	PostNatal	Kidney	29	1144	CALU, IGFBP7, MAN2A1, BAX, LGALS1, PPP1R14B, CAVIN1, GULP1, SERPINH1, ITGAV, STK24, CD151, ITGA3, DSTN, COL8A1, ITGB1, MYL12A, THBS1, COX5B, MAP1B, UQCRB, ADD3, SPECC1, GNB3, CDKN2B, TPM4, MYH9, ENAH, CALM2	http://discovery.lifemapsc.com/gene-expression-signals/high-throughput/large-scale-dataset-human-protein-atlas-protein-expression-data/kidney-cells-in-glomeruli
0.420934	BIDiffExpSet	Lung ; Macrophages	In vivo	PostNatal	Lung, Blood	32	1827	COL1A2, CST3, PPIB, CALU, PFN1, POSTN, BAX, PPP1R14B, CAVIN1, VKORC1, STK24, DHRS3, ITGA3, DSTN, GLS, ITGB1, APC, HMOX1, THBS1, WFIKKN2, CTSH, COX5B, PABPC1, COX17, UQCRB, SPECC1, ACTN4, S100A11, TPM4, SLC4A2, MYH9, CALM2	http://discovery.lifemapsc.com/gene-expression-signals/high-throughput/large-scale-dataset-human-protein-atlas-protein-expression-data/lung-macrophages
0.420053	PDCell	Endothelial-like cells	In vitro	Prenatal-PostNatal	Endothelium	3	109	TACC1, THBS1, SERPINE1	http://discovery.lifemapsc.com/stem-cell-differentiation/protocols/endothelium-differentiation-derivation-and-purification-of-endothelial-precursor-cells-following-tgf-beta-inhibition?TCCellID=1d56ffc5-4325-43a8-8882-5638281a08aa
0.419239	BIDiffExpSet	Prefrontal Cortex	In vivo	PostNatal	Brain	3	100	CHN1, MAP1B, KIF5C	http://discovery.lifemapsc.com/gene-expression-signals/high-throughput/large-scale-dataset-gnf-biogps/prefrontal-cortex
0.418966	BIDiffExpSet	Oral Mucosa ; Squamous Epithelial Cells	In vivo	PostNatal	Oral Cavity, Epithelial Cells	31	1671	COL1A2, CST3, CSTB, CALU, ID3, BAX, PPP1R14B, CAVIN1, GULP1, ITGB8, SERPINH1, ITGAV, STK24, CD151, CDH1, DHRS3, ITGA3, DSTN, ITGB1, APC, COX5B, PABPC1, COX17, UQCRB, CDKN2B, PITPNA, TPM4, SLC4A2, CRYZ, ENAH, CALM2	http://discovery.lifemapsc.com/gene-expression-signals/high-throughput/large-scale-dataset-human-protein-atlas-protein-expression-data/oral-mucosa-squamous-epithelial-cells
0.415729	Cell	Apical Ectodermal Ridge Cells	In vivo	Prenatal	Ectoderm, Limb	3	110	Hspb8, Dapl1, Tent5a	http://discovery.lifemapsc.com/in-vivo-development/limb/limb-ectoderm/apical-ectodermal-ridge-cells
0.415372	BIDiffExpSet	Heart/ventricle	In vivo	Prenatal	Heart	22	322	Sod1, Ptgds, Clu, Got2, Serpinf1, Vegfa, Pttg1ip, Tgm2, Col4a1, Gpx3, Dhrs3, Itga3, Dcn, Gls, Ccnd2, Cox5b, Uqcr10, P4hb, Sgk3, Atp5g2, Fth1, Gapdh	http://discovery.lifemapsc.com/gene-expression-signals/high-throughput/large-scale-dataset-mgi/heart/ventricle
0.415357	Cell	Mature Horizontal Cells	In vivo	PostNatal	Eye, Horizontal, Retina, Neurons	3	142	Itgb5, Tent5a, Sgk1	http://discovery.lifemapsc.com/in-vivo-development/eye/inner-nuclear-layer/mature-horizontal-cells
0.415255	PDCell	Neural rosettes	In vitro	Prenatal	Uncategorized	2	103	Chrna3, Itgb8	http://discovery.lifemapsc.com/stem-cell-differentiation/protocols/brain-neural-ectoderm-oligodendrocytes-spinal-cord-differentiation-generation-of-oligodendrocytes-from-epiblast-stem-cells?TCCellID=4ec98b80-c04a-48a0-a970-78f0dd06d6d4
0.414391	BIDiffExpSet	Brain Pericytes	In vitro	PostNatal	Brain, Pericytes	8	99	IGFBP3, PTGDS, SERPINF1, SFRP1, PLTP, DCN, WFIKKN2, IGFBP5	http://discovery.lifemapsc.com/gene-expression-signals/high-throughput/large-scale-dataset-cultured-cell-collection/brain-pericytes
0.413675	Cell	Natural Killer Cells	In vivo	Prenatal-PostNatal	Blood	4	156	PTGDS, IGFBP7, PRSS23, Tmsb15a	http://discovery.lifemapsc.com/in-vivo-development/blood/peripheral-blood/natural-killer-cells
0.413163	BIDiffExpSet	Spinal Cord/lateral Wall/ventricular Layer	In vivo	Prenatal	Neural Tube, Spinal Cord	5	103	Emp2, Mfge8, Itgb8, Itgav, Rlbp1	http://discovery.lifemapsc.com/gene-expression-signals/high-throughput/large-scale-dataset-eurexpress/spinal-cord/lateral-wall/ventricular-layer
0.412485	Cell	Proximal Tubule Cells	In vivo	Prenatal-PostNatal	Kidney, Epithelial Cells	4	125	Ttr, Ccnd1, Enpp2, Tnnc1	http://discovery.lifemapsc.com/in-vivo-development/kidney/proximal-tubule/proximal-tubule-cells
0.412252	BIDiffExpSet	Lateral Ventricle ; Glial Cells	In vivo	PostNatal	Brain, Glial Cells	16	1000	COL1A2, CST3, SOD1, PPIB, CALU, GULP1, ERMN, ITGB8, APC, WFIKKN2, COX5B, GLUL, UQCRB, CDKN2B, CRYZ, CALM2	http://discovery.lifemapsc.com/gene-expression-signals/high-throughput/large-scale-dataset-human-protein-atlas-protein-expression-data/lateral-ventricle-glial-cells
0.411104	BIDiffExpSet	Pituitary Gland	In vivo	Prenatal	Endocrine System	6	140	Sox4, Npc2, Smoc2, Oxtr, Serpinh1, Rnd3	http://discovery.lifemapsc.com/gene-expression-signals/high-throughput/large-scale-dataset-gensat/pituitary-gland
0.410772	Cell	Limb Muscle Progenitor Cells	In vivo	Prenatal	Limb, Skeletal Muscle	2	113	Fn1, Tmsb15a	http://discovery.lifemapsc.com/in-vivo-development/limb/forelimb-myotome/limb-muscle-progenitor-cells
0.410541	PDCell	Neuron-like cells	In vitro	Prenatal-PostNatal	Neurons	2	103	Chchd10, Kif5c	http://discovery.lifemapsc.com/stem-cell-differentiation/in-vitro-cells/fibroblasts-mus-musculus-tau-gfp-genetically-modified-tail-tip-fibroblasts-stanford-university?TCCellID=71c5ecf6-8a42-49b4-b330-1f53f33b019f
0.410305	BIDiffExpSet	Tonsil ; Non-germinal Center Cells	In vivo	PostNatal	Tonsil	31	1643	COL1A2, GSTP1, CALU, ID3, MAN2A1, PFN1, HINT1, LGALS1, PPP1R14B, MYDGF, STK24, DHRS3, DSTN, ITGB1, APC, HMOX1, THBS1, WFIKKN2, CTSH, COX5B, PABPC1, COX17, UQCRB, ADD3, SPECC1, ACTN4, CDKN2B, SLC4A2, MYH9, CRYZ, CALM2	http://discovery.lifemapsc.com/gene-expression-signals/high-throughput/large-scale-dataset-human-protein-atlas-protein-expression-data/tonsil-non-germinal-center-cells
0.408728	Cell	Adult Dopaminergic Neurons	In vivo	PostNatal	Brain, Dopaminergic Neurons, Neurons	2	69	Tyrp1, Aldh1a1	http://discovery.lifemapsc.com/in-vivo-development/brain/substantia-nigra-pars-compacta/adult-dopaminergic-neurons
0.405725	AnatCompartment	Stratified Epidermis	In vivo	Prenatal-PostNatal	Epidermis	5	84	Krt7, Lhfp, Sostdc1, S100a16, Dstn	http://discovery.lifemapsc.com/in-vivo-development/epidermis/stratified-epidermis
0.401735	BIDiffExpSet	Heart Muscle ; Myocytes	In vivo	PostNatal	Heart	30	1538	COL1A2, CST3, CALU, COL4A2, GOT2, MAN2A1, VCAN, BAX, PPP1R14B, GULP1, OGFRL1, ITGB8, CD151, DHRS3, ITGA3, GLS, ITGB1, MYL12A, APC, THBS1, WFIKKN2, COX5B, PEBP1, COX17, UQCRB, TNNC1, CDKN2B, CLGN, TPM1, CRYZ	http://discovery.lifemapsc.com/gene-expression-signals/high-throughput/large-scale-dataset-human-protein-atlas-protein-expression-data/heart-muscle-myocytes
0.4	Cell	Umbilical vein endothelial cells	In vivo	Prenatal	Umbilical Cord, Endothelium	3	20	HSPB8, ITGB8, DCN	http://discovery.lifemapsc.com/in-vivo-development/umbilical-cord/umbilical-veins/umbilical-vein-endothelial-cells
0.395578	Cell	Endocrine Progenitor Cells	In vivo	Prenatal-PostNatal	Pancreas, Epithelial Cells	2	114	Pebp1, Map1b	http://discovery.lifemapsc.com/in-vivo-development/pancreas/dorsal-pancreatic-bud/endocrine-progenitor-cells
0.395564	Cell	Mature B-Cells	In vivo	Prenatal-PostNatal	Blood	4	219	ID3, TSPAN13, ADAM28, ENAH	http://discovery.lifemapsc.com/in-vivo-development/blood/peripheral-blood/mature-b-cells
0.395118	BIDiffExpSet	Dorsal Root Ganglia	In vivo	PostNatal	Peripheral Nervous System	2	46	CLDN19, AHNAK2	http://discovery.lifemapsc.com/gene-expression-signals/high-throughput/large-scale-dataset-barcode-u133-plus-2-0/dorsal-root-ganglia
0.393898	Cell	Endocrine Progenitor Cells	In vivo	Prenatal-PostNatal	Pancreas, Epithelial Cells	2	113	Pebp1, Map1b	http://discovery.lifemapsc.com/in-vivo-development/pancreas/ventral-pancreatic-bud/endocrine-progenitor-cells
0.393432	BIDiffExpSet	Cervix, Uterine ; Squamous Epithelial Cells	In vivo	PostNatal	Uterus, Epithelial Cells	28	1362	COL1A2, CSTB, CALU, CCND1, ID3, BAX, PPP1R14B, CAVIN1, ITGB8, SERPINH1, STK24, CD151, CDH1, DHRS3, ITGA3, DSTN, APC, WFIKKN2, COX5B, PABPC1, COX17, UQCRB, ADD3, S100A11, TPM4, CRYZ, ENAH, CALM2	http://discovery.lifemapsc.com/gene-expression-signals/high-throughput/large-scale-dataset-human-protein-atlas-protein-expression-data/cervix-uterine-squamous-epithelial-cells
0.391537	Cell	Glycinergic Amacrine Cells	In vivo	Prenatal-PostNatal	Eye, Amacrine, Retina, Neurons	3	190	Pkp4, Thy1, Cald1	http://discovery.lifemapsc.com/in-vivo-development/eye/inner-nuclear-layer/glycinergic-amacrine-cells
0.390232	BIDiffExpSet	Bladder	In vivo	Prenatal	Lower Urinary Tract	20	287	Cstb, Sox9, Sod1, Dio2, Frzb, Got2, Lox, Pcp4, Enpp2, Rdh10, Col4a1, Gpx3, Cdh1, Dhrs3, Itga3, Plk2, Dcn, Hmox1, Ccnd2, Fth1	http://discovery.lifemapsc.com/gene-expression-signals/high-throughput/large-scale-dataset-mgi/bladder
0.385281	BIDiffExpSet	Lung ; Pneumocytes	In vivo	PostNatal	Lung	27	1153	COL1A2, GSTP1, CALU, COL4A2, ID3, KRT19, KRT7, POSTN, PPP1R14B, CAVIN1, VKORC1, STK24, CD151, CDH1, ITGA3, DSTN, ITGB1, COX5B, UQCRB, SPECC1, KRT8, ACTN4, CDKN2B, ANXA3, MYH9, ENAH, CALM2	http://discovery.lifemapsc.com/gene-expression-signals/high-throughput/large-scale-dataset-human-protein-atlas-protein-expression-data/lung-pneumocytes
0.384891	Cell	Secondary Oocyte	In vivo	PostNatal	Gonad, Ovary, Female Gametocytes, Germ Cells	2	123	OTX2, Ly6e	http://discovery.lifemapsc.com/in-vivo-development/ovary/antral-follicle/secondary-oocyte
0.383443	OrganSystem	Tonsil	In vivo	Prenatal-PostNatal	Tonsil	3	230	ENPP2, EFEMP2, ACTG1	http://discovery.lifemapsc.com/in-vivo-development/tonsil
0.381228	BIDiffExpSet	SMALL INTESTINE	In vivo	PostNatal	Intestine	4	78	ITGAV, CALR, ALDH1A1, SLC4A2	http://discovery.lifemapsc.com/gene-expression-signals/high-throughput/large-scale-dataset-tiger/small-intestine
0.381151	Cell	Epiblast Cells	In vivo	Prenatal	Epiblast	3	212	Ccnd1, Otx2, Tmem14a	http://discovery.lifemapsc.com/in-vivo-development/epiblast/epiblast/epiblast-cells
0.380243	BIDiffExpSet	Heart/ventricle	In vivo	Prenatal	Heart	5	135	Apold1, Cdh1, Dstn, Chchd10, Tgfbi	http://discovery.lifemapsc.com/gene-expression-signals/high-throughput/large-scale-dataset-eurexpress/heart/ventricle
0.379028	Cell	Limb Bud Mesenchyme Cells	In vivo	Prenatal	Mesoderm, Limb	2	122	Id1, Grem1	http://discovery.lifemapsc.com/in-vivo-development/limb/limb-bud/limb-bud-mesenchyme-cells
0.37557	BIDiffExpSet	Lymph Node ; Non-germinal Center Cells	In vivo	PostNatal	Lymph	28	1594	COL1A2, SOD1, GOT2, MAN2A1, PFN1, HINT1, BAX, LGALS1, PPP1R14B, MYDGF, STK24, DHRS3, DSTN, ITGB1, HMOX1, THBS1, WFIKKN2, CTSH, COX5B, PABPC1, COX17, UQCRB, ADD3, SPECC1, CDKN2B, MYH9, CRYZ, CALM2	http://discovery.lifemapsc.com/gene-expression-signals/high-throughput/large-scale-dataset-human-protein-atlas-protein-expression-data/lymph-node-non-germinal-center-cells
0.373148	AnatCompartment	Interscapular Brown Adipose Depot	In vivo	Prenatal-PostNatal	Adipose	3	250	Dio2, Ptgds, Chchd10	http://discovery.lifemapsc.com/in-vivo-development/adipose/interscapular-brown-adipose-depot
0.370955	BIDiffExpSet	Heart/atrium	In vivo	Prenatal	Heart	21	421	Sox9, Gstp-ps, Clu, Got2, Lox, Serpinf1, Sox4, Pttg1ip, Enpp2, Col4a1, Gpx3, Dhrs3, Itga3, Dcn, Ccnd2, Uqcr10, P4hb, Sgk3, Atp5g2, Fth1, Gapdh	http://discovery.lifemapsc.com/gene-expression-signals/high-throughput/large-scale-dataset-mgi/heart/atrium
0.36933	BIDiffExpSet	Trigeminal Ganglion	In vivo	PostNatal	Brain	6	100	PTGDS, CLU, NNMT, GPX3, DCN, MAP1B	http://discovery.lifemapsc.com/gene-expression-signals/high-throughput/large-scale-dataset-gnf-biogps/trigeminal-ganglion
0.368123	BIDiffExpSet	Left Ventricular Apex Samples	In vivo	PostNatal	Heart	2	46	TYRP1, ITGB1	http://discovery.lifemapsc.com/gene-expression-signals/high-throughput/large-scale-dataset-barcode-u133a/left-ventricular-apex-samples
0.366667	Cell	Developing Peritubular Myoid Cells	In vivo	Prenatal	Gonad, Testis	2	7	Col1a1, Cald1	http://discovery.lifemapsc.com/in-vivo-development/testis/testis-cord/developing-peritubular-myoid-cells
0.366667	Cell	Secondary Enamel Knot Cells	In vivo	Prenatal	Tooth	2	17	Cdkn1a, Bmp7	http://discovery.lifemapsc.com/in-vivo-development/tooth/enamel-knot/secondary-enamel-knot-cells
0.366667	AnatCompartment	Mandibular Fossa	In vivo	Prenatal	Bone	2	11	Col1a2, Meg3	http://discovery.lifemapsc.com/in-vivo-development/bone/mandibular-fossa
0.366667	AnatCompartment	Right Ventricle	In vivo	Prenatal-PostNatal	Heart	2	17	Tacc1, Timp3	http://discovery.lifemapsc.com/in-vivo-development/heart/right-ventricle
0.366667	Cell	S-shaped Body Distal Cells	In vivo	Prenatal	Kidney	2	13	Ccnd1, Cdh1	http://discovery.lifemapsc.com/in-vivo-development/kidney/s-shaped-body-distal-segment/s-shaped-body-distal-cells
0.366667	Cell	Peritubular Myoid Cells	In vivo	Prenatal-PostNatal	Gonad, Testis	2	6	Fn1, Acta2	http://discovery.lifemapsc.com/in-vivo-development/testis/testis-cord/peritubular-myoid-cells
0.366667	Cell	Angioblasts	In vivo	Prenatal	Kidney, Endothelium	2	10	Col4a2, Col4a1	http://discovery.lifemapsc.com/in-vivo-development/kidney/s-shaped-body/angioblasts
0.366667	Cell	Anterior Visceral Endoderm Cells	In vivo	Prenatal	Hypoblast, Yolk Sac	2	15	Sfrp1, Otx2	http://discovery.lifemapsc.com/in-vivo-development/hypoblast/extraembryonic-visceral-endoderm/anterior-visceral-endoderm-cells
0.366667	Cell	Fetal Hair Placode Cells	In vivo	Prenatal-PostNatal	Hair, Epithelial Cells	2	12	Sox9, Ccnd1	http://discovery.lifemapsc.com/in-vivo-development/hair/hair-follicle/fetal-hair-placode-cells
0.366667	Cell	Periderm Cells	In vivo	Prenatal	Epidermis, Epithelial Cells	2	9	KRT19, Krt8	http://discovery.lifemapsc.com/in-vivo-development/epidermis/embryonic-epidermis/periderm-cells
0.366667	TCCell	Human fetal bone marrow-derived mesenchymal stromal cells	In vitro	Prenatal	Bone	2	3	FRZB, GREM1	http://discovery.lifemapsc.com/stem-cell-differentiation/in-vitro-cells/bone-homo-sapiens-human-fetal-bone-marrow-derived-mesenchymal-stromal-cells-leiden-university-medical-center
0.366667	PDCell	Chondrogenic embryoid body constructs	In vitro	Prenatal	Uncategorized	2	3	COL1A2, COL1A1	http://discovery.lifemapsc.com/stem-cell-differentiation/protocols/cartilage-differentiation-generation-of-fibrocartilage-like-constructs?TCCellID=2fec8abe-8e1e-43ff-9a6d-27437aaac49c
0.366667	PDCell	VEGF/bFGF-induced embryoid bodies	In vitro	Prenatal	Uncategorized	2	7	TAGLN, CALD1	http://discovery.lifemapsc.com/stem-cell-differentiation/protocols/smooth-muscle-differentiation-generation-of-vascular-smooth-muscle-cells-from-human-embryonic-stem-cells?TCCellID=4736c01f-c4a5-4ed8-9f19-d5d3f6ffb439
0.366066	AnatCompartment	Body Subcutaneous White Adipose	In vivo	Prenatal	Adipose	2	205	Dapl1, Dbi	http://discovery.lifemapsc.com/in-vivo-development/adipose/body-subcutaneous-white-adipose
0.365927	BIDiffExpSet	Human Colonic Smooth Muscle Cells (HCoSMC)	In vitro	PostNatal	Colon, Smooth Muscle	5	96	FOS, THY1, DCN, LUM, TMSB15A	http://discovery.lifemapsc.com/gene-expression-signals/high-throughput/large-scale-dataset-cultured-cell-collection/human-colonic-smooth-muscle-cells-hcosmc
0.362575	BIDiffExpSet	Lymph Node ; Germinal Center Cells	In vivo	PostNatal	Lymph	26	1415	CALU, GOT2, ID3, PFN1, HINT1, BAX, STK24, CD151, DHRS3, DSTN, ITGB1, APC, HMOX1, THBS1, WFIKKN2, CTSH, COX5B, PABPC1, COX17, UQCRB, ADD3, SPECC1, CDKN2B, ANXA3, MYH9, CALM2	http://discovery.lifemapsc.com/gene-expression-signals/high-throughput/large-scale-dataset-human-protein-atlas-protein-expression-data/lymph-node-germinal-center-cells
0.361302	TCCell	Extra-embryonic endoderm cells	In vitro	Prenatal	Extraembryonic Tissues	2	31	Vegfa, Krt8	http://discovery.lifemapsc.com/stem-cell-differentiation/in-vitro-cells/extraembryonic-tissues-mus-musculus-extra-embryonic-endoderm-cells-mount-sinai-hospital
0.360735	BIDiffExpSet	Colon ; Peripheral Nerve/ganglion	In vivo	PostNatal	Colon, Peripheral Nervous System	26	1414	CST3, PPIB, GOT2, ID3, PFN1, PPP1R14B, VKORC1, STK24, DHRS3, DSTN, GLS, APC, COX17, MAP1B, UQCRB, ADD3, GNB3, ACTN4, CDKN2B, S100A11, CLGN, ANXA3, SLC4A2, MYH9, ENAH, CALM2	http://discovery.lifemapsc.com/gene-expression-signals/high-throughput/large-scale-dataset-human-protein-atlas-protein-expression-data/colon-peripheral-nerve/ganglion
0.360612	OrganSystem	Peripheral Nervous System	In vivo	Prenatal-PostNatal	Peripheral Nervous System	16	606	Sod1, Clu, Got2, Sox4, Pcp4, Hspb8, Col4a1, Dhrs3, Itga3, Dcn, Gls, Map1b, Sgk3, Ahcyl2, Fth1, Gapdh	http://discovery.lifemapsc.com/in-vivo-development/peripheral-nervous-system
0.355556	BIDiffExpSet	Metanephros/nephrogenic Zone	In vivo	Prenatal-PostNatal	Kidney	7	49	Cdkn1a, Lgals1, Gulp1, Smoc2, Myl9, Kif5c, Meg3	http://discovery.lifemapsc.com/gene-expression-signals/high-throughput/large-scale-dataset-gudmap/metanephros/nephrogenic-zone
0.353551	AnatCompartment	Spinal Ventral Columns	In vivo	Prenatal	Neural Tube	3	332	Col8a1, Timp3, Tmsb10	http://discovery.lifemapsc.com/in-vivo-development/neural-tube/spinal-ventral-columns
0.351985	AnatCompartment	Interstitial Stroma	In vivo	Prenatal-PostNatal	Kidney	6	71	Ccnd1, Id3, Vcan, Gulp1, Tgfbi, Sgk1	http://discovery.lifemapsc.com/in-vivo-development/kidney/interstitial-stroma
0.349914	BIDiffExpSet	Human Skeletal Muscle Myoblast (HSkMM)	In vitro	PostNatal	Skeletal Muscle	4	97	FN1, ENPP2, DCN, SERPINE1	http://discovery.lifemapsc.com/gene-expression-signals/high-throughput/large-scale-dataset-cultured-cell-collection/human-skeletal-muscle-myoblast-hskmm
0.349808	Cell	Mature Endothelial Cells	In vivo	Prenatal-PostNatal	Eye, Endothelium, Cornea	3	24	PTGDS, SFRP1, S100A6	http://discovery.lifemapsc.com/in-vivo-development/eye/corneal-endothelium/mature-endothelial-cells
0.349607	BIDiffExpSet	Atrial Myocardium	In vivo	PostNatal	Heart, Muscle	3	75	TYRP1, ITGB1, ELN	http://discovery.lifemapsc.com/gene-expression-signals/high-throughput/large-scale-dataset-barcode-u133a/atrial-myocardium
0.348641	BIDiffExpSet	Hippocampus ; Glial Cells	In vivo	PostNatal	Brain, Glial Cells	11	873	SOD1, CALU, ERMN, APC, WFIKKN2, COX5B, GLUL, UQCRB, ADD3, CDKN2B, CRYZ	http://discovery.lifemapsc.com/gene-expression-signals/high-throughput/large-scale-dataset-human-protein-atlas-protein-expression-data/hippocampus-glial-cells
0.345096	BIDiffExpSet	Human Preadipocyte-subcutaneous (HPA-s)	In vitro	PostNatal	Adipose	4	97	ENPP2, DCN, HMOX1, COLEC12	http://discovery.lifemapsc.com/gene-expression-signals/high-throughput/large-scale-dataset-cultured-cell-collection/human-preadipocyte-subcutaneous-hpa-s
0.344814	BIDiffExpSet	Human Cardiac Fibroblasts-adult Ventrical (HCF-av)	In vitro	PostNatal	Heart, Fibroblasts	4	98	IGFBP3, FN1, SERPINF1, VCAN	http://discovery.lifemapsc.com/gene-expression-signals/high-throughput/large-scale-dataset-cultured-cell-collection/human-cardiac-fibroblasts-adult-ventrical-hcf-av
0.344544	BIDiffExpSet	Skeleton/axial Skeleton	In vivo	Prenatal	Lateral Plate Mesoderm, Mesoderm, Somite, Paraxial Mesoderm	20	516	Sox9, Cdkn1a, Dio2, Gstp2, Frzb, Cox7b, Lox, Serpinf1, Ndufb2, Pcp4, Enpp2, Hspb8, Gpx3, Plk2, Ccnd2, Cox5b, Glul, Sgk3, Atp5l, Gapdh	http://discovery.lifemapsc.com/gene-expression-signals/high-throughput/large-scale-dataset-mgi/skeleton/axial-skeleton
0.342493	Cell	Lens Pit Cells	In vivo	Prenatal	Eye, Lens	2	12	Cdh1, Aldh1a1	http://discovery.lifemapsc.com/in-vivo-development/eye/lens-pit/lens-pit-cells
0.339821	AnatCompartment	Retinal Pigmented Epithelium	In vivo	Prenatal-PostNatal	Eye, Retinal Pigmented Epithelium (RPE)	2	20	OTX2, Aldh1a1	http://discovery.lifemapsc.com/in-vivo-development/eye/retinal-pigmented-epithelium
0.339706	BIDiffExpSet	Skeletal Muscle ; Myocytes	In vivo	PostNatal	Skeletal Muscle	25	1395	CALU, COL4A2, ID3, MAN2A1, PFN1, THY1, POSTN, CAVIN1, OGFRL1, ITGB8, DHRS3, COL8A1, ITGB1, MYL12A, APC, THBS1, WFIKKN2, COX5B, COX17, UQCRB, TNNC1, CDKN2B, TPM4, TPM1, CALM2	http://discovery.lifemapsc.com/gene-expression-signals/high-throughput/large-scale-dataset-human-protein-atlas-protein-expression-data/skeletal-muscle-myocytes
0.338268	BIDiffExpSet	Tonsil ; Germinal Center Cells	In vivo	PostNatal	Tonsil	25	1557	GOT2, PFN1, HINT1, BAX, MYDGF, STK24, CD151, DHRS3, DSTN, ITGB1, APC, HMOX1, THBS1, WFIKKN2, CTSH, COX5B, PABPC1, COX17, UQCRB, ADD3, SPECC1, ACTN4, CDKN2B, MYH9, CALM2	http://discovery.lifemapsc.com/gene-expression-signals/high-throughput/large-scale-dataset-human-protein-atlas-protein-expression-data/tonsil-germinal-center-cells
0.335013	BIDiffExpSet	Spleen ; Cells in Red Pulp	In vivo	PostNatal	Spleen	24	1253	CST3, SOD1, GSTP1, PPIB, CALU, VCAN, PFN1, BAX, LGALS1, STK24, CD151, ITGB1, HMOX1, THBS1, COX5B, COX17, UQCRB, ADD3, SPECC1, ACTN4, CDKN2B, ANXA3, SLC4A2, CALM2	http://discovery.lifemapsc.com/gene-expression-signals/high-throughput/large-scale-dataset-human-protein-atlas-protein-expression-data/spleen-cells-in-red-pulp
0.334665	BIDiffExpSet	Oral Region/upper Jaw/tooth/molar	In vivo	Prenatal	Tooth	9	189	Emp2, Frzb, Krt19, Krt7, Tmed3, Itgav, Gem, Specc1, Ahcyl2	http://discovery.lifemapsc.com/gene-expression-signals/high-throughput/large-scale-dataset-eurexpress/oral-region/upper-jaw/tooth/molar
0.333333	AnatCompartment	Atrioventricular Valves	In vivo	Prenatal	Heart	1	5	Tacc1	http://discovery.lifemapsc.com/in-vivo-development/heart/atrioventricular-valves
0.333333	Cell	Prechondrocytes	In vivo	Prenatal	Lung	1	1	Sox9	http://discovery.lifemapsc.com/in-vivo-development/lung/tracheal-cartilage/prechondrocytes
0.333333	AnatCompartment	Sacral Back Muscles	In vivo	Prenatal-PostNatal	Skeletal Muscle	1	2	PRSS12	http://discovery.lifemapsc.com/in-vivo-development/skeletal-muscle/sacral-back-muscles
0.333333	Cell	Loose Mesenchyme Cells	In vivo	Prenatal	Kidney	1	4	Grem1	http://discovery.lifemapsc.com/in-vivo-development/kidney/metanephric-mesenchyme/loose-mesenchyme-cells
0.333333	AnatCompartment	Sacral Epaxial Myotome	In vivo	Prenatal	Somite	1	2	PRSS12	http://discovery.lifemapsc.com/in-vivo-development/somite/sacral-epaxial-myotome
0.333333	Cell	Alveolar Progenitor Cells	In vivo	Prenatal	Lung, Epithelial Cells	1	6	Sox9	http://discovery.lifemapsc.com/in-vivo-development/lung/terminal-sacs/alveolar-progenitor-cells
0.333333	AnatCompartment	Cervical Epaxial Myotome	In vivo	Prenatal	Somite	1	2	PRSS12	http://discovery.lifemapsc.com/in-vivo-development/somite/cervical-epaxial-myotome
0.333333	Cell	Pericytes	In vivo	Prenatal	Liver, Pericytes	1	5	Acta2	http://discovery.lifemapsc.com/in-vivo-development/liver/sinusoids/pericytes
0.333333	Cell	Intraembryonic Ectoderm Cells	In vivo	Prenatal	Ectoderm	1	20	Otx2	http://discovery.lifemapsc.com/in-vivo-development/ectoderm/ectoderm/intraembryonic-ectoderm-cells
0.333333	Cell	Cementocytes	In vivo	PostNatal	Tooth	1	3	Col1a1	http://discovery.lifemapsc.com/in-vivo-development/tooth/cementum/cementocytes
0.333333	AnatCompartment	Lumbar Mesenchymal Sclerotome	In vivo	Prenatal	Somite	1	4	SOX9	http://discovery.lifemapsc.com/in-vivo-development/somite/lumbar-mesenchymal-sclerotome
0.333333	AnatCompartment	Myelencephalon	In vivo	Prenatal-PostNatal	Neural Tube	1	3	Otx2	http://discovery.lifemapsc.com/in-vivo-development/neural-tube/myelencephalon
0.333333	AnatCompartment	Optic Stalk	In vivo	Prenatal-PostNatal	Eye	1	7	OTX2	http://discovery.lifemapsc.com/in-vivo-development/eye/optic-stalk
0.333333	AnatCompartment	Wolffian Duct	In vivo	Prenatal	Kidney	1	5	Tgfbi	http://discovery.lifemapsc.com/in-vivo-development/kidney/wolffian-duct
0.333333	Cell	Distal Lung Epithelial Cells	In vivo	Prenatal-PostNatal	Lung, Epithelial Cells	1	4	Sox9	http://discovery.lifemapsc.com/in-vivo-development/lung/terminal-sacs/distal-lung-epithelial-cells
0.333333	Cell	Fetal Corneal Superbasal Epithelial Cells	In vivo	Prenatal	Eye, Cornea, Epithelial Cells	1	5	Dapl1	http://discovery.lifemapsc.com/in-vivo-development/eye/corneal-epithelium/fetal-corneal-superbasal-epithelial-cells
0.333333	Cell	V3 Neural Progenitor Cells	In vivo	Prenatal	Neural Tube	1	4	Sox9	http://discovery.lifemapsc.com/in-vivo-development/neural-tube/pv3-neural-domain/v3-neural-progenitor-cells
0.333333	Cell	V1 Neural Progenitor Cells	In vivo	Prenatal	Neural Tube	1	6	Sox9	http://discovery.lifemapsc.com/in-vivo-development/neural-tube/pv1-neural-domain/v1-neural-progenitor-cells
0.333333	Cell	Corneal Transient Amplifying Cells	In vivo	PostNatal	Eye, Cornea, Epithelial Cells	1	6	Dapl1	http://discovery.lifemapsc.com/in-vivo-development/eye/corneal-epithelium/corneal-transient-amplifying-cells
0.333333	Cell	Meningeal Progenitor Cells	In vivo	Prenatal	Brain, Brain Barriers, Meninges	1	7	Bmp7	http://discovery.lifemapsc.com/in-vivo-development/brain/anterior-meninges/meningeal-progenitor-cells
0.333333	Cell	Mural Granulosa Cells	In vivo	PostNatal	Ovary	1	9	Ctsl	http://discovery.lifemapsc.com/in-vivo-development/ovary/antral-follicle/mural-granulosa-cells
0.333333	Cell	Distal Lung Progenitor Cells	In vivo	Prenatal	Lung	1	17	Sox9	http://discovery.lifemapsc.com/in-vivo-development/lung/lung-bud/distal-lung-progenitor-cells
0.333333	Cell	Mesenchymal Cells	In vivo	Prenatal	Heart, Epicardium	1	9	Sox9	http://discovery.lifemapsc.com/in-vivo-development/heart/epicardium/mesenchymal-cells
0.333333	Cell	Spinal Neural Tube Cells	In vivo	Prenatal	Neural Tube	1	5	Vegfa	http://discovery.lifemapsc.com/in-vivo-development/neural-tube/neural-tube/spinal-neural-tube-cells
0.333333	Cell	Neural Fold Cells	In vivo	Prenatal	Neural Ectoderm, Neural Tube	1	5	Nog	http://discovery.lifemapsc.com/in-vivo-development/neural-tube/primitive-spinal-cord/neural-fold-cells
0.333333	Cell	Ventral Pancreatic Mesenchymal Cells	In vivo	Prenatal	Mesoderm, Pancreas	1	3	Cdh1	http://discovery.lifemapsc.com/in-vivo-development/pancreas/ventral-pancreatic-mesenchyme/ventral-pancreatic-mesenchymal-cells
0.333333	AnatCompartment	Lumbar Back Muscles	In vivo	Prenatal-PostNatal	Skeletal Muscle	1	2	PRSS12	http://discovery.lifemapsc.com/in-vivo-development/skeletal-muscle/lumbar-back-muscles
0.333333	Cell	Dorsal Pancreatic Mesenchymal Cells	In vivo	Prenatal	Mesoderm, Pancreas	1	11	Nog	http://discovery.lifemapsc.com/in-vivo-development/pancreas/dorsal-pancreatic-mesenchyme/dorsal-pancreatic-mesenchymal-cells
0.333333	AnatCompartment	Atrioventricular Endocardial Cushion	In vivo	Prenatal	Heart	1	6	Postn	http://discovery.lifemapsc.com/in-vivo-development/heart/atrioventricular-endocardial-cushion
0.333333	AnatCompartment	Thoracic Epaxial Myotome	In vivo	Prenatal	Somite	1	2	PRSS12	http://discovery.lifemapsc.com/in-vivo-development/somite/thoracic-epaxial-myotome
0.333333	AnatCompartment	Lens Vesicle	In vivo	Prenatal	Eye, Lens	1	10	OTX2	http://discovery.lifemapsc.com/in-vivo-development/eye/lens-vesicle
0.333333	Cell	Ectoderm Cells	In vivo	Prenatal	Ectoderm, Head Mesenchyme	1	3	VEGFA	http://discovery.lifemapsc.com/in-vivo-development/head-mesenchyme/branchial-arch-2/ectoderm-cells
0.333333	Cell	Hepatic Stellate Cells	In vivo	Prenatal-PostNatal	Liver	1	9	Vegfa	http://discovery.lifemapsc.com/in-vivo-development/liver/sinusoids/hepatic-stellate-cells
0.333333	AnatCompartment	Lumbar Epaxial Myotome	In vivo	Prenatal	Somite	1	2	PRSS12	http://discovery.lifemapsc.com/in-vivo-development/somite/lumbar-epaxial-myotome
0.333333	Cell	Inner Root Sheath Progenitor Cells	In vivo	Prenatal	Hair, Epithelial Cells	1	6	Bmp7	http://discovery.lifemapsc.com/in-vivo-development/hair/inner-root-sheath/inner-root-sheath-progenitor-cells
0.333333	Cell	Chorionic Mesoderm Cells	In vivo	Prenatal-PostNatal	Chorion	1	2	IGFBP3	http://discovery.lifemapsc.com/in-vivo-development/chorion/chorion-bilayer/chorionic-mesoderm-cells
0.333333	AnatCompartment	Cervical Back Muscles	In vivo	Prenatal-PostNatal	Skeletal Muscle	1	2	PRSS12	http://discovery.lifemapsc.com/in-vivo-development/skeletal-muscle/cervical-back-muscles
0.333333	AnatCompartment	Limb Ectoderm	In vivo	Prenatal	Limb	1	10	Bmp7	http://discovery.lifemapsc.com/in-vivo-development/limb/limb-ectoderm
0.333333	AnatCompartment	Ectoderm	In vivo	Prenatal	Ectoderm	1	22	Bmp7	http://discovery.lifemapsc.com/in-vivo-development/ectoderm/ectoderm
0.333333	AnatCompartment	Thoracic Back Muscles	In vivo	Prenatal-PostNatal	Skeletal Muscle	1	2	PRSS12	http://discovery.lifemapsc.com/in-vivo-development/skeletal-muscle/thoracic-back-muscles
0.333333	Cell	Wolffian Duct Cells	In vivo	Prenatal	Kidney	1	15	Bmp7	http://discovery.lifemapsc.com/in-vivo-development/kidney/wolffian-duct/wolffian-duct-cells
0.333333	Cell	Pretubular Aggregate Cells	In vivo	Prenatal	Kidney	1	6	Bmp7	http://discovery.lifemapsc.com/in-vivo-development/kidney/pretubular-aggregates/pretubular-aggregate-cells
0.333333	TCCell	GLP-transfected mesenchymal stem cells	In vitro	PostNatal	Bone	1	7	VEGFA	http://discovery.lifemapsc.com/stem-cell-differentiation/in-vitro-cells/bone-homo-sapiens-glp-transfected-mesenchymal-stem-cells-cellmed
0.333333	PDCell	Primitive Streak Mesendoderm cells	In vitro	Prenatal	Primitive Streak	1	13	CDH1	http://discovery.lifemapsc.com/stem-cell-differentiation/protocols/cartilage-differentiation-direct-differentiation-of-human-embryonic-stem-cells-into-chondrocytes?TCCellID=0c108288-9ff1-4cdb-93ad-08a3509e14be
0.333333	PDCell	Renal CD133+ cells	In vitro	PostNatal	Kidney	1	9	ITGB1	http://discovery.lifemapsc.com/stem-cell-differentiation/protocols/kidney-differentiation-renal-progenitor-cd133-isolation-from-human-adult-kidney?TCCellID=0c553036-c1ca-48eb-b4a7-08a6481a82d8
0.333333	PDCell	Primitive gut tube-like cells	In vitro	Prenatal	Uncategorized	1	5	CDH1	http://discovery.lifemapsc.com/stem-cell-differentiation/protocols/endoderm-pancreas-differentiation-a-scalable-suspension-protocol-for-derivation-of-pancreatic-cells-from-embryonic-stem-cells?TCCellID=596c033f-8063-4010-b2f8-1552b02fe15f
0.333333	PDCell	Neuroepithelial progenitor cells	In vitro	Prenatal	Uncategorized	1	3	OTX2	http://discovery.lifemapsc.com/stem-cell-differentiation/protocols/brain-motor-neurons-neural-ectoderm-oligodendrocytes-spinal-cord-differentiation-oligodendrocyte-and-motor-neuron-differentiation-from-embryonic-stem-cells?TCCellID=0a0d9ae2-85e0-481d-865e-15a8d0e5e002
0.333333	PDCell	Posterior foregut-like cells	In vitro	Prenatal	Uncategorized	1	11	SOX9	http://discovery.lifemapsc.com/stem-cell-differentiation/protocols/endoderm-pancreas-differentiation-a-scalable-suspension-protocol-for-derivation-of-pancreatic-cells-from-embryonic-stem-cells?TCCellID=7b38e07b-d1f2-4492-a5e9-21c81545f0c8
0.333333	PDCell	HNK1+p75+ cells	In vitro	Prenatal-PostNatal	Neural Crest	1	9	ITGB1	http://discovery.lifemapsc.com/stem-cell-differentiation/protocols/neural-crest-neural-ectoderm-differentiation-derivation-of-neural-crest-cells-and-their-progeny-ms-5-feeder-cells-feeder-free?TCCellID=952c4747-9c80-4937-a605-28f54fdb8fe2
0.333333	PDCell	Dopaminergic neuron-like cells	In vitro	Prenatal	Brain, Dopaminergic Neurons, Neurons	1	9	ITGB1	http://discovery.lifemapsc.com/stem-cell-differentiation/protocols/dopaminergic-neurons-differentiation-purification-of-stem-cell-derived-dopaminergic-neurons-by-isolation-of-ncam1-positive-cells?TCCellID=1c2db9a9-d6c5-468f-a00a-2a4ee457d578
0.333333	PDCell	Neural rosettes	In vitro	Prenatal	Neural Ectoderm	1	11	OTX2	http://discovery.lifemapsc.com/stem-cell-differentiation/protocols/motor-neurons-spinal-cord-differentiation-generation-of-motoneurons-from-stem-cell-by-co-culture-with-ms5-cells-and-a-defined-medium?TCCellID=06271ff9-6aa7-4311-8731-40e960969c8a
0.333333	PDCell	Cartilage-like cells	In vitro	Prenatal-PostNatal	Uncategorized	1	3	Nog	http://discovery.lifemapsc.com/stem-cell-differentiation/in-vitro-cells/bone-cartilage-somite-mus-musculus-sclerotome-cells-university-of-alabama-at-birmingham?TCCellID=c733d340-ffea-40ec-9dbb-4248c7271b02
0.333333	TCCell	Hair follicle stem cells	In vitro	PostNatal	Hair	1	12	SOX9	http://discovery.lifemapsc.com/stem-cell-differentiation/in-vitro-cells/hair-homo-sapiens-hair-follicle-stem-cells-university-of-pennsylvania-school-of-medicine
0.333333	TCCell	Adult liver progenitor cells	In vitro	PostNatal	Liver, Epithelial Cells	1	4	ACTA2	http://discovery.lifemapsc.com/stem-cell-differentiation/in-vitro-cells/epithelial-cells-liver-homo-sapiens-adult-liver-progenitor-cells-promethera-biosciences
0.333333	PDCell	Chondrocyte-like cells	In vitro	Prenatal-PostNatal	Uncategorized	1	5	Sox9	http://discovery.lifemapsc.com/stem-cell-differentiation/protocols/cartilage-differentiation-generation-of-articular-chondrocytes-from-stem-cells-by-treatment-with-activin-a?TCCellID=f66af2a2-2597-4495-932c-551b68ca846e
0.333333	PDCell	Neuronal progenitor cells	In vitro	Prenatal	Uncategorized	1	2	Otx2	http://discovery.lifemapsc.com/stem-cell-differentiation/protocols/brain-dopaminergic-neurons-differentiation-derivation-of-dopaminergic-neurons-by-isolation-of-stem-cells-derived-neural-progenitors?TCCellID=22b2b332-7e8d-4065-bf85-5edc12d02afd
0.333333	TCCell	MIXL1::GFP genetically modified stem cells	In vitro	Prenatal	Inner Cell Mass	1	2	CDH1	http://discovery.lifemapsc.com/stem-cell-differentiation/in-vitro-cells/inner-cell-mass-homo-sapiens-mixl1-gfp-genetically-modified-stem-cells-monash-university
0.333333	PDCell	Nucleus pulposus-like cells	In vitro	Prenatal-PostNatal	Cartilage	1	6	Krt8	http://discovery.lifemapsc.com/stem-cell-differentiation/protocols/cartilage-differentiation-derivation-of-nucleus-pulposus-like-cells-from-stem-cells?TCCellID=354fb32b-3baa-4163-bae3-6a4b06ede7ad
0.333333	PDCell	Cardiomyocyte-like cells	In vitro	Prenatal-PostNatal	Heart	1	5	ACTN1	http://discovery.lifemapsc.com/stem-cell-differentiation/protocols/heart-myocardium-differentiation-induction-of-mesoderm-formation-and-cardiomyogenesis-in-human-embryonic-stem-cells-using-wnt3a?TCCellID=15cbf711-8397-4795-b637-6c50d62913f3
0.333333	PDCell	Immature hepatocyte-like cells	In vitro	Prenatal-PostNatal	Liver	1	4	CDH1	http://discovery.lifemapsc.com/stem-cell-differentiation/protocols/liver-differentiation-hepatocyte-like-cell-differentiation-from-human-embryonic-stem-cells?TCCellID=c5941175-c36a-4165-bbbe-756e4a5d518d
0.333333	PDCell	Embryoid bodies	In vitro	Prenatal	Uncategorized	1	16	ITGB5	http://discovery.lifemapsc.com/stem-cell-differentiation/protocols/blood-differentiation-generation-and-expansion-of-erythroid-cells?TCCellID=cf09a3bd-340e-458a-92e0-7cbb0829bb45
0.333333	PDCell	N2-induced embryoid bodies	In vitro	Prenatal	Neural Ectoderm	1	14	OTX2	http://discovery.lifemapsc.com/stem-cell-differentiation/protocols/eye-neural-ectoderm-retina-retinal-pigmented-epithelium-rpe-differentiation-generation-of-photoreceptors-and-retinal-epithelium-cells-from-embryonic-stem-cells?TCCellID=9794dc15-a5e3-447f-8a7e-822c9e817b77
0.333333	TCCell	Human neonatal dermal fibroblasts (Dermagraft)	In vitro	PostNatal	Dermis, Fibroblasts	1	9	VEGFA	http://discovery.lifemapsc.com/stem-cell-differentiation/in-vitro-cells/dermis-fibroblasts-homo-sapiens-human-neonatal-dermal-fibroblasts-dermagraft-organogenesis
0.333333	PDCell	Specified dopaminergic neuron precursors cells	In vitro	Prenatal	Uncategorized	1	4	ITGB1	http://discovery.lifemapsc.com/stem-cell-differentiation/protocols/dopaminergic-neurons-differentiation-purification-of-stem-cell-derived-dopaminergic-neurons-by-isolation-of-ncam1-positive-cells?TCCellID=c39e6913-eee2-4a8e-b7e0-8d18e39c909c
0.333333	PDCell	Articular chondrocyte-like cells	In vitro	Prenatal-PostNatal	Uncategorized	1	6	Sox9	http://discovery.lifemapsc.com/stem-cell-differentiation/protocols/cartilage-differentiation-generation-of-articular-chondrocytes-from-stem-cells-by-treatment-with-activin-a?TCCellID=046124da-2622-41e7-b4c3-906108a244bc
0.333333	PDCell	Floating aggregates	In vitro	Prenatal	Uncategorized	1	6	CDH1	http://discovery.lifemapsc.com/stem-cell-differentiation/protocols/endoderm-pancreas-differentiation-a-scalable-suspension-protocol-for-derivation-of-pancreatic-cells-from-embryonic-stem-cells?TCCellID=d6f25466-0341-4297-8e09-909a61c481d5
0.333333	TCCell	CyT203	In vitro	Prenatal	Inner Cell Mass	1	7	CDH1	http://discovery.lifemapsc.com/stem-cell-differentiation/in-vitro-cells/inner-cell-mass-homo-sapiens-cyt203-viacyte-novocell-san-diego-ca
0.333333	TCCell	Hair follicle stem cells	In vitro	PostNatal	Hair	1	7	ITGB1	http://discovery.lifemapsc.com/stem-cell-differentiation/in-vitro-cells/hair-homo-sapiens-hair-follicle-stem-cells-the-university-of-tokyo
0.333333	TCCell	Neural stem cells	In vitro	Prenatal	Brain	1	16	THY1	http://discovery.lifemapsc.com/stem-cell-differentiation/in-vitro-cells/brain-homo-sapiens-neural-stem-cells-peking-university-beijing
0.333333	PDCell	Endothelial cells and neural cells	In vitro	Prenatal	Uncategorized	1	17	ACTA2	http://discovery.lifemapsc.com/stem-cell-differentiation/protocols/brain-brain-barriers-differentiation-derivation-of-blood-brain-barrier-endothelial-cells-from-human-pluripotent-stem-cells?TCCellID=c9d100d1-f9cd-4ed1-a7d6-b7a40a64617a
0.333333	PDCell	Cardiomyocyte-like cells	In vitro	PostNatal	Heart	1	10	ACTN1	http://discovery.lifemapsc.com/stem-cell-differentiation/protocols/heart-myocardium-differentiation-differentiation-of-human-cardiomyocyte-progenitor-cells-into-functional-mature-cardiomyocytes?TCCellID=3edd2f3e-95d4-4272-9c71-ba84a01a98e1
0.333333	PDCell	Astrocyte-like cells	In vitro	PostNatal	Brain, Astrocytes, Glial Cells	1	6	GLUL	http://discovery.lifemapsc.com/stem-cell-differentiation/protocols/astrocytes-brain-spinal-cord-differentiation-generation-of-astrocyte-like-cells-from-human-mesenchymal-stem-cells?TCCellID=5b096140-b1f4-4f11-b81e-cce6b126a3fb
0.333333	PDCell	Dopaminergic neuron precursors cells	In vitro	Prenatal	Uncategorized	1	3	OTX2	http://discovery.lifemapsc.com/stem-cell-differentiation/protocols/dopaminergic-neurons-differentiation-purification-of-stem-cell-derived-dopaminergic-neurons-by-isolation-of-ncam1-positive-cells?TCCellID=847ecd2e-31a1-4996-a873-d0eb7720aeeb
0.333333	TCCell	Aortic endothelial cells cultured in matrix	In vitro	PostNatal	Endothelium	1	6	TIMP2	http://discovery.lifemapsc.com/stem-cell-differentiation/in-vitro-cells/endothelium-sus-scrofa-aortic-endothelial-cells-cultured-in-matrix-shire
0.333333	PDCell	Mesenchymal progenitor cells	In vitro	Prenatal	Uncategorized	1	8	THY1	http://discovery.lifemapsc.com/stem-cell-differentiation/protocols/bone-differentiation-generation-of-bone-tissue-constructs-from-pluripotent-stem-cells?TCCellID=d09475e3-bbf4-4c4d-bf8d-dfdb7a888805
0.333333	TCCell	Adipose-derived stem cells	In vitro	PostNatal	Adipose	1	5	COL1A1	http://discovery.lifemapsc.com/stem-cell-differentiation/in-vitro-cells/adipose-homo-sapiens-adipose-derived-stem-cells-inst-investigaci-n-hospital-universitario-la-paz
0.333333	TCCell	Parietal epithelial cells (PEC)	In vitro	PostNatal	Kidney, Epithelial Cells	1	17	ITGB1	http://discovery.lifemapsc.com/stem-cell-differentiation/in-vitro-cells/epithelial-cells-kidney-homo-sapiens-parietal-epithelial-cells-pec-university-of-torino
0.333333	TCCell	Hair follicle stem cells	In vitro	PostNatal	Hair	1	5	Acta2	http://discovery.lifemapsc.com/stem-cell-differentiation/in-vitro-cells/hair-rattus-norvegicus-hair-follicle-stem-cells-university-of-durham
0.333333	TCCell	AS034	In vitro	Prenatal	Inner Cell Mass	1	8	THY1	http://discovery.lifemapsc.com/stem-cell-differentiation/in-vitro-cells/inner-cell-mass-homo-sapiens-as034-european-human-embryonic-stem-cell-registry
0.333333	PDCell	Mesenchymal-like cells	In vitro	PostNatal	Uncategorized	1	4	ITGB1	http://discovery.lifemapsc.com/stem-cell-differentiation/protocols/kidney-differentiation-induction-of-mesenchymal-and-epithelial-like-cells-from-human-amniotic-fluid-stem-cells?TCCellID=c8cc530b-e71c-4203-8278-f091f7460188
0.333333	PDCell	Mesenchymal and epithelial cell mixture	In vitro	Prenatal	Uncategorized	1	6	FN1	http://discovery.lifemapsc.com/stem-cell-differentiation/protocols/heart-myocardium-differentiation-extracellular-matrix-promotes-highly-efficient-cardiac-differentiation-of-stem-cells?TCCellID=2387b7a6-5c88-429c-a4a4-f198cc0373df
0.333333	PDCell	Pelleted cells	In vitro	Prenatal	Uncategorized	1	6	THY1	http://discovery.lifemapsc.com/stem-cell-differentiation/protocols/cartilage-differentiation-chondrogenic-differentiation-using-articular-chondrocytes-as-feeder-cells?TCCellID=82ac656e-5c74-4ff0-b9fb-f346496c98ff
0.333333	PDCell	Mesenchymal stem cells	In vitro	Prenatal	Uncategorized	1	8	THY1	http://discovery.lifemapsc.com/stem-cell-differentiation/protocols/tendon-ligament-differentiation-tendon-derivation-from-human-embryonic-stem-cells?TCCellID=e0a3a46d-1971-4347-94ab-fa4a71086ea8
0.333333	PDCell	HNK1+p75+ neural crest cells	In vitro	Prenatal	Neural Crest	1	9	ITGB1	http://discovery.lifemapsc.com/stem-cell-differentiation/protocols/neural-crest-neural-ectoderm-differentiation-derivation-of-neural-crest-cells-and-their-progeny-ms-5-feeder-cells-feeder-free?TCCellID=76c85515-d345-4ea2-acbf-fadffa342de4
0.332546	BIDiffExpSet	Oral Region/lower Jaw/tooth/molar	In vivo	Prenatal	Tooth	9	190	Emp2, Frzb, Krt19, Krt7, Tmed3, Itgav, Gem, Specc1, Ahcyl2	http://discovery.lifemapsc.com/gene-expression-signals/high-throughput/large-scale-dataset-eurexpress/oral-region/lower-jaw/tooth/molar
0.332523	PDCell	Neural precursor spheres	In vitro	Prenatal	Uncategorized	1	23	SOX9	http://discovery.lifemapsc.com/stem-cell-differentiation/protocols/brain-oligodendrocytes-spinal-cord-differentiation-generation-of-ng2-oligodendrocyte-precursor-cells-from-stem-cells-in-a-defined-medium?TCCellID=c37e730f-16d3-453c-b850-0d0b4e9e3a23
0.32968	BIDiffExpSet	Human Nucleus Pulposus Cells (HNPC)	In vitro	PostNatal	Cartilage	3	98	FOS, COL11A1, CPA4	http://discovery.lifemapsc.com/gene-expression-signals/high-throughput/large-scale-dataset-cultured-cell-collection/human-nucleus-pulposus-cells-hnpc
0.329117	Cell	Medial Hinge Point Cells	In vivo	Prenatal	Neural Ectoderm, Neural Tube	1	10	BMP7	http://discovery.lifemapsc.com/in-vivo-development/neural-tube/rhombencephalon/medial-hinge-point-cells
0.329117	Cell	Medial Hinge Point Cells	In vivo	Prenatal	Neural Ectoderm, Neural Tube	1	10	BMP7	http://discovery.lifemapsc.com/in-vivo-development/neural-tube/mesencephalon/medial-hinge-point-cells
0.327905	BIDiffExpSet	Human Cardiac Myocytes-adult (HCM-a)	In vitro	PostNatal	Heart	3	100	SOX9, POSTN, LUM	http://discovery.lifemapsc.com/gene-expression-signals/high-throughput/large-scale-dataset-cultured-cell-collection/human-cardiac-myocytes-adult-hcm-a
0.327156	Cell	Rod Bipolar Precursor Cells	In vivo	Prenatal-PostNatal	Eye, Bipolar, Retina, Neurons	1	5	Otx2	http://discovery.lifemapsc.com/in-vivo-development/eye/inner-nuclear-layer/rod-bipolar-precursor-cells
0.326516	TCCell	Mesenchymal Precursor Cells (STRO-3 selected)	In vitro	PostNatal	Bone	1	11	VEGFA	http://discovery.lifemapsc.com/stem-cell-differentiation/in-vitro-cells/bone-homo-sapiens-mesenchymal-precursor-cells-stro-3-selected-mesoblast
0.326251	Cell	Muscle Progenitor Cells	In vivo	Prenatal	Somite, Skeletal Muscle	2	19	Nog, Sulf1	http://discovery.lifemapsc.com/in-vivo-development/somite/cervical-dorsomedial-dermomyotome-lip/muscle-progenitor-cells
0.325883	Cell	Astrocyte Precursor Cells	In vivo	Prenatal-PostNatal	Neural Tube, Astrocytes	1	10	Sox9	http://discovery.lifemapsc.com/in-vivo-development/neural-tube/dp5-neural-domain/astrocyte-precursor-cells
0.325883	Cell	Astrocyte Precursor Cells	In vivo	Prenatal-PostNatal	Neural Tube, Astrocytes	1	10	Sox9	http://discovery.lifemapsc.com/in-vivo-development/neural-tube/dp6-neural-domain/astrocyte-precursor-cells
0.325883	PDCell	Primitive streak-like cells	In vitro	Prenatal	Primitive Streak	1	10	CDH1	http://discovery.lifemapsc.com/stem-cell-differentiation/protocols/endoderm-pancreas-differentiation-a-scalable-suspension-protocol-for-derivation-of-pancreatic-cells-from-embryonic-stem-cells?TCCellID=9605e785-4b93-461f-b48d-2c6e3dcb34d2
0.324082	BIDiffExpSet	Appendix ; Lymphoid Tissue	In vivo	PostNatal	Colon	23	1352	GOT2, ID3, PFN1, ITGAV, STK24, DSTN, ITGB1, APC, HMOX1, THBS1, WFIKKN2, CTSH, COX5B, PABPC1, COX17, UQCRB, ADD3, SPECC1, ACTN4, CDKN2B, SLC4A2, MYH9, CALM2	http://discovery.lifemapsc.com/gene-expression-signals/high-throughput/large-scale-dataset-human-protein-atlas-protein-expression-data/appendix-lymphoid-tissue
0.323878	Cell	Megakaryocytes	In vivo	Prenatal-PostNatal	Blood	3	24	CLU, ITGB5, CALD1	http://discovery.lifemapsc.com/in-vivo-development/blood/hematopoietic-bone-marrow/megakaryocytes
0.32341	Cell	Cranial Neural Plate Cells	In vivo	Prenatal	Neural Ectoderm	1	9	BMP7	http://discovery.lifemapsc.com/in-vivo-development/neural-ectoderm/neural-plate/cranial-neural-plate-cells
0.323318	Cell	Cortical Stroma Cells	In vivo	Prenatal-PostNatal	Kidney	4	51	Ccnd1, Id3, Vcan, Tgfbi	http://discovery.lifemapsc.com/in-vivo-development/kidney/interstitial-stroma/cortical-stroma-cells
0.323008	BIDiffExpSet	PERIPHERAL NERVOUS SYSTEM	In vivo	PostNatal	Peripheral Nervous System	2	92	CHRNA3, KIF5C	http://discovery.lifemapsc.com/gene-expression-signals/high-throughput/large-scale-dataset-tiger/peripheral-nervous-system
0.321424	Cell	Astrocyte Precursor Cells	In vivo	Prenatal-PostNatal	Neural Tube, Astrocytes	2	16	Sox9, Id3	http://discovery.lifemapsc.com/in-vivo-development/neural-tube/pv3-neural-domain/astrocyte-precursor-cells
0.320687	BIDiffExpSet	Salivary Gland	In vivo	PostNatal	Oral Cavity	3	99	SOX9, SFRP1, TMED3	http://discovery.lifemapsc.com/gene-expression-signals/high-throughput/large-scale-dataset-gnf-biogps/salivary-gland
0.320203	BIDiffExpSet	Uterus 2 ; Cells in Endometrial Stroma	In vivo	PostNatal	Uterus	20	742	SOD1, CALU, COL4A2, VCAN, LGALS1, CAVIN1, SERPINH1, ITGAV, DSTN, DCN, ITGB1, COX5B, UQCRB, ADD3, SPECC1, CDKN2B, TPM1, ACTA2, CALM2, CALD1	http://discovery.lifemapsc.com/gene-expression-signals/high-throughput/large-scale-dataset-human-protein-atlas-protein-expression-data/uterus-2-cells-in-endometrial-stroma
0.319308	Cell	Limb Muscle Progenitor Cells	In vivo	Prenatal	Limb, Skeletal Muscle	1	16	Fn1	http://discovery.lifemapsc.com/in-vivo-development/limb/hindlimb-myotome/limb-muscle-progenitor-cells
0.319154	Cell	Muscle Progenitor Cells	In vivo	Prenatal	Somite, Skeletal Muscle	2	19	Nog, Sulf1	http://discovery.lifemapsc.com/in-vivo-development/somite/lumbar-dorsomedial-dermomyotome-lip/muscle-progenitor-cells
0.319154	Cell	Muscle Progenitor Cells	In vivo	Prenatal	Somite, Skeletal Muscle	2	19	Nog, Sulf1	http://discovery.lifemapsc.com/in-vivo-development/somite/thoracic-dorsomedial-dermomyotome-lip/muscle-progenitor-cells
0.319154	Cell	Muscle Progenitor Cells	In vivo	Prenatal	Somite, Skeletal Muscle	2	19	Nog, Sulf1	http://discovery.lifemapsc.com/in-vivo-development/somite/sacral-dorsomedial-dermomyotome-lip/muscle-progenitor-cells
0.318744	AnatCompartment	Comma-shaped Body	In vivo	Prenatal	Kidney	1	16	Id1	http://discovery.lifemapsc.com/in-vivo-development/kidney/comma-shaped-body
0.318744	Cell	Early MN Progenitor Cells	In vivo	Prenatal	Neural Tube, Spinal Cord, Motor Neurons	1	13	Sox9	http://discovery.lifemapsc.com/in-vivo-development/neural-tube/motor-neural-progenitor-domain/early-mn-progenitor-cells
0.317687	BIDiffExpSet	Nose/nasal Cavity/epithelium/olfactory	In vivo	Prenatal	Nose	21	685	Cstb, Sox9, Cdkn1a, Sod1, Frzb, Clu, Got2, Lox, Sfrp1, Tgm2, Hspb8, Otx2, Rdh10, Cdh1, Itga3, Plk2, Dcn, Gls, Sgk3, Gapdh, Aldh1a1	http://discovery.lifemapsc.com/gene-expression-signals/high-throughput/large-scale-dataset-mgi/nose/nasal-cavity/epithelium/olfactory
0.315808	BIDiffExpSet	Sensory Organ/nose	In vivo	Prenatal	Nose	21	694	Cstb, Sox9, Cdkn1a, Sod1, Frzb, Clu, Got2, Lox, Sfrp1, Tgm2, Hspb8, Otx2, Rdh10, Cdh1, Itga3, Plk2, Dcn, Gls, Sgk3, Gapdh, Aldh1a1	http://discovery.lifemapsc.com/gene-expression-signals/high-throughput/large-scale-dataset-mgi/sensory-organ/nose
0.315257	BIDiffExpSet	Amniotic Fluid	In vivo	Prenatal	Amnion	4	199	FBXO32, ITGB8, QSOX1, SERF2	http://discovery.lifemapsc.com/gene-expression-signals/high-throughput/large-scale-dataset-barcode-u133-plus-2-0/amniotic-fluid
0.314411	TCCell	Neural stem/progenitor cells (family)	In vitro	Prenatal-PostNatal	Central Nervous System, Neurons	1	19	THY1	http://discovery.lifemapsc.com/stem-cell-differentiation/in-vitro-cells/central-nervous-system-neurons-homo-sapiens-neural-stem-progenitor-cells-family
0.314387	BIDiffExpSet	Skin 1 ; Langerhans	In vivo	PostNatal	Skin	22	1204	COL1A2, SOD1, CALU, ID3, PFN1, LGALS1, PPP1R14B, STK24, CDH1, DHRS3, DSTN, COL8A1, APC, CTSH, COX5B, UQCRB, ACTN4, CDKN2B, S100A11, MYH9, ENAH, CALM2	http://discovery.lifemapsc.com/gene-expression-signals/high-throughput/large-scale-dataset-human-protein-atlas-protein-expression-data/skin-1-langerhans
0.314183	Cell	Astrocyte Precursor Cells	In vivo	Prenatal-PostNatal	Neural Tube, Astrocytes	2	16	Sox9, Id3	http://discovery.lifemapsc.com/in-vivo-development/neural-tube/pv1-neural-domain/astrocyte-precursor-cells
0.313375	PDCell	Mesoderm-like cells	In vitro	Prenatal	Mesoderm	1	26	SOX9	http://discovery.lifemapsc.com/stem-cell-differentiation/protocols/cartilage-differentiation-direct-differentiation-of-human-embryonic-stem-cells-into-chondrocytes?TCCellID=41f5d410-d847-4ac9-843f-bd7d1d2541a2
0.312864	Cell	Visceral Endoderm Cells	In vivo	Prenatal	Hypoblast, Yolk Sac	1	23	Otx2	http://discovery.lifemapsc.com/in-vivo-development/hypoblast/visceral-endoderm/visceral-endoderm-cells
0.312357	Cell	Medial Hinge Point Cells	In vivo	Prenatal	Neural Ectoderm, Neural Tube	1	10	BMP7	http://discovery.lifemapsc.com/in-vivo-development/neural-tube/prosencephalon/medial-hinge-point-cells
0.311854	TCCell	Full-thickness skin substitutes	In vitro	PostNatal	Epidermis, Epithelial Cells	2	15	COL4A1, CDH1	http://discovery.lifemapsc.com/stem-cell-differentiation/in-vitro-cells/epidermis-epithelial-cells-homo-sapiens-full-thickness-skin-substitutes-stratatech
0.311111	BIDiffExpSet	Skeleton/axial Skeleton	In vivo	Prenatal	Lateral Plate Mesoderm, Mesoderm, Somite, Paraxial Mesoderm	5	144	Itga11, Col8a1, Thbs1, Colec12, Tgfbi	http://discovery.lifemapsc.com/gene-expression-signals/high-throughput/large-scale-dataset-eurexpress/skeleton/axial-skeleton
0.310885	Cell	S-shaped Body Medial Cells	In vivo	Prenatal	Kidney	2	21	Ccnd1, Cdh1	http://discovery.lifemapsc.com/in-vivo-development/kidney/s-shaped-body-medial-segment/s-shaped-body-medial-cells
0.309703	BIDiffExpSet	Human Chorionic Mesenchymal Stromal Cells (HCMSC)	In vitro	PostNatal	Chorion	2	96	FBN1, COL11A1	http://discovery.lifemapsc.com/gene-expression-signals/high-throughput/large-scale-dataset-cultured-cell-collection/human-chorionic-mesenchymal-stromal-cells-hcmsc
0.309196	BIDiffExpSet	Placenta	In vivo	Prenatal	Placenta	3	128	TGM2, FSTL3, PSG4	http://discovery.lifemapsc.com/gene-expression-signals/high-throughput/large-scale-dataset-barcode-u133-plus-2-0/placenta
0.308929	Cell	Pre-myocardial Cells	In vivo	Prenatal	Heart, Lateral Plate Mesoderm, Myocardium	1	14	Bmp7	http://discovery.lifemapsc.com/in-vivo-development/lateral-plate-mesoderm/cardiogenic-mesoderm/pre-myocardial-cells
0.308845	BIDiffExpSet	Human Neuron (HN)	In vitro	PostNatal	Neurons	2	98	KIF5C, TMSB15A	http://discovery.lifemapsc.com/gene-expression-signals/high-throughput/large-scale-dataset-cultured-cell-collection/human-neuron-1
0.307519	Cell	Mononucleated Osteoclasts	In vivo	Prenatal-PostNatal	Bone	1	15	Fos	http://discovery.lifemapsc.com/in-vivo-development/bone/bone-marrow/mononucleated-osteoclasts
0.306157	BIDiffExpSet	Vagina ; Squamous Epithelial Cells	In vivo	PostNatal	Uterus, Epithelial Cells	22	1448	COL1A2, CSTB, ID3, KRT19, PFN1, PPP1R14B, GULP1, ITGB8, SERPINH1, STK24, CDH1, DSTN, ITGB1, APC, EFEMP2, COX5B, PABPC1, UQCRB, CDKN2B, S100A11, PITPNA, ENAH	http://discovery.lifemapsc.com/gene-expression-signals/high-throughput/large-scale-dataset-human-protein-atlas-protein-expression-data/vagina-squamous-epithelial-cells
0.305693	Cell	Endochondral Osteocytes	In vivo	Prenatal	Bone	1	9	Fn1	http://discovery.lifemapsc.com/in-vivo-development/bone/endochondral-facial-bones/endochondral-osteocytes
0.305693	Cell	Endochondral Osteocytes	In vivo	Prenatal	Bone	1	9	Fn1	http://discovery.lifemapsc.com/in-vivo-development/bone/caudal-facial-endochondral-bones/endochondral-osteocytes
0.305409	Cell	Hypertrophic Chondrocytes	In vivo	Prenatal	Bone, Cartilage	2	16	Vegfa, Mmp14	http://discovery.lifemapsc.com/in-vivo-development/bone/rostral-endochondral-facial-bones/hypertrophic-chondrocytes
0.305245	TCCell	Human fetal pancreatic progenitor cells	In vitro	Prenatal	Pancreas, Epithelial Cells	1	13	KRT19	http://discovery.lifemapsc.com/stem-cell-differentiation/in-vitro-cells/epithelial-cells-pancreas-homo-sapiens-human-fetal-pancreatic-progenitor-cells-china-japan-friendship-hospital
0.303489	Cell	Comma-shaped Body Cells	In vivo	Prenatal	Kidney	1	18	Id1	http://discovery.lifemapsc.com/in-vivo-development/kidney/comma-shaped-body/comma-shaped-body-cells
0.301369	Cell	Endochondral Osteocytes	In vivo	Prenatal	Bone	1	10	Fn1	http://discovery.lifemapsc.com/in-vivo-development/bone/rostral-endochondral-facial-bones/endochondral-osteocytes
0.300445	Cell	Lens Placode Cells	In vivo	Prenatal	Eye, Lens	2	29	Sfrp1, Cdh1	http://discovery.lifemapsc.com/in-vivo-development/eye/lens-placode/lens-placode-cells
0.299922	Cell	Hypertrophic Chondrocytes	In vivo	Prenatal	Bone, Cartilage	2	16	Vegfa, Mmp14	http://discovery.lifemapsc.com/in-vivo-development/bone/endochondral-facial-bones/hypertrophic-chondrocytes
0.299922	Cell	Hypertrophic Chondrocytes	In vivo	Prenatal	Bone, Cartilage	2	16	Vegfa, Mmp14	http://discovery.lifemapsc.com/in-vivo-development/bone/caudal-facial-endochondral-bones/hypertrophic-chondrocytes
0.299475	BIDiffExpSet	Nose/nasal Cavity/epithelium/olfactory	In vivo	Prenatal	Nose	15	561	Krt19, Tgm2, Krt7, Sostdc1, Otx2, Fbxo32, Rdh10, Cdh1, Gdf11, Col8a1, Ivns1abp, Rbm47, Map1b, Kif5c, Ly6e	http://discovery.lifemapsc.com/gene-expression-signals/high-throughput/large-scale-dataset-eurexpress/nose/nasal-cavity/epithelium/olfactory
0.296975	Cell	Hofbauer Cells	In vivo	Prenatal-PostNatal	Chorion, Placenta	1	13	VEGFA	http://discovery.lifemapsc.com/in-vivo-development/placenta/chorionic-villus/hofbauer-cells
0.296975	Cell	Protoplasmic Astrocyte Cells	In vivo	Prenatal-PostNatal	Spinal Cord, Astrocytes, Glial Cells	1	7	Glul	http://discovery.lifemapsc.com/in-vivo-development/spinal-cord/spinal-cord-grey-matter/protoplasmic-astrocyte-cells
0.296888	Cell	Astrocyte Precursor Cells	In vivo	Prenatal-PostNatal	Neural Tube, Astrocytes	2	17	Sox9, Id3	http://discovery.lifemapsc.com/in-vivo-development/neural-tube/pv2-neural-domain/astrocyte-precursor-cells
0.295896	Cell	Mesonephric cells	In vivo	Prenatal	Gonad, Intermediate Mesoderm	3	56	Vcan, Gulp1, Smoc2	http://discovery.lifemapsc.com/in-vivo-development/intermediate-mesoderm/mesonephros/mesonephric-cells
0.29472	Cell	Sacral Dermomyotome Cells	In vivo	Prenatal	Somite, Adipose, Skeletal Muscle	1	15	Nog	http://discovery.lifemapsc.com/in-vivo-development/somite/sacral-dermomyotome/sacral-dermomyotome-cells
0.29472	Cell	Cervical Dermomyotome Cells	In vivo	Prenatal	Somite, Adipose, Skeletal Muscle	1	15	Nog	http://discovery.lifemapsc.com/in-vivo-development/somite/cervical-dermomyotome/cervical-dermomyotome-cells
0.29472	Cell	Fetal Corneal Basal Epithelial Cells	In vivo	Prenatal	Eye, Cornea, Epithelial Cells	1	18	Dapl1	http://discovery.lifemapsc.com/in-vivo-development/eye/corneal-epithelium/fetal-corneal-basal-epithelial-cells
0.294585	BIDiffExpSet	H1-GFP	In vitro	Prenatal	Inner Cell Mass	2	98	CDH1, RBM47	http://discovery.lifemapsc.com/gene-expression-signals/high-throughput/large-scale-dataset-cultured-cell-collection/h1-gfp
0.294353	Cell	Thoracic Dermomyotome Cells	In vivo	Prenatal	Somite, Adipose, Skeletal Muscle	1	16	Nog	http://discovery.lifemapsc.com/in-vivo-development/somite/thoracic-dermomyotome/thoracic-dermomyotome-cells
0.294353	Cell	Lumbar Dermomyotome Cells	In vivo	Prenatal	Somite, Adipose, Skeletal Muscle	1	16	Nog	http://discovery.lifemapsc.com/in-vivo-development/somite/lumbar-dermomyotome/lumbar-dermomyotome-cells
0.293028	BIDiffExpSet	Spleen ; Cells in White Pulp	In vivo	PostNatal	Spleen	20	1079	SOD1, GOT2, PFN1, BAX, ITGAV, STK24, CD151, DHRS3, DSTN, ITGB1, THBS1, COX5B, COX17, UQCRB, ADD3, ACTN4, CDKN2B, ANXA3, CRYZ, CALM2	http://discovery.lifemapsc.com/gene-expression-signals/high-throughput/large-scale-dataset-human-protein-atlas-protein-expression-data/spleen-cells-in-white-pulp
0.292911	Cell	Cardiomyocyte Progenitor Cells	In vivo	Prenatal	Heart, Myocardium	1	15	Bmp7	http://discovery.lifemapsc.com/in-vivo-development/heart/myocardium/cardiomyocyte-progenitor-cells
0.290819	Cell	Osteoclast Precursor Cells	In vivo	Prenatal-PostNatal	Blood, Bone	1	18	Fos	http://discovery.lifemapsc.com/in-vivo-development/blood/hematopoietic-bone-marrow/osteoclast-precursor-cells
0.29014	Cell	V2 Neural Progenitor Cells	In vivo	Prenatal	Neural Tube	1	9	Sox9	http://discovery.lifemapsc.com/in-vivo-development/neural-tube/pv2-neural-domain/v2-neural-progenitor-cells
0.29014	PDCell	Extraembryonic endoderm-like cells	In vitro	Prenatal-PostNatal	Hypoblast	1	15	Col4a1	http://discovery.lifemapsc.com/stem-cell-differentiation/protocols/extraembryonic-tissues-hypoblast-differentiation-generation-of-extraembrynic-endoderm-cells-from-mouse-embryonic-stem-cells?TCCellID=5fd56b11-b0d5-40a2-a5ab-91bf6354c6bd
0.29014	PDCell	Immature hepatocyte-like cells	In vitro	Prenatal	Liver	1	9	TTR	http://discovery.lifemapsc.com/stem-cell-differentiation/protocols/endoderm-liver-differentiation-generation-of-hepatocytes-from-human-pluripotent-stem-cells?TCCellID=76ba9d8e-bfba-4d9a-a35b-b0be4cfaa547
0.289803	Cell	Intramembrenous Osteocytes	In vivo	Prenatal-PostNatal	Bone	1	9	Fn1	http://discovery.lifemapsc.com/in-vivo-development/bone/membranous-facial-bones/intramembrenous-osteocytes
0.289469	TCCell	Cardiac progenitor cells (Sca1+)	In vitro	PostNatal	Heart	1	30	Itgb1	http://discovery.lifemapsc.com/stem-cell-differentiation/in-vitro-cells/heart-mus-musculus-cardiac-progenitor-cells-sca1-northwestern-university
0.288889	BIDiffExpSet	Skeleton/cranium	In vivo	Prenatal	Neural Crest, Bone, Cartilage	4	35	Ppib, Tagln, Tmed3, Thbs1	http://discovery.lifemapsc.com/gene-expression-signals/high-throughput/large-scale-dataset-eurexpress/skeleton/cranium
0.28858	Cell	Presomitic Mesoderm Cells	In vivo	Prenatal	Somite, Paraxial Mesoderm	3	54	Dusp4, Vegfa, Itgb1	http://discovery.lifemapsc.com/in-vivo-development/paraxial-mesoderm/presomitic-mesoderm/presomitic-mesoderm-cells
0.288183	Cell	Primitive Streak Cells	In vivo	Prenatal	Primitive Streak	3	60	Frzb, Cdh1, Sgk1	http://discovery.lifemapsc.com/in-vivo-development/primitive-streak/primitive-streak/primitive-streak-cells
0.286872	Cell	Cone Bipolar Precursor Cells	In vivo	Prenatal-PostNatal	Eye, Bipolar, Retina, Neurons	1	12	Otx2	http://discovery.lifemapsc.com/in-vivo-development/eye/inner-nuclear-layer/cone-bipolar-precursor-cells
0.286872	Cell	Angioblasts	In vivo	Prenatal	Brain, Neural Tube, Endothelium, Blood Brain Barrier, Brain Barriers	1	9	Vegfa	http://discovery.lifemapsc.com/in-vivo-development/neural-tube/perineural-capillary-plexus/angioblasts
0.285007	Cell	Fibrous Astrocyte Cells	In vivo	Prenatal-PostNatal	Spinal Cord, Astrocytes, Glial Cells	1	9	Glul	http://discovery.lifemapsc.com/in-vivo-development/spinal-cord/spinal-cord-white-matter/fibrous-astrocyte-cells
0.283503	Cell	Intramembrenous Osteocytes	In vivo	Prenatal-PostNatal	Bone	1	13	Fn1	http://discovery.lifemapsc.com/in-vivo-development/bone/rostral-skull-membranous-bones/intramembrenous-osteocytes
0.283434	Cell	Visceral White Preadipocytes	In vivo	Prenatal	Adipose	2	25	Igfbp7, Itgb1	http://discovery.lifemapsc.com/in-vivo-development/adipose/visceral-white-adipose/visceral-white-preadipocytes
0.282915	Cell	Presumptive Suture Cells	In vivo	Prenatal	Bone	1	16	Bmp7	http://discovery.lifemapsc.com/in-vivo-development/bone/rostral-sutures/presumptive-suture-cells
0.281967	Cell	Late Retinal Progenitor Cells	In vivo	Prenatal-PostNatal	Eye, Retina	2	21	Sox9, Ccnd1	http://discovery.lifemapsc.com/in-vivo-development/eye/retinal-neuroblastic-layer/late-retinal-progenitor-cells
0.280626	PDCell	Motor neuron progenitor cells	In vitro	Prenatal-PostNatal	Spinal Cord, Motor Neurons, Neurons	1	14	VEGFA	http://discovery.lifemapsc.com/stem-cell-differentiation/protocols/motor-neurons-spinal-cord-differentiation-motor-neuron-suspension-differentiation-protocol?TCCellID=f4474085-4727-41f1-a4f4-76bcc43ec84b
0.280626	PDCell	Intermediate mesoderm derivatives	In vitro	Prenatal-PostNatal	Kidney	1	12	CDH1	http://discovery.lifemapsc.com/stem-cell-differentiation/protocols/kidney-mesoderm-differentiation-generation-of-intermediate-mesoderm-from-human-pluripotent-stem-cells?TCCellID=0e11ff19-7300-495a-b395-c18368a1147a
0.278904	BIDiffExpSet	Colonic Mucosal (ibs)	In vivo	PostNatal	Colon	2	199	CDH1, AHCYL2	http://discovery.lifemapsc.com/gene-expression-signals/high-throughput/large-scale-dataset-barcode-u133a/colonic-mucosal-ibs
0.276862	TCCell	Schwann cells	In vitro	PostNatal	Peripheral Nervous System, Schwann Cells, Glial Cells	1	18	Sox9	http://discovery.lifemapsc.com/stem-cell-differentiation/in-vitro-cells/glial-cells-schwann-cells-mus-musculus-schwann-cells-university-of-bielefeld
0.276524	BIDiffExpSet	Soft Tissue 2 ; Adipocytes	In vivo	PostNatal	Adipose	18	806	COL1A2, PPIB, FN1, POSTN, LGALS1, CAVIN1, SERPINH1, DHRS3, DCN, FBN1, COX5B, UQCRB, SPECC1, CDKN2B, ANXA3, ALDH1A1, SLC4A2, CALM2	http://discovery.lifemapsc.com/gene-expression-signals/high-throughput/large-scale-dataset-human-protein-atlas-protein-expression-data/soft-tissue-2-adipocytes
0.275586	PDCell	Anterior astrospheres	In vitro	Prenatal	Brain, Astrocytes, Glial Cells	1	12	OTX2	http://discovery.lifemapsc.com/stem-cell-differentiation/protocols/astrocytes-brain-differentiation-directed-differentiation-of-functional-astroglial-subtypes-from-human-pluripotent-stem-cells?TCCellID=837e1b35-13a9-4fff-a080-4f0cb961d50a
0.274794	AnatCompartment	Diencephalic Roof Plate	In vivo	Prenatal	Neural Tube	2	47	Col8a1, Sgk1	http://discovery.lifemapsc.com/in-vivo-development/neural-tube/diencephalic-roof-plate
0.274589	AnatCompartment	Liver Bud	In vivo	Prenatal	Liver	1	42	TGFBI	http://discovery.lifemapsc.com/in-vivo-development/liver/liver-bud
0.274343	Cell	Somite Epithelial Cells	In vivo	Prenatal	Somite	1	20	Vegfa	http://discovery.lifemapsc.com/in-vivo-development/somite/sacral-somite/somite-epithelial-cells
0.274343	Cell	Somite Epithelial Cells	In vivo	Prenatal	Somite	1	19	Vegfa	http://discovery.lifemapsc.com/in-vivo-development/somite/cervical-somite/somite-epithelial-cells
0.274343	PDCell	Dopaminergic-like neurons	In vitro	Prenatal-PostNatal	Brain, Dopaminergic Neurons, Neurons	1	11	OTX2	http://discovery.lifemapsc.com/stem-cell-differentiation/protocols/dopaminergic-neurons-neural-ectoderm-differentiation-generation-of-functional-dopaminergic-neurons-from-human-induced-pluripotent-stem-cells?TCCellID=1ddb1bd2-aa72-4d1e-a880-793c6425892b
0.274098	Cell	Hemangioblasts	In vivo	Prenatal	Primitive Streak, Blood, Endothelium	1	18	Vegfa	http://discovery.lifemapsc.com/in-vivo-development/primitive-streak/posterior-primitive-streak/hemangioblasts
0.273878	Cell	AII Amacrine Cells	In vivo	Prenatal-PostNatal	Eye, Amacrine, Retina, Neurons	2	43	Ptgds, Fbxo32	http://discovery.lifemapsc.com/in-vivo-development/eye/inner-nuclear-layer/aii-amacrine-cells
0.273577	Cell	Distal Tubule Cells	In vivo	Prenatal-PostNatal	Kidney, Epithelial Cells	2	34	Clu, MFGE8	http://discovery.lifemapsc.com/in-vivo-development/kidney/distal-tubule/distal-tubule-cells
0.272893	Cell	Endochondral Osteocytes	In vivo	Prenatal-PostNatal	Bone	1	13	Fn1	http://discovery.lifemapsc.com/in-vivo-development/bone/autopod-periosteum/endochondral-osteocytes
0.272893	Cell	Endochondral Osteocytes	In vivo	Prenatal-PostNatal	Bone	1	13	Fn1	http://discovery.lifemapsc.com/in-vivo-development/bone/zeugopod-periosteum/endochondral-osteocytes
0.272893	Cell	Endochondral Osteocytes	In vivo	Prenatal-PostNatal	Bone	1	13	Fn1	http://discovery.lifemapsc.com/in-vivo-development/bone/stylopod-periosteum/endochondral-osteocytes
0.272516	Cell	Mononuclear Myocytes	In vivo	Prenatal	Somite, Skeletal Muscle	3	51	Itga3, Itgb1, Sulf1	http://discovery.lifemapsc.com/in-vivo-development/somite/sacral-primary-hypaxial-myotome/mononuclear-myocytes
0.272516	Cell	Mononuclear Myocytes	In vivo	Prenatal	Somite, Skeletal Muscle	3	51	Itga3, Itgb1, Sulf1	http://discovery.lifemapsc.com/in-vivo-development/somite/thoracic-primary-hypaxial-myotome/mononuclear-myocytes
0.272516	Cell	Mononuclear Myocytes	In vivo	Prenatal	Somite, Skeletal Muscle	3	51	Itga3, Itgb1, Sulf1	http://discovery.lifemapsc.com/in-vivo-development/somite/cervical-primary-hypaxial-myotome/mononuclear-myocytes
0.272516	Cell	Mononuclear Myocytes	In vivo	Prenatal	Somite, Skeletal Muscle	3	51	Itga3, Itgb1, Sulf1	http://discovery.lifemapsc.com/in-vivo-development/somite/lumbar-primary-hypaxial-myotome/mononuclear-myocytes
0.271951	Cell	Somite Epithelial Cells	In vivo	Prenatal	Somite	1	20	Vegfa	http://discovery.lifemapsc.com/in-vivo-development/somite/thoracic-somite/somite-epithelial-cells
0.271609	Cell	Mononuclear Myocytes	In vivo	Prenatal	Somite, Skeletal Muscle	3	52	Itga3, Itgb1, Sulf1	http://discovery.lifemapsc.com/in-vivo-development/somite/thoracic-primary-epaxial-myotome/mononuclear-myocytes
0.271609	Cell	Mononuclear Myocytes	In vivo	Prenatal	Somite, Skeletal Muscle	3	52	Itga3, Itgb1, Sulf1	http://discovery.lifemapsc.com/in-vivo-development/somite/sacral-primary-epaxial-myotome/mononuclear-myocytes
0.271609	Cell	Mononuclear Myocytes	In vivo	Prenatal	Somite, Skeletal Muscle	3	52	Itga3, Itgb1, Sulf1	http://discovery.lifemapsc.com/in-vivo-development/somite/lumbar-primary-epaxial-myotome/mononuclear-myocytes
0.271609	Cell	Mononuclear Myocytes	In vivo	Prenatal	Somite, Skeletal Muscle	3	52	Itga3, Itgb1, Sulf1	http://discovery.lifemapsc.com/in-vivo-development/somite/cervical-primary-epaxial-myotome/mononuclear-myocytes
0.271609	Cell	Mononuclear Myocytes	In vivo	Prenatal-PostNatal	Limb, Skeletal Muscle	3	52	Itga3, Itgb1, Sulf1	http://discovery.lifemapsc.com/in-vivo-development/limb/forelimb-ventral-muscles/mononuclear-myocytes
0.270799	PDCell	Mature brain microvascular endothelial cells	In vitro	Prenatal-PostNatal	Brain, Endothelium, Blood Brain Barrier	1	20	SLC7A5	http://discovery.lifemapsc.com/stem-cell-differentiation/protocols/brain-brain-barriers-differentiation-derivation-of-blood-brain-barrier-endothelial-cells-from-human-pluripotent-stem-cells?TCCellID=5f575ed2-e52c-4e63-86f9-3aedc3b283c6
0.270799	PDCell	Cardiomyocyte-like cells	In vitro	Prenatal-PostNatal	Heart	1	21	ACTN1	http://discovery.lifemapsc.com/stem-cell-differentiation/protocols/heart-myocardium-differentiation-extracellular-matrix-promotes-highly-efficient-cardiac-differentiation-of-stem-cells?TCCellID=3d0bd036-b250-4537-b83d-cdb0798129e0
0.270572	Cell	Basophils	In vivo	Prenatal-PostNatal	Blood	1	17	Thy1	http://discovery.lifemapsc.com/in-vivo-development/blood/peripheral-blood/basophils
0.269002	Cell	Mononuclear Myocytes	In vivo	Prenatal	Somite, Skeletal Muscle	3	52	Itga3, Itgb1, Sulf1	http://discovery.lifemapsc.com/in-vivo-development/somite/sacral-hypaxial-myotome/mononuclear-myocytes
0.269002	Cell	Mononuclear Myocytes	In vivo	Prenatal	Somite, Skeletal Muscle	3	52	Itga3, Itgb1, Sulf1	http://discovery.lifemapsc.com/in-vivo-development/somite/lumbar-hypaxial-myotome/mononuclear-myocytes
0.269002	Cell	Mononuclear Myocytes	In vivo	Prenatal	Somite, Skeletal Muscle	3	52	Itga3, Itgb1, Sulf1	http://discovery.lifemapsc.com/in-vivo-development/somite/sacral-epaxial-myotome/mononuclear-myocytes
0.269002	Cell	Mononuclear Myocytes	In vivo	Prenatal	Somite, Skeletal Muscle	3	52	Itga3, Itgb1, Sulf1	http://discovery.lifemapsc.com/in-vivo-development/somite/thoracic-epaxial-myotome/mononuclear-myocytes
0.269002	Cell	Mononuclear Myocytes	In vivo	Prenatal	Somite, Skeletal Muscle	3	52	Itga3, Itgb1, Sulf1	http://discovery.lifemapsc.com/in-vivo-development/somite/thoracic-hypaxial-myotome/mononuclear-myocytes
0.269002	Cell	Mononuclear Myocytes	In vivo	Prenatal	Somite, Skeletal Muscle	3	52	Itga3, Itgb1, Sulf1	http://discovery.lifemapsc.com/in-vivo-development/somite/lumbar-epaxial-myotome/mononuclear-myocytes
0.268215	Cell	Double Negative 3 Thymocytes	In vivo	Prenatal-PostNatal	Thymus, Blood	2	37	CHRNA3, ID3	http://discovery.lifemapsc.com/in-vivo-development/thymus/thymus/double-negative-3-thymocytes
0.268169	Cell	Mononuclear Myocytes	In vivo	Prenatal-PostNatal	Limb, Skeletal Muscle	3	53	Itga3, Itgb1, Sulf1	http://discovery.lifemapsc.com/in-vivo-development/limb/hindlimb-ventral-muscle/mononuclear-myocytes
0.268169	Cell	Mononuclear Myocytes	In vivo	Prenatal-PostNatal	Limb, Skeletal Muscle	3	53	Itga3, Itgb1, Sulf1	http://discovery.lifemapsc.com/in-vivo-development/limb/forelimb-dorsal-muscles/mononuclear-myocytes
0.268169	Cell	Mononuclear Myocytes	In vivo	Prenatal-PostNatal	Limb, Skeletal Muscle	3	53	Itga3, Itgb1, Sulf1	http://discovery.lifemapsc.com/in-vivo-development/limb/hindlimb-dorsal-muscle/mononuclear-myocytes
0.267966	TCCell	Secondary follicles	In vitro	PostNatal	Ovary	4	100	Serpinf1, Fos, Tnfrsf12a, Sgk1	http://discovery.lifemapsc.com/stem-cell-differentiation/in-vitro-cells/ovary-mus-musculus-secondary-follicles-northwestern-university
0.267296	Cell	Somite Epithelial Cells	In vivo	Prenatal	Somite	1	23	Vegfa	http://discovery.lifemapsc.com/in-vivo-development/somite/lumbar-somite/somite-epithelial-cells
0.266667	BIDiffExpSet	Myometrium	In vivo	PostNatal	Uterus	3	31	TACC1, ITGA11, CALD1	http://discovery.lifemapsc.com/gene-expression-signals/high-throughput/large-scale-dataset-barcode-u133-plus-2-0/myometrium
0.266667	BIDiffExpSet	Optic Nerve Head Astrocytes	In vivo	PostNatal	Brain, Eye, Glial Cells	12	95	CCND1, FN1, LOX, FSTL3, MFGE8, GREM1, TNFRSF12A, CD151, COL8A1, QSOX1, CALD1, ELN	http://discovery.lifemapsc.com/gene-expression-signals/high-throughput/large-scale-dataset-barcode-u133a/optic-nerve-head-astrocytes
0.266667	BIDiffExpSet	Brain/forebrain	In vivo	Prenatal	Brain	3	58	Cstb, Pcp4, Meg3	http://discovery.lifemapsc.com/gene-expression-signals/high-throughput/large-scale-dataset-mgi/brain/forebrain
0.266667	BIDiffExpSet	Telencephalon/olfactory Lobe/olfactory Cortex/ventricular Layer	In vivo	Prenatal	Brain	3	39	Otx2, Itgav, Rlbp1	http://discovery.lifemapsc.com/gene-expression-signals/high-throughput/large-scale-dataset-eurexpress/telencephalon/olfactory-lobe/olfactory-cortex/ventricular-layer
0.266667	BIDiffExpSet	Hair Follicle Bulge	In vivo	PostNatal	Hair, Dermis	3	41	DIO2, SFRP1, ANGPTL7	http://discovery.lifemapsc.com/gene-expression-signals/high-throughput/large-scale-dataset-barcode-u133a/hair-follicle-bulge
0.266667	BIDiffExpSet	Urogenital Sinus/primitive Bladder	In vivo	Prenatal-PostNatal	Lower Urinary Tract	3	32	Igfbp7, Id1, Meg3	http://discovery.lifemapsc.com/gene-expression-signals/high-throughput/large-scale-dataset-gudmap/urogenital-sinus/primitive-bladder
0.26646	TCCell	UTF1	In vitro	Prenatal	Inner Cell Mass	1	14	OTX2	http://discovery.lifemapsc.com/stem-cell-differentiation/in-vitro-cells/inner-cell-mass-homo-sapiens-utf1-peking-university-beijing
0.266397	Cell	Primitive Streak Cells	In vivo	Prenatal	Epiblast, Primitive Streak	2	25	Nog, Apc	http://discovery.lifemapsc.com/in-vivo-development/primitive-streak/anterior-primitive-streak/primitive-streak-cells
0.265437	AnatCompartment	Spinal Floor Plate	In vivo	Prenatal	Neural Tube	1	39	Col8a1	http://discovery.lifemapsc.com/in-vivo-development/neural-tube/spinal-floor-plate
0.264775	Cell	Definitive Endoderm Cells	In vivo	Prenatal	Endoderm	2	54	Otx2, Itga3	http://discovery.lifemapsc.com/in-vivo-development/endoderm/definitive-endoderm/definitive-endoderm-cells
0.264437	PDCell	Midbrain dopaminergic-like neurons	In vitro	Prenatal-PostNatal	Brain, Dopaminergic Neurons, Neurons	1	8	Aldh1a1	http://discovery.lifemapsc.com/stem-cell-differentiation/protocols/brain-dopaminergic-neurons-differentiation-derivation-of-dopaminergic-neurons-by-isolation-of-stem-cells-derived-neural-progenitors?TCCellID=e6103b9c-82e6-4c7f-84ee-0a7cadfbb7d7
0.263653	Cell	Spermatogonial Stem Cells	In vivo	Prenatal-PostNatal	Gonad, Testis, Germ Cells, Male Gametocytes	1	16	Itgb1	http://discovery.lifemapsc.com/in-vivo-development/testis/seminiferous-tubules/spermatogonial-stem-cells
0.262779	Cell	Mononuclear Myocytes	In vivo	Prenatal	Somite, Skeletal Muscle	3	57	Itga3, Itgb1, Sulf1	http://discovery.lifemapsc.com/in-vivo-development/somite/cervical-hypaxial-myotome/mononuclear-myocytes
0.262502	TCCell	Angiogenic cell precursors	In vitro	PostNatal	Blood, Endothelium	1	13	VEGFA	http://discovery.lifemapsc.com/stem-cell-differentiation/in-vitro-cells/blood-endothelium-homo-sapiens-angiogenic-cell-precursors-hemostemix
0.262065	Cell	Mononuclear Myocytes	In vivo	Prenatal	Somite, Skeletal Muscle	3	58	Itga3, Itgb1, Sulf1	http://discovery.lifemapsc.com/in-vivo-development/somite/cervical-epaxial-myotome/mononuclear-myocytes
0.25939	Cell	Megakaryocyte-Erythroid Precursor Cells	In vivo	Prenatal-PostNatal	Blood	2	46	SOX4, ALDH1A1	http://discovery.lifemapsc.com/in-vivo-development/blood/hematopoietic-bone-marrow/megakaryocyte-erythroid-precursor-cells
0.25887	Cell	Atrioventricular Valve Cells	In vivo	Prenatal	Heart, Endocardium, Myocardium	1	13	Vcan	http://discovery.lifemapsc.com/in-vivo-development/heart/atrioventricular-valves/atrioventricular-valve-cells
0.25887	Cell	Early Floor Plate Cells	In vivo	Prenatal	Brain, Neural Tube, Dopaminergic Neurons	1	17	Otx2	http://discovery.lifemapsc.com/in-vivo-development/neural-tube/mesencephalic-floor-plate/early-floor-plate-cells
0.257162	Cell	Dopaminergic Progenitor Cells	In vivo	Prenatal	Brain, Dopaminergic Neurons, Neurons	1	14	Aldh1a1	http://discovery.lifemapsc.com/in-vivo-development/brain/substantia-nigra-pars-compacta/dopaminergic-progenitor-cells
0.257162	Cell	Myelinating Schwann Cells	In vivo	Prenatal-PostNatal	Peripheral Nervous System, Schwann Cells, Glial Cells	1	24	Itgb1	http://discovery.lifemapsc.com/in-vivo-development/peripheral-nervous-system/peripheral-nerve-domain/myelinating-schwann-cells
0.257162	PDCell	Immature hepatocytes	In vitro	Prenatal-PostNatal	Liver	1	14	KRT8	http://discovery.lifemapsc.com/stem-cell-differentiation/protocols/liver-differentiation-functional-immature-hepatocyte-differentiation-from-human-embryonic-stem-cells?TCCellID=2308f25a-44cb-4578-80f8-b52fd297a719
0.252883	Cell	Mature Mesothelial Cells	In vivo	PostNatal	Liver	3	99	Igfbp7, Enpp2, Ahnak2	http://discovery.lifemapsc.com/in-vivo-development/liver/liver-lobule/mature-mesothelial-cells
0.252269	Cell	Mature Ganglion Cells	In vivo	Prenatal-PostNatal	Eye, Ganglion, Retina, Neurons	1	22	Gdf11	http://discovery.lifemapsc.com/in-vivo-development/eye/ganglion-cell-layer/mature-ganglion-cells
0.251385	Cell	Angioblasts	In vivo	Prenatal	Lateral Plate Mesoderm, Endothelium	1	30	Vegfa	http://discovery.lifemapsc.com/in-vivo-development/lateral-plate-mesoderm/embryonic-blood-islands/angioblasts
0.249568	BIDiffExpSet	Human Pulmonary Fibroblasts (HPF)	In vitro	PostNatal	Lung, Fibroblasts	3	100	GPX3, DCN, TMSB15A	http://discovery.lifemapsc.com/gene-expression-signals/high-throughput/large-scale-dataset-cultured-cell-collection/human-pulmonary-fibroblasts-hpf
0.244444	BIDiffExpSet	Limb/hindlimb/hind-paw	In vivo	Prenatal	Limb	2	74	Rdh10, Col11a1	http://discovery.lifemapsc.com/gene-expression-signals/high-throughput/large-scale-dataset-eurexpress/limb/hindlimb/hind-paw
0.244444	BIDiffExpSet	Ureter	In vivo	PostNatal	Lower Urinary Tract	2	2	IGFBP3, PABPC1	http://discovery.lifemapsc.com/gene-expression-signals/high-throughput/large-scale-dataset-homer/ureter
0.244444	BIDiffExpSet	Genital Tubercle of Female/distal Genital Tubercle of Female	In vivo	Prenatal-PostNatal	Reproductive System	2	14	Frzb, Trpm1	http://discovery.lifemapsc.com/gene-expression-signals/high-throughput/large-scale-dataset-gudmap/genital-tubercle-of-female/distal-genital-tubercle-of-female
0.244444	BIDiffExpSet	Sensory Organ/nose/naris	In vivo	Prenatal	Nose	11	117	Sox9, Tgm2, Krt7, Otx2, S100a16, Rdh10, Col8a1, Thbs1, Colec12, Tgfbi, Tnnc1	http://discovery.lifemapsc.com/gene-expression-signals/high-throughput/large-scale-dataset-eurexpress/sensory-organ/nose/naris
0.242527	Cell	Cardiomyocytes	In vivo	Prenatal	Heart, Myocardium	1	26	Vcan	http://discovery.lifemapsc.com/in-vivo-development/heart/outflow-tract/cardiomyocytes
0.242527	Cell	Endocardial Cells	In vivo	Prenatal	Heart, Endocardium	1	34	Epas1	http://discovery.lifemapsc.com/in-vivo-development/heart/endocardium/endocardial-cells
0.242295	TCCell	201B7	In vitro	Prenatal	Inner Cell Mass	1	29	CDH1	http://discovery.lifemapsc.com/stem-cell-differentiation/in-vitro-cells/inner-cell-mass-homo-sapiens-201b7-kyoto-university
0.240868	BIDiffExpSet	Stria Vascularis	In vivo	PostNatal	Ear	2	30	Tyr, Enah	http://discovery.lifemapsc.com/gene-expression-signals/high-throughput/large-scale-dataset-barcode-430-2-0/stria-vascularis
0.24008	BIDiffExpSet	Breast ; Adipocytes	In vivo	PostNatal	Breast, Adipose	15	664	COL1A2, SOD1, CALU, COL4A2, PFN1, POSTN, CAVIN1, SERPINH1, DCN, FBN1, EFEMP2, COX5B, CDKN2B, SLC4A2, CALM2	http://discovery.lifemapsc.com/gene-expression-signals/high-throughput/large-scale-dataset-human-protein-atlas-protein-expression-data/breast-adipocytes
0.237	Cell	Fetal Dopaminergic Neurons	In vivo	Prenatal-PostNatal	Brain, Dopaminergic Neurons, Neurons	1	23	Aldh1a1	http://discovery.lifemapsc.com/in-vivo-development/brain/substantia-nigra-pars-compacta/fetal-dopaminergic-neurons
0.23471	BIDiffExpSet	Aorta	In vivo	PostNatal	Endothelium	3	49	Emp2, Fstl3, Eln	http://discovery.lifemapsc.com/gene-expression-signals/high-throughput/large-scale-dataset-barcode-430-2-0/aorta
0.233581	Cell	Secondary Spermatocyte	In vivo	PostNatal	Gonad, Testis, Germ Cells, Male Gametocytes	2	98	Ccnd2, Gem	http://discovery.lifemapsc.com/in-vivo-development/testis/seminiferous-tubules/secondary-spermatocyte
0.233356	BIDiffExpSet	Soft Tissue 1 ; Adipocytes	In vivo	PostNatal	Adipose	15	765	SOD1, PPIB, COL4A2, POSTN, LGALS1, CAVIN1, SERPINH1, DHRS3, DCN, FBN1, COX5B, UQCRB, CDKN2B, ALDH1A1, CALM2	http://discovery.lifemapsc.com/gene-expression-signals/high-throughput/large-scale-dataset-human-protein-atlas-protein-expression-data/soft-tissue-1-adipocytes
0.232424	PDCell	Mesenchymal Progenitor Cells - Passage 2	In vitro	Prenatal	Uncategorized	2	105	ITGB1, KRT8	http://discovery.lifemapsc.com/stem-cell-differentiation/protocols/adipose-differentiation-generation-of-adipocytes-from-human-pluripotent-stem-cells-using-viral-transduction?TCCellID=354e9104-2e38-4776-bd14-95425a956a09
0.231413	BIDiffExpSet	Huvec	In vivo	PostNatal	Umbilical Cord, Endothelium	4	93	TGM2, TACC1, BAX, MMP14	http://discovery.lifemapsc.com/gene-expression-signals/high-throughput/large-scale-dataset-barcode-u133a/huvec
0.230614	Cell	Cardiomyocytes	In vivo	Prenatal	Heart, Myocardium	2	47	Actn1, Acta2	http://discovery.lifemapsc.com/in-vivo-development/heart/myocardium/cardiomyocytes
0.230523	BIDiffExpSet	CERVIX	In vivo	PostNatal	Uterus	3	162	CDKN2A, SLC7A5, FTH1	http://discovery.lifemapsc.com/gene-expression-signals/high-throughput/large-scale-dataset-tiger/cervix
0.23013	Cell	Mature Beta Cells	In vivo	Prenatal-PostNatal	Pancreas	1	26	Itgb1	http://discovery.lifemapsc.com/in-vivo-development/pancreas/islets-of-langerhans/mature-beta-cells
0.229606	AnatCompartment	Zeugopod Periosteum	In vivo	Prenatal-PostNatal	Bone	3	160	Dusp4, Gpx3, Cdkn2b	http://discovery.lifemapsc.com/in-vivo-development/bone/zeugopod-periosteum
0.229306	AnatCompartment	Mesencephalic Basal Plate	In vivo	Prenatal	Neural Tube	1	67	Meg3	http://discovery.lifemapsc.com/in-vivo-development/neural-tube/mesencephalic-basal-plate
0.22917	BIDiffExpSet	Ovary ; Follicle Cells	In vivo	PostNatal	Ovary	15	916	SOD1, GOT2, ID3, HINT1, VKORC1, CD151, DSTN, CTSH, KRT8, ACTN4, CDKN2B, CLGN, SLC4A2, MYH9, ENAH	http://discovery.lifemapsc.com/gene-expression-signals/high-throughput/large-scale-dataset-human-protein-atlas-protein-expression-data/ovary-follicle-cells
0.2289	BIDiffExpSet	Subicular Cortex	In vivo	PostNatal	Brain	10	234	Vegfa, Vcan, Enpp2, Prss12, Otx2, Smoc2, Fbxo32, Oxtr, Plk2, Gls	http://discovery.lifemapsc.com/gene-expression-signals/high-throughput/large-scale-dataset-gensat/subicular-cortex
0.228342	Cell	Fetal Inner Root Sheath Cells	In vivo	Prenatal	Hair, Epithelial Cells	1	29	Bmp7	http://discovery.lifemapsc.com/in-vivo-development/hair/inner-root-sheath/fetal-inner-root-sheath-cells
0.228342	Cell	Mature Hepatocytes	In vivo	PostNatal	Liver	1	30	Cdh1	http://discovery.lifemapsc.com/in-vivo-development/liver/liver-lobule/mature-hepatocytes
0.228342	Cell	T-Cytotoxic Cells	In vivo	Prenatal-PostNatal	Blood	1	46	ACTN1	http://discovery.lifemapsc.com/in-vivo-development/blood/peripheral-blood/t-cytotoxic-cells
0.226341	AnatCompartment	Frontonasal Process	In vivo	Prenatal-PostNatal	Head Mesenchyme	1	74	Otx2	http://discovery.lifemapsc.com/in-vivo-development/head-mesenchyme/frontonasal-process
0.226308	PDCell	Induced hepatocyte-like cells	In vitro	Prenatal-PostNatal	Liver, Epithelial Cells	2	103	Cdh1, Krt8	http://discovery.lifemapsc.com/stem-cell-differentiation/in-vitro-cells/fibroblasts-mus-musculus-mouse-embryonic-fibroblasts-kyushu-university?TCCellID=5c6c4389-faba-4c52-892d-c38189db4d1c
0.222857	Cell	Oligodendrocyte Precursor Cells	In vivo	Prenatal-PostNatal	Brain, Oligodendrocytes	2	107	CCND1, RBM47	http://discovery.lifemapsc.com/in-vivo-development/brain/forebrain-white-matter/oligodendrocyte-precursor-cells
0.222222	BIDiffExpSet	Pulmonary Trunk	In vivo	Prenatal	Endothelium	1	1	Tacc1	http://discovery.lifemapsc.com/gene-expression-signals/high-throughput/large-scale-dataset-mgi/pulmonary-trunk
0.222222	BIDiffExpSet	Extraembryonic Vascular System	In vivo	Prenatal	Extraembryonic Tissues	1	4	Col5a1	http://discovery.lifemapsc.com/gene-expression-signals/high-throughput/large-scale-dataset-mgi/extraembryonic-vascular-system
0.222222	BIDiffExpSet	Genital Tubercle of Male/distal Genital Tubercle of Male	In vivo	Prenatal-PostNatal	Reproductive System	1	13	Trpm1	http://discovery.lifemapsc.com/gene-expression-signals/high-throughput/large-scale-dataset-gudmap/genital-tubercle-of-male/distal-genital-tubercle-of-male
0.222222	BIDiffExpSet	Trigeminal Ganglion	In vivo	Prenatal	Brain	1	2	Oxtr	http://discovery.lifemapsc.com/gene-expression-signals/high-throughput/large-scale-dataset-gensat/trigeminal-ganglion
0.222222	BIDiffExpSet	Pulmonary Artery	In vivo	Prenatal	Endothelium	1	3	Tacc1	http://discovery.lifemapsc.com/gene-expression-signals/high-throughput/large-scale-dataset-mgi/pulmonary-artery
0.220455	BIDiffExpSet	Chorion Villus Cells	In vivo	Prenatal	Chorion	5	132	LOX, TGM2, BAX, FKBP10, COL8A1	http://discovery.lifemapsc.com/gene-expression-signals/high-throughput/large-scale-dataset-barcode-u133-plus-2-0/chorion-villus-cells
0.22	BIDiffExpSet	Vertebral Axis Muscle System	In vivo	Prenatal	Muscle	2	168	Epas1, Cdh1	http://discovery.lifemapsc.com/gene-expression-signals/high-throughput/large-scale-dataset-eurexpress/vertebral-axis-muscle-system
0.219265	Cell	Fetal Matrix Cells	In vivo	Prenatal-PostNatal	Hair, Epithelial Cells	2	120	Itgb1, Aldh1a1	http://discovery.lifemapsc.com/in-vivo-development/hair/hair-follicle/fetal-matrix-cells
0.217404	BIDiffExpSet	Human Mesenchymal Stem Cell-adipose (HMSC-ad)	In vitro	PostNatal	Adipose, Mesenchymal Stem Cells	5	97	PTGDS, ID1, SERPINF1, FOS, GPX3	http://discovery.lifemapsc.com/gene-expression-signals/high-throughput/large-scale-dataset-cultured-cell-collection/human-mesenchymal-stem-cell-adipose-hmsc-ad
0.214045	PDCell	Mesoderm-like cells	In vitro	Prenatal	Uncategorized	1	111	COLEC12	http://discovery.lifemapsc.com/stem-cell-differentiation/protocols/heart-mesoderm-myocardium-differentiation-derivation-of-cardiomyocytes-from-pluripotent-stem-cells-and-sorting-for-vcam1-marker?TCCellID=f18f568f-744b-4493-9d46-ce988e7501db
0.213184	Cell	Testis Somatic Cells	In vivo	Prenatal	Gonad, Testis	1	101	Fbn1	http://discovery.lifemapsc.com/in-vivo-development/gonad/primitive-gonad/testis-somatic-cells
0.212081	BIDiffExpSet	Spinal/ganglion/dorsal Root Ganglion	In vivo	Prenatal	Spinal Cord, Peripheral Nervous System	12	474	Sod1, Clu, Got2, Sox4, Pcp4, Hspb8, Col4a1, Dhrs3, Itga3, Dcn, Gls, Gapdh	http://discovery.lifemapsc.com/gene-expression-signals/high-throughput/large-scale-dataset-mgi/spinal/ganglion/dorsal-root-ganglion
0.211943	BIDiffExpSet	Forebrain/telencephalon/olfactory Lobe/olfactory Cortex	In vivo	Prenatal	Brain	16	854	Sox9, Sod1, Gstp1, Got2, Sfrp1, Sox4, Pcp4, Otx2, Gls, Ccnd2, Cox5b, Glul, Uqcrb, Fth1, Atp5l, Gapdh	http://discovery.lifemapsc.com/gene-expression-signals/high-throughput/large-scale-dataset-mgi/forebrain/telencephalon/olfactory-lobe/olfactory-cortex
0.211155	BIDiffExpSet	Quadriceps	In vivo	PostNatal	Skeletal Muscle	2	91	PDLIM7, UQCRB	http://discovery.lifemapsc.com/gene-expression-signals/high-throughput/large-scale-dataset-barcode-u133a/quadriceps
0.209962	Cell	Mature Sertoli Cells	In vivo	PostNatal	Testis	1	100	Nnmt	http://discovery.lifemapsc.com/in-vivo-development/testis/seminiferous-tubules/mature-sertoli-cells
0.209696	BIDiffExpSet	Ganglion/cranial/trigeminal V	In vivo	Prenatal	Brain	9	609	Chrna3, Pcp4, Ogfrl1, Dstn, Tgfbi, Map1b, Kif5c, Reep5, Ahnak2	http://discovery.lifemapsc.com/gene-expression-signals/high-throughput/large-scale-dataset-eurexpress/ganglion/cranial/trigeminal-v
0.207257	BIDiffExpSet	Human Urothelial Cells (HUC)	In vitro	PostNatal	Lower Urinary Tract, Epithelial Cells	4	98	SERPINF1, TIMP3, COL11A1, IGFBP5	http://discovery.lifemapsc.com/gene-expression-signals/high-throughput/large-scale-dataset-cultured-cell-collection/human-urothelial-cells-huc
0.205861	BIDiffExpSet	Omental Adipose Tissue	In vivo	PostNatal	Adipose	2	59	RDH5, GREM1	http://discovery.lifemapsc.com/gene-expression-signals/high-throughput/large-scale-dataset-barcode-u133a/omental-adipose-tissue
0.203596	BIDiffExpSet	Salivary Gland	In vivo	PostNatal	Oral Cavity	1	40	RBM47	http://discovery.lifemapsc.com/gene-expression-signals/high-throughput/large-scale-dataset-barcode-u133-plus-2-0/salivary-gland
0.202146	PDCell	Oligodendrocyte progenitor cells	In vitro	Prenatal	Brain, Spinal Cord, Oligodendrocytes	1	102	Itgb8	http://discovery.lifemapsc.com/stem-cell-differentiation/protocols/brain-neural-ectoderm-oligodendrocytes-spinal-cord-differentiation-generation-of-oligodendrocytes-from-epiblast-stem-cells?TCCellID=d85355e6-aade-484b-a83c-8c9d1085286d
0.202137	BIDiffExpSet	Human Renal Proximal Tubular Epithelial Cells (HRPTEpiC)	In vitro	PostNatal	Kidney, Epithelial Cells	4	99	GPX3, RBM47, KRT8, ALDH1A1	http://discovery.lifemapsc.com/gene-expression-signals/high-throughput/large-scale-dataset-cultured-cell-collection/human-renal-proximal-tubular-epithelial-cells-hrptepic
0.200027	Cell	Definitive Hematopoietic Stem Cells	In vivo	Prenatal	Yolk Sac, Blood	2	197	Ttr, Clu	http://discovery.lifemapsc.com/in-vivo-development/yolk-sac/definitive-yolk-sac/definitive-hematopoietic-stem-cells
0.199457	Cell	Erythroblasts	In vivo	Prenatal-PostNatal	Blood	1	115	SLC7A5	http://discovery.lifemapsc.com/in-vivo-development/blood/hematopoietic-bone-marrow/erythroblasts
0.198778	Cell	Primary Oocyte	In vivo	PostNatal	Gonad, Ovary, Female Gametocytes, Germ Cells	1	120	Tmsb10	http://discovery.lifemapsc.com/in-vivo-development/ovary/primary-follicle/primary-oocyte
0.198759	BIDiffExpSet	Vulva	In vivo	PostNatal	Reproductive System	1	39	PRSS12	http://discovery.lifemapsc.com/gene-expression-signals/high-throughput/large-scale-dataset-barcode-u133-plus-2-0/vulva
0.197735	Cell	Mature Rod Cells	In vivo	PostNatal	Eye, Photoreceptors, Retina, Neurons	2	180	Fam161a, Dhrs3	http://discovery.lifemapsc.com/in-vivo-development/eye/outer-nuclear-layer/mature-rod-cells
0.194492	BIDiffExpSet	Hair Follicle Sub-bulge	In vivo	PostNatal	Hair, Dermis	1	52	ANGPTL7	http://discovery.lifemapsc.com/gene-expression-signals/high-throughput/large-scale-dataset-barcode-u133a/hair-follicle-sub-bulge
0.193728	BIDiffExpSet	Adipose Tissue	In vivo	PostNatal	Adipose	1	52	RDH5	http://discovery.lifemapsc.com/gene-expression-signals/high-throughput/large-scale-dataset-barcode-u133-plus-2-0/adipose-tissue
0.189718	BIDiffExpSet	Spinal/ganglion/dorsal Root Ganglion	In vivo	Prenatal	Spinal Cord, Peripheral Nervous System	5	559	Pcp4, Ogfrl1, Dstn, Reep5, Ahnak2	http://discovery.lifemapsc.com/gene-expression-signals/high-throughput/large-scale-dataset-eurexpress/spinal/ganglion/dorsal-root-ganglion
0.186218	BIDiffExpSet	Substantia Nigra	In vivo	PostNatal	Brain	5	144	Pcp4, Plk2, Gls, Strip2, Enah	http://discovery.lifemapsc.com/gene-expression-signals/high-throughput/large-scale-dataset-gensat/substantia-nigra
0.184403	BIDiffExpSet	Ventricular/ Subventricular Zone	In vivo	Prenatal	Brain	1	48	Rnd3	http://discovery.lifemapsc.com/gene-expression-signals/high-throughput/large-scale-dataset-gensat/ventricular/subventricular-zone
0.18439	Cell	Double Positive Thymocytes	In vivo	Prenatal-PostNatal	Thymus, Blood	1	174	CHRNA3	http://discovery.lifemapsc.com/in-vivo-development/thymus/thymus/double-positive-thymocytes
0.184037	BIDiffExpSet	Superior Cervical Ganglion	In vivo	PostNatal	Spinal Cord	3	99	PTGDS, CLU, MAP1B	http://discovery.lifemapsc.com/gene-expression-signals/high-throughput/large-scale-dataset-gnf-biogps/superior-cervical-ganglion
0.184037	BIDiffExpSet	Human Mesenchymal Stem Cell-bone Marrow (HMSC-Bone Marrow)	In vitro	PostNatal	Blood, Bone, Mesenchymal Stem Cells	3	99	HSPB8, TNNC1, ALDH1A1	http://discovery.lifemapsc.com/gene-expression-signals/high-throughput/large-scale-dataset-cultured-cell-collection/human-mesenchymal-stem-cell-bone-marrow-hmsc-bone-marrow
0.181944	BIDiffExpSet	Trachea	In vivo	PostNatal	Lung	3	97	FRZB, CLU, KRT19	http://discovery.lifemapsc.com/gene-expression-signals/high-throughput/large-scale-dataset-gnf-biogps/trachea
0.181771	BIDiffExpSet	Saliva	In vivo	PostNatal	Oral Cavity	1	57	CDKN2A	http://discovery.lifemapsc.com/gene-expression-signals/high-throughput/large-scale-dataset-barcode-u133-plus-2-0/saliva
0.17811	BIDiffExpSet	Human Hepatocyte (HH)	In vitro	PostNatal	Liver	3	100	TTR, KRT8, ALDH1A1	http://discovery.lifemapsc.com/gene-expression-signals/high-throughput/large-scale-dataset-cultured-cell-collection/human-hepatocyte-hh
0.177939	BIDiffExpSet	Soft Tissue 1 ; Peripheral Nerve	In vivo	PostNatal	Peripheral Nervous System	11	653	CALU, LGALS1, GULP1, DSTN, MAP1B, ADD3, SPECC1, GNB3, ALDH1A1, SLC4A2, CALM2	http://discovery.lifemapsc.com/gene-expression-signals/high-throughput/large-scale-dataset-human-protein-atlas-protein-expression-data/soft-tissue-1-peripheral-nerve
0.177825	BIDiffExpSet	Ganglion/cranial	In vivo	Prenatal	Brain	11	431	Sod1, Got2, Sox4, Pcp4, Hspb8, Col4a1, Itga3, Gls, Sgk3, Ahcyl2, Gapdh	http://discovery.lifemapsc.com/gene-expression-signals/high-throughput/large-scale-dataset-mgi/ganglion/cranial
0.177778	BIDiffExpSet	Bladder	In vivo	Prenatal	Lower Urinary Tract	8	101	Krt19, Tagln, Krt7, S100a16, Myl9, Col8a1, Rbm47, Lum	http://discovery.lifemapsc.com/gene-expression-signals/high-throughput/large-scale-dataset-eurexpress/bladder
0.175352	Cell	Mononuclear Myocytes	In vivo	Prenatal	Skeletal Muscle	1	251	Acta2	http://discovery.lifemapsc.com/in-vivo-development/skeletal-muscle/hyoid-arch-muscles/mononuclear-myocytes
[truncated: 316 more rows]

## Sheet: Diseases
GeneAnalytics - Disease results			Prepared for: Imre Lengyel (i.lengyel@qub.ac.uk)
[truncated: 3,608 more rows]

## Sheet: Pathways
GeneAnalytics - Pathway results			Prepared for: Imre Lengyel (i.lengyel@qub.ac.uk)
[truncated: 142 more rows]

[truncated: 4 more sheets: GO Terms, HPO Phenotypes, MGI Phenotypes, Compounds]
